# Supplementary material for: Candidate loci for the kernel row number in maize revealed by a combination of transcriptome analysis and regional association mapping
Source: BMC Plant Biol. 2019 May 16;19:201. doi: 10.1186/s12870-019-1811-1 (PMC6521486; doi:10.1186/s12870-019-1811-1)
Supplement: Supplementary file 8 — Table S1. Distribution of different genotypes in IL_A and IL_B. (XLSX 11 kb) [file 12870_2019_1811_MOESM8_ESM.xlsx]

## Sheet: Table S1
Table S1 Distribution of different genotypes in IL_A and IL_B
Chromsome	IL_A					IL_B				Total marker number
	N531/N531	SLN/SLN	N531/SLN	Physical position of the introgression fragments (Mb)		N531/N531	SLN/SLN	N531/SLN	Physical position of the introgression fragments (Mb)
Chr 1	1723 (0.98)	25 (0.01)	12 (0.01)	211.57-214.94		1695 (0.96)	51 (0.03)	14 (0.01)	174.40-182.12	1760
									211.57-214.94
Chr 2	1452 (0.98)	19 (0.01)	9 (0.01)			1394 (0.94)	74 (0.05)	12 (0.01)	195.27-199.52	1480
									203.38-208.50
Chr 3	1285 (0.98)	6 (0.0)	17 (0.01)			1301 (0.99)	2 (0.00)	5 (0.01)		1308
Chr 4	1133 (0.88)	148 (0.11)	10 (0.01)	82.77-116.09		1277 (0.99)	2 (0.00)	12 (0.01)		1291
				118.17-130.60
Chr 5	547 (0.35)	972 (0.64)	11 (0.01)	2.75-5.91		1222 (0.80)	291 (0.19)	17 (0.01)	80.87-123.27	1530
				7.15-155.14					137.97-143.71
									177.03-179.98
Chr 6	901 (0.99)	4 (0.00)	7 (0.01)			897 (0.98)	5 (0.01)	10 (0.01)		912
Chr 7	960 (0.99)	10 (0.01)	4 (0.00)			970 (0.99)	0	4 (0.01)		974
Chr 8	1061 (0.98)	13 (0.01)	7 (0.01)			1055 (0.97)	23 (0.02)	3 (0.01)		1081
Chr 9	920 (0.99)	0	8 (0.01)			922 (0.99)	0	6 (0.01)		928
Chr 10	806 (0.97)	22 (0.02)	7 (0.01)	0.64-3.99		795 (0.95)	31 (0.04)	9 (0.01)	0.64-5.88	835
