# Supplementary material for: Candidate loci for the kernel row number in maize revealed by a combination of transcriptome analysis and regional association mapping
Source: BMC Plant Biol. 2019 May 16;19:201. doi: 10.1186/s12870-019-1811-1 (PMC6521486; doi:10.1186/s12870-019-1811-1)
Supplement: Supplementary file 9 — Table S2. Reads statistics for N531 and its introgression lines. (XLSX 10 kb) [file 12870_2019_1811_MOESM9_ESM.xlsx]

## Sheet: Table S2
Table S2 Reads statistics for N531 and its introgression lines
Name	Sample name	Total reads	Mapped Reads	Unmaped Reads	Uniquely mapped	Mapping Rates	Unique Mapping Rates
N531	repl_1	59763832	49638945	10124887	48152020	0.83	0.81
	repl_2	47315252	39689389	7625863	38473210	0.84	0.81
IL_A	repl_1	44351818	37331637	7020181	36228792	0.84	0.82
	repl_2	50744890	42720977	8023913	41412883	0.84	0.82
IL_B	repl_1	58664072	48299750	10364322	46752673	0.82	0.8
	repl_2	46515638	38338892	8176746	37244773	0.82	0.8
