# Supplementary material for: Candidate loci for the kernel row number in maize revealed by a combination of transcriptome analysis and regional association mapping
Source: BMC Plant Biol. 2019 May 16;19:201. doi: 10.1186/s12870-019-1811-1 (PMC6521486; doi:10.1186/s12870-019-1811-1)
Supplement: Supplementary file 10 — Table S3. List of the DEGs between N531 and IL_A. (XLSX 170 kb) [file 12870_2019_1811_MOESM10_ESM.xlsx]

## Sheet: Table S3
Table S3 List of the DEGs between N531 and IL_A
		Upregulated gene list						Downregulated gene list
GeneID (v3)	GeneID (v4)	log2FoldChange	padj	significant		GeneID (v3)	GeneID (v4)	log2FoldChange	padj	significant
GRMZM2G419994	Zm00001d053843	1.74445	3.97e-20	TRUE		GRMZM2G131087	Zm00001d054093	-1.45095	5.30287e-08	TRUE
GRMZM2G132862	Zm00001d053824	1.83137	7.92e-15	TRUE		GRMZM2G163304	Zm00001d054074	-1.07842	0.00335182	TRUE
GRMZM2G143460	Zm00001d053739	2.71477	3.64e-102	TRUE		GRMZM2G457630	Zm00001d054052	-1.24988	0.0261406	TRUE
GRMZM2G158838	Zm00001d053671	1.69189	1.21e-05	TRUE		GRMZM2G079348	Zm00001d054044	-1.8863	2.10067e-28	TRUE
GRMZM2G168404	Zm00001d053586	1.22629	0.00807927	TRUE		GRMZM2G361611	Zm00001d053988	-1.17522	2.58369e-05	TRUE
GRMZM2G134582	Zm00001d053576	3.18202	4.44e-15	TRUE		GRMZM2G423137	Zm00001d053925	-2.4922	1.93564e-23	TRUE
GRMZM2G165179	Zm00001d053348	1.11359	4.8e-08	TRUE		GRMZM2G165931	Zm00001d053886	-1.11119	8.82608e-15	TRUE
GRMZM2G096958	Zm00001d053281	1.39428	2.31e-22	TRUE		GRMZM2G155370	Zm00001d053880	-2.00637	0.0151928	TRUE
GRMZM2G125339	Zm00001d053254	1.25258	3.18e-12	TRUE		GRMZM2G153745	Zm00001d053868	-1.85945	1.15772e-17	TRUE
GRMZM5G814787	Zm00001d053153	1.00488	0.0177506	TRUE		GRMZM2G145962	Zm00001d053713	-1.33167	2.72408e-25	TRUE
GRMZM2G149739	Zm00001d053117	1.10316	0.00408346	TRUE		GRMZM2G015419	Zm00001d053675	-3.00906	7.48071e-09	TRUE
AC196278.2_FG003	Zm00001d053070	1.32244	2.69e-19	TRUE		GRMZM2G481452	Zm00001d053642	-1.13078	8.82067e-12	TRUE
AC196278.2_FG004	Zm00001d053070	1.04101	7.12e-12	TRUE		GRMZM2G154505	Zm00001d053568	-1.79197	1.67093e-27	TRUE
GRMZM2G115245	Zm00001d053070	1.17585	2.32e-22	TRUE		GRMZM2G040452	Zm00001d053566	-1.42137	1.66445e-30	TRUE
GRMZM2G003944	Zm00001d053020	1.36967	2.77e-07	TRUE		GRMZM2G039322	Zm00001d053538	-3.15368	4.38302e-17	TRUE
GRMZM2G027336	Zm00001d053008	2.25861	0.000397241	TRUE		GRMZM2G052102	Zm00001d053442	-1.83698	0.000487104	TRUE
GRMZM2G045057	Zm00001d053004	2.82517	0.000241468	TRUE		GRMZM2G322593	Zm00001d053412	-1.19766	7.52544e-25	TRUE
GRMZM2G080519	Zm00001d052928	1.06633	6.04e-22	TRUE		GRMZM2G156238	Zm00001d053284	-1.19841	6.73596e-14	TRUE
GRMZM2G138131	Zm00001d052918	1.15015	5.01e-10	TRUE		GRMZM2G307637	Zm00001d053230	-1.38891	0.00222755	TRUE
GRMZM2G012631	Zm00001d052855	1.25974	8.57e-30	TRUE		GRMZM2G419239	Zm00001d053220	-4.81827	6.49484e-05	TRUE
GRMZM2G301908	Zm00001d052819	2.24913	3.94e-20	TRUE		GRMZM2G104783	Zm00001d053202	-1.28831	1.65823e-29	TRUE
GRMZM2G144480	Zm00001d052807	2.83558	0.0283601	TRUE		GRMZM2G180054	Zm00001d053188	-2.92535	3.60116e-24	TRUE
GRMZM2G044107	Zm00001d052792	2.87752	1.76e-11	TRUE		GRMZM2G374629	Zm00001d053181	-1.08653	0.000369287	TRUE
GRMZM2G125648	Zm00001d052749	1.63341	7.11e-55	TRUE		GRMZM2G175453	Zm00001d053149	-1.07231	4.00205e-16	TRUE
GRMZM2G016997	Zm00001d052695	1.40943	2.41e-14	TRUE		GRMZM2G332505	Zm00001d053143	-1.1782	0.0107876	TRUE
GRMZM2G087880	Zm00001d052665	6.16909	0.0115532	TRUE		GRMZM2G121034	Zm00001d053067	-2.1301	1.191e-78	TRUE
GRMZM2G067830	Zm00001d052640	1.02737	0.0139198	TRUE		GRMZM2G059706	Zm00001d053055	-1.94243	3.85704e-09	TRUE
GRMZM2G423831	Zm00001d052630	1.13736	9.36e-05	TRUE		GRMZM2G046024	Zm00001d053049	-1.3966	2.18954e-36	TRUE
GRMZM2G033820	Zm00001d052616	1.9202	0.0479086	TRUE		GRMZM2G155253	Zm00001d053015	-5.62213	0.00854202	TRUE
GRMZM2G013128	Zm00001d052612	1.16183	0.023343	TRUE		GRMZM2G028046	Zm00001d053006	-1.31951	3.39618e-11	TRUE
GRMZM6G654251	Zm00001d052532	2.57908	1.63e-06	TRUE		GRMZM2G095873	Zm00001d052962	-1.16621	0.0273101	TRUE
GRMZM2G166218	Zm00001d052518	1.17173	8.8e-25	TRUE		GRMZM2G418160	Zm00001d052961	-1.28332	1.08941e-06	TRUE
GRMZM2G119175	Zm00001d052494	1.06905	7.58e-24	TRUE		GRMZM2G017411	Zm00001d052947	-1.51271	2.51926e-09	TRUE
GRMZM5G822947	Zm00001d052333	1.27192	1.28e-08	TRUE		GRMZM2G079491	Zm00001d052939	-1.05703	1.18254e-17	TRUE
GRMZM2G450055	Zm00001d052021	1.67469	9.49e-35	TRUE		GRMZM2G059252	Zm00001d052682	-1.41501	8.27194e-21	TRUE
GRMZM2G108712	Zm00001d051995	1.68103	2.16e-53	TRUE		GRMZM2G174441	Zm00001d052657	-1.28769	1.0931e-05	TRUE
AC189280.3_FG001	Zm00001d051943	3.76775	0.00521458	TRUE		GRMZM2G323287	Zm00001d052657	-1.01204	0.000116266	TRUE
GRMZM2G065030	Zm00001d051634	1.2829	0.00323786	TRUE		GRMZM2G013271	Zm00001d052606	-2.23832	0.0449434	TRUE
GRMZM2G476322	Zm00001d051606	1.54929	3.12e-08	TRUE		GRMZM2G098520	Zm00001d052595	-2.77222	1.31208e-08	TRUE
GRMZM2G342515	Zm00001d051591	1.46628	2.4e-52	TRUE		GRMZM2G011919	Zm00001d052544	-6.26455	0.000187819	TRUE
GRMZM2G414304	Zm00001d051524	4.38311	2.32e-07	TRUE		GRMZM2G115481	Zm00001d052371	-2.56677	0.00323911	TRUE
GRMZM2G091069	Zm00001d051513	1.11039	2.68e-16	TRUE		GRMZM2G032619	Zm00001d052343	-2.11789	1.74858e-13	TRUE
GRMZM2G091003	Zm00001d051509	1.38324	0.00049308	TRUE		GRMZM2G113967	Zm00001d052340	-1.9532	1.11403e-42	TRUE
GRMZM2G084195	Zm00001d051478	1.41259	1.9e-34	TRUE		GRMZM2G149184	Zm00001d052269	-1.04932	0.00795547	TRUE
GRMZM2G373522	Zm00001d051420	1.49433	1.53e-43	TRUE		GRMZM2G082184	Zm00001d052261	-1.5866	0.000332862	TRUE
GRMZM2G078299	Zm00001d051411	1.4195	5.82e-12	TRUE		GRMZM2G087245	Zm00001d052224	-1.01859	9.11536e-13	TRUE
GRMZM2G010488	Zm00001d051397	1.7673	0.0466411	TRUE		GRMZM2G169628	Zm00001d052210	-1.12155	0.00054973	TRUE
GRMZM2G006219	Zm00001d051288	1.33832	0.000213325	TRUE		GRMZM2G041699	Zm00001d052209	-1.30289	0.0126005	TRUE
GRMZM2G034697	Zm00001d051063	1.10976	6.92e-06	TRUE		GRMZM2G046321	Zm00001d052207	-1.0408	0.0013711	TRUE
GRMZM2G163396	Zm00001d050938	1.03477	0.000338424	TRUE		GRMZM2G149422	Zm00001d052206	-1.99452	5.4855e-18	TRUE
GRMZM2G456422	Zm00001d050908	1.40054	6.66e-07	TRUE		GRMZM2G084570	Zm00001d052174	-2.56912	0.025326	TRUE
GRMZM2G095397	Zm00001d050903	1.96382	1.7e-54	TRUE		GRMZM2G441144	Zm00001d052123	-1.04078	0.0146685	TRUE
GRMZM2G002173	Zm00001d050865	2.32608	0.000314652	TRUE		GRMZM2G181362	Zm00001d052079	-1.47727	1.19847e-36	TRUE
GRMZM2G069444	Zm00001d050824	1.62131	1.12e-05	TRUE		GRMZM2G101125	Zm00001d052063	-1.73063	3.87289e-14	TRUE
GRMZM2G009019	Zm00001d050790	1.04524	1.67e-22	TRUE		GRMZM2G312521	Zm00001d052060	-2.49863	4.40712e-124	TRUE
GRMZM2G127690	Zm00001d050689	1.031	0.0144987	TRUE		GRMZM2G043921	Zm00001d052015	-1.76802	1.9814e-17	TRUE
GRMZM2G015190	Zm00001d050642	2.12417	4.78e-62	TRUE		GRMZM2G130043	Zm00001d051976	-1.02646	2.04041e-09	TRUE
GRMZM2G355229	Zm00001d050595	9.41738	3.07e-30	TRUE		GRMZM2G023899	Zm00001d051952	-1.0425	0.00472449	TRUE
AC232321.1_FG008	Zm00001d050594	5.91321	0.00244145	TRUE		GRMZM2G172214	Zm00001d051908	-2.38349	9.04974e-19	TRUE
GRMZM2G355221	Zm00001d050593	8.83824	3.86e-21	TRUE		GRMZM2G045638	Zm00001d051798	-6.70184	8.64595e-06	TRUE
GRMZM2G114778	Zm00001d050470	6.74878	4.37e-23	TRUE		GRMZM2G380457	Zm00001d051785	-1.21834	3.37111e-05	TRUE
GRMZM2G089698	Zm00001d050455	2.62013	2.01e-103	TRUE		GRMZM2G011015	Zm00001d051689	-1.20079	6.23523e-05	TRUE
GRMZM2G072608	Zm00001d050448	2.91175	0.019542	TRUE		GRMZM2G022514	Zm00001d051615	-1.32487	4.59528e-10	TRUE
GRMZM2G093999	Zm00001d050406	2.01653	5.01e-10	TRUE		GRMZM2G137696	Zm00001d051609	-8.09062	8.00463e-108	TRUE
GRMZM2G040263	Zm00001d050355	1.59791	3.1e-05	TRUE		GRMZM2G589696	Zm00001d051577	-1.13229	0.048415	TRUE
GRMZM2G076348	Zm00001d050198	1.61744	0.000237176	TRUE		GRMZM2G081285	Zm00001d051501	-3.07896	0.00343826	TRUE
GRMZM2G073079	Zm00001d050196	1.14396	0.000973789	TRUE		GRMZM2G081172	Zm00001d051499	-1.29228	0.0078048	TRUE
GRMZM2G108418	Zm00001d050104	1.14031	7.15e-10	TRUE		GRMZM2G044537	Zm00001d051460	-1.57715	0.00846983	TRUE
GRMZM2G374817	Zm00001d050096	8.09886	1.32e-13	TRUE		GRMZM2G047128	Zm00001d051365	-1.86398	0.000292359	TRUE
GRMZM2G030768	Zm00001d050061	1.82247	3.16e-53	TRUE		GRMZM2G063203	Zm00001d051316	-2.24105	3.3651e-09	TRUE
GRMZM2G057486	Zm00001d050000	1.46645	1.62e-13	TRUE		GRMZM2G496770	Zm00001d051267	-1.98943	0.000861735	TRUE
GRMZM2G134708	Zm00001d049954	1.15075	2.53e-07	TRUE		GRMZM2G111922	Zm00001d051225	-1.43068	4.48328e-06	TRUE
GRMZM2G000592	Zm00001d049724	1.41906	9.05e-14	TRUE		GRMZM2G159962	Zm00001d051223	-1.87305	3.55121e-11	TRUE
GRMZM2G123257	Zm00001d049688	1.09449	0.0173179	TRUE		GRMZM2G078077	Zm00001d051216	-1.79205	1.8761e-71	TRUE
GRMZM2G030831	Zm00001d049573	1.13323	1.76e-11	TRUE		GRMZM2G062009	Zm00001d051140	-2.56698	6.55507e-07	TRUE
GRMZM5G847159	Zm00001d049551	1.14172	0.0243743	TRUE		GRMZM2G159700	Zm00001d051121	-2.14014	2.65191e-12	TRUE
GRMZM2G319062	Zm00001d049407	2.45584	2.4e-37	TRUE		GRMZM2G043792	Zm00001d051117	-1.22858	0.0160649	TRUE
GRMZM2G139894	Zm00001d049190	1.72238	5.77e-27	TRUE		GRMZM2G094083	Zm00001d051103	-8.3933	3.81311e-44	TRUE
GRMZM6G616789	Zm00001d049079	7.8549	7.4e-12	TRUE		GRMZM2G366392	Zm00001d051056	-1.79651	2.39432e-30	TRUE
GRMZM2G154523	Zm00001d048841	1.92377	4.33e-37	TRUE		GRMZM2G144742	Zm00001d051053	-1.76569	5.73374e-24	TRUE
GRMZM2G165320	Zm00001d048788	10.1427	1.46e-28	TRUE		GRMZM2G019335	Zm00001d051018	-2.71309	1.87872e-20	TRUE
GRMZM2G542227	Zm00001d048760	1.57878	0.0176765	TRUE		GRMZM2G132682	Zm00001d050988	-1.60222	0.00305313	TRUE
GRMZM2G001160	Zm00001d048672	1.16646	4.37e-17	TRUE		GRMZM2G390691	Zm00001d050972	-2.47477	0.000545002	TRUE
GRMZM6G617209	Zm00001d048634	2.68249	2.38e-147	TRUE		GRMZM2G127924	Zm00001d050959	-5.6649	0.00465971	TRUE
GRMZM5G854334	Zm00001d048628	1.05525	2.14e-23	TRUE		GRMZM2G165257	Zm00001d050948	-2.53525	0.0326502	TRUE
GRMZM2G018254	Zm00001d048588	1.34048	4.49e-11	TRUE		GRMZM2G096171	Zm00001d050768	-1.24684	9.62171e-15	TRUE
GRMZM2G158293	Zm00001d048568	1.4783	2.1e-12	TRUE		GRMZM2G134563	Zm00001d050735	-5.85847	1.18032e-76	TRUE
GRMZM5G815449	Zm00001d048471	2.46369	0.0453996	TRUE		GRMZM5G811633	Zm00001d050712	-2.01874	1.67707e-11	TRUE
GRMZM2G166445	Zm00001d048438	1.3021	5.95e-23	TRUE		GRMZM2G143357	Zm00001d050567	-1.93488	2.89964e-38	TRUE
GRMZM2G358931	Zm00001d048363	1.70513	2.51e-50	TRUE		GRMZM2G353734	Zm00001d050443	-1.2684	6.77916e-12	TRUE
GRMZM2G330945	Zm00001d048246	1.07484	0.000600197	TRUE		GRMZM2G160268	Zm00001d050403	-4.51935	2.21958e-08	TRUE
AC233899.1_FG002	Zm00001d048229	1.69569	3.69e-52	TRUE		GRMZM2G415219	Zm00001d050326	-4.57377	1.59006e-12	TRUE
GRMZM2G113159	Zm00001d048117	1.02608	1.02e-09	TRUE		GRMZM2G049921	Zm00001d050299	-3.80886	0.0339478	TRUE
GRMZM2G086934	Zm00001d048086	1.49799	4.45e-43	TRUE		AC197047.3_FG001	Zm00001d050285	-2.95301	0.000856602	TRUE
GRMZM2G356618	Zm00001d048032	2.05927	0.000180123	TRUE		GRMZM2G303728	Zm00001d050272	-2.35796	0.00817112	TRUE
GRMZM2G067402	Zm00001d048020	1.73146	0.00434432	TRUE		GRMZM2G379445	Zm00001d050260	-5.29043	0.0192294	TRUE
GRMZM2G098875	Zm00001d047981	1.12517	0.00919311	TRUE		GRMZM2G376825	Zm00001d050254	-1.56685	0.0112476	TRUE
GRMZM2G166642	Zm00001d047878	3.45467	0.0313265	TRUE		GRMZM2G065908	Zm00001d050238	-1.64812	5.19943e-52	TRUE
GRMZM2G128648	Zm00001d047869	4.10147	0.00011995	TRUE		GRMZM2G408949	Zm00001d050220	-1.6878	2.26102e-10	TRUE
GRMZM2G412075	Zm00001d047790	5.29813	0.0297668	TRUE		GRMZM2G426888	Zm00001d050156	-1.66509	0.000206457	TRUE
GRMZM2G305027	Zm00001d047788	1.0894	2.67e-28	TRUE		AC217270.3_FG003	Zm00001d050120	-5.21399	1.74097e-14	TRUE
GRMZM2G305046	Zm00001d047787	1.04626	1.61e-20	TRUE		GRMZM5G813661	Zm00001d050099	-1.31746	0.0124811	TRUE
GRMZM2G077895	Zm00001d047662	1.17774	7.42e-05	TRUE		GRMZM2G105954	Zm00001d050021	-1.14815	0.0190778	TRUE
GRMZM2G124567	Zm00001d047512	1.94248	1.08e-25	TRUE		GRMZM2G156737	Zm00001d049889	-4.51671	3.3464e-10	TRUE
GRMZM2G109271	Zm00001d047501	3.86327	5.11e-186	TRUE		GRMZM2G100583	Zm00001d049860	-4.6995	1.55345e-06	TRUE
GRMZM2G422303	Zm00001d047491	6.37045	0.000282981	TRUE		GRMZM2G071575	Zm00001d049834	-1.00578	0.000600648	TRUE
GRMZM5G880028	Zm00001d047402	1.15193	0.000287615	TRUE		GRMZM2G047533	Zm00001d049813	-1.27724	3.62733e-05	TRUE
GRMZM5G832108	Zm00001d047186	1.10604	6.26e-22	TRUE		GRMZM2G105901	Zm00001d049768	-1.21463	3.12411e-09	TRUE
GRMZM2G117999	Zm00001d047125	5.90025	0.00423285	TRUE		GRMZM2G135526	Zm00001d049716	-1.24259	2.35025e-13	TRUE
GRMZM2G409265	Zm00001d047105	1.10596	2.45e-19	TRUE		GRMZM2G308944	Zm00001d049650	-2.28906	0.0105233	TRUE
AC233855.1_FG003	Zm00001d046817	2.3792	0.0487702	TRUE		GRMZM2G390150	Zm00001d049561	-3.15342	9.43189e-05	TRUE
GRMZM2G033480	Zm00001d046696	1.20245	0.000673774	TRUE		GRMZM2G104942	Zm00001d049554	-1.41841	2.92588e-22	TRUE
GRMZM2G040689	Zm00001d046596	2.9499	1.18e-161	TRUE		GRMZM2G014902	Zm00001d049543	-1.26472	9.39863e-21	TRUE
GRMZM2G431524	Zm00001d046561	1.25019	4.7e-14	TRUE		AC196475.3_FG005	Zm00001d049540	-1.02337	1.20282e-27	TRUE
GRMZM5G833760	Zm00001d046561	2.10659	0.00323418	TRUE		GRMZM2G048297	Zm00001d049529	-1.44586	3.16082e-05	TRUE
GRMZM2G175755	Zm00001d046555	2.854	0.0183108	TRUE		GRMZM2G174984	Zm00001d049387	-4.22961	1.74003e-37	TRUE
GRMZM2G076526	Zm00001d046537	1.34974	9.51e-15	TRUE		GRMZM2G450935	Zm00001d049377	-5.72238	0.00588422	TRUE
GRMZM2G056093	Zm00001d046530	1.6662	3.78e-59	TRUE		GRMZM2G111261	Zm00001d049374	-2.72923	0.00275985	TRUE
GRMZM2G022558	Zm00001d046444	1.36577	6.32e-41	TRUE		GRMZM2G090010	Zm00001d049365	-1.3354	9.0609e-05	TRUE
GRMZM2G463953	Zm00001d046404	1.43425	0.030652	TRUE		GRMZM2G171420	Zm00001d049232	-1.0835	6.10529e-07	TRUE
GRMZM2G017982	Zm00001d046377	5.5762	1.24e-29	TRUE		GRMZM2G351347	Zm00001d049218	-2.13206	1.22519e-07	TRUE
GRMZM2G077114	Zm00001d046358	1.07623	0.00172712	TRUE		GRMZM2G079559	Zm00001d049157	-1.68233	0.0114531	TRUE
GRMZM2G141376	Zm00001d046330	1.22676	7.59e-14	TRUE		GRMZM5G811285	Zm00001d049127	-1.00822	0.00666834	TRUE
GRMZM2G155675	Zm00001d046124	5.2892	0.030706	TRUE		GRMZM5G872443	Zm00001d049023	-1.05482	0.00719426	TRUE
GRMZM2G314094	Zm00001d045919	1.4903	0.000666706	TRUE		GRMZM5G870077	Zm00001d049016	-3.38788	1.53629e-54	TRUE
GRMZM2G129196	Zm00001d045787	2.86556	2.32e-12	TRUE		GRMZM2G027021	Zm00001d048944	-1.50141	6.54762e-32	TRUE
GRMZM2G071750	Zm00001d045782	1.05946	0.0130749	TRUE		GRMZM2G426415	Zm00001d048925	-1.09378	2.65207e-10	TRUE
GRMZM2G018988	Zm00001d045678	3.51276	3.02e-12	TRUE		GRMZM2G133675	Zm00001d048901	-1.9123	5.83678e-32	TRUE
GRMZM2G060163	Zm00001d045649	1.10909	1.7e-25	TRUE		GRMZM2G099666	Zm00001d048890	-1.24698	4.40321e-10	TRUE
GRMZM2G475293	Zm00001d045565	1.52449	7.66e-33	TRUE		GRMZM2G574887	Zm00001d048843	-1.08191	3.70411e-06	TRUE
GRMZM2G093195	Zm00001d045563	1.25596	4.05e-11	TRUE		GRMZM2G076435	Zm00001d048804	-1.37197	0.00115923	TRUE
GRMZM2G303775	Zm00001d045535	1.88791	1.19e-31	TRUE		GRMZM2G058447	Zm00001d048802	-2.76603	8.50041e-17	TRUE
GRMZM5G825515	Zm00001d045519	2.75889	2.72e-12	TRUE		GRMZM5G860607	Zm00001d048720	-2.67583	8.34631e-06	TRUE
GRMZM2G010740	Zm00001d045456	1.09645	0.000128556	TRUE		GRMZM2G062160	Zm00001d048694	-1.91187	0.00133514	TRUE
GRMZM2G131421	Zm00001d045392	2.09774	2.6e-47	TRUE		GRMZM2G308860	Zm00001d048621	-2.01517	0.0371555	TRUE
GRMZM2G003289	Zm00001d045344	1.04297	0.000197366	TRUE		GRMZM2G162282	Zm00001d048592	-5.57699	0.0224551	TRUE
GRMZM2G077696	Zm00001d045331	5.12608	0.0496022	TRUE		GRMZM2G161905	Zm00001d048558	-2.15151	0.00617605	TRUE
GRMZM2G304362	Zm00001d045192	1.44736	7.46e-52	TRUE		GRMZM2G433616	Zm00001d048501	-1.51654	4.3242e-06	TRUE
GRMZM2G160842	Zm00001d045182	1.71201	1.39e-32	TRUE		GRMZM2G382534	Zm00001d048469	-1.49428	2.65789e-07	TRUE
GRMZM2G174048	Zm00001d044898	2.15014	1.6e-20	TRUE		GRMZM2G317931	Zm00001d048466	-1.00967	6.55742e-08	TRUE
GRMZM5G874756	Zm00001d044895	1.14763	6.47e-18	TRUE		GRMZM2G051103	Zm00001d048460	-2.06368	1.73809e-27	TRUE
GRMZM2G136831	Zm00001d044806	1.65055	1.89e-38	TRUE		GRMZM2G087901	Zm00001d048311	-1.58716	4.8941e-06	TRUE
GRMZM2G307823	Zm00001d044726	2.00208	0.00696767	TRUE		GRMZM2G169360	Zm00001d048294	-1.66926	0.0216332	TRUE
GRMZM2G014329	Zm00001d044628	6.55431	0.00319283	TRUE		GRMZM2G169363	Zm00001d048293	-1.1678	5.11822e-10	TRUE
GRMZM2G066101	Zm00001d044540	1.82811	1.36e-37	TRUE		AC233899.1_FG004	Zm00001d048227	-1.54457	1.25519e-05	TRUE
GRMZM2G064708	Zm00001d044458	1.16963	0.00207991	TRUE		AC235544.1_FG002	Zm00001d048225	-1.74278	0.0417067	TRUE
GRMZM2G071021	Zm00001d044339	1.93397	1.28e-61	TRUE		GRMZM2G113060	Zm00001d048208	-1.54737	0.0379654	TRUE
GRMZM2G087769	Zm00001d044329	2.44038	0.00111263	TRUE		GRMZM2G152815	Zm00001d048207	-3.08791	0.000340442	TRUE
GRMZM2G074097	Zm00001d044228	1.264	4.42e-38	TRUE		GRMZM2G004377	Zm00001d048203	-2.19245	5.44662e-69	TRUE
GRMZM2G130333	Zm00001d044132	1.19232	3.47e-08	TRUE		GRMZM2G078441	Zm00001d048176	-5.67641	0.0245373	TRUE
GRMZM2G180815	Zm00001d044116	1.02082	3.58e-14	TRUE		GRMZM2G181568	Zm00001d048171	-1.04019	1.80944e-19	TRUE
GRMZM2G037431	Zm00001d044110	1.48037	3.63e-18	TRUE		GRMZM2G130943	Zm00001d048131	-2.14206	1.0225e-09	TRUE
GRMZM2G088299	Zm00001d044091	1.41439	0.00166205	TRUE		GRMZM2G024718	Zm00001d048073	-1.23419	2.93482e-09	TRUE
GRMZM2G397675	Zm00001d044087	1.91052	0.000217826	TRUE		GRMZM2G380765	Zm00001d048064	-4.21267	1.72186e-19	TRUE
GRMZM2G116592	Zm00001d044019	2.1985	1.84e-05	TRUE		GRMZM2G046601	Zm00001d048050	-1.62863	0.0106126	TRUE
GRMZM2G118403	Zm00001d044008	1.57694	2.9e-53	TRUE		GRMZM2G392737	Zm00001d048027	-1.40131	0.0162241	TRUE
GRMZM2G046458	Zm00001d043973	1.30189	2.56e-11	TRUE		GRMZM2G093157	Zm00001d048026	-1.86434	4.68077e-19	TRUE
GRMZM2G031882	Zm00001d043937	1.66536	1.55e-06	TRUE		GRMZM2G105834	Zm00001d047995	-3.05847	1.57316e-30	TRUE
GRMZM2G142207	Zm00001d043923	1.63704	2.22e-08	TRUE		GRMZM2G011708	Zm00001d047984	-4.35351	5.81659e-24	TRUE
GRMZM2G054663	Zm00001d043841	1.38401	0.00574156	TRUE		GRMZM2G149798	Zm00001d047939	-3.03363	3.15898e-08	TRUE
GRMZM2G425638	Zm00001d043710	2.18984	0.025784	TRUE		GRMZM2G448330	Zm00001d047937	-1.18046	1.67252e-09	TRUE
GRMZM2G314520	Zm00001d043450	1.52345	1.05e-06	TRUE		GRMZM2G090842	Zm00001d047917	-1.05344	0.000471344	TRUE
GRMZM2G025758	Zm00001d043311	1.12531	0.0421413	TRUE		GRMZM2G031447	Zm00001d047883	-1.0345	3.76172e-05	TRUE
GRMZM2G113414	Zm00001d043217	1.28622	3.53e-20	TRUE		GRMZM2G446234	Zm00001d047881	-1.13185	2.90231e-12	TRUE
GRMZM2G306143	Zm00001d043211	2.10929	0.0331989	TRUE		GRMZM5G805540	Zm00001d047868	-1.56532	0.0157497	TRUE
GRMZM2G133213	Zm00001d043098	1.21678	1.54e-25	TRUE		GRMZM2G089803	Zm00001d047830	-2.98236	0.00132822	TRUE
GRMZM2G344630	Zm00001d043087	2.33818	0.00235877	TRUE		AC233939.1_FG004	Zm00001d047779	-2.06358	1.41872e-24	TRUE
GRMZM2G350399	Zm00001d043082	1.24884	0.0171655	TRUE		GRMZM2G078472	Zm00001d047736	-2.40246	1.9869e-19	TRUE
GRMZM2G158328	Zm00001d043062	1.21712	0.000694651	TRUE		GRMZM2G487359	Zm00001d047704	-1.62284	0.0296224	TRUE
GRMZM2G349651	Zm00001d042954	1.06849	3.32e-21	TRUE		GRMZM2G317584	Zm00001d047563	-1.05925	1.14622e-19	TRUE
GRMZM2G463415	Zm00001d042918	1.1046	9.75e-20	TRUE		GRMZM2G102382	Zm00001d047555	-1.56702	1.20283e-31	TRUE
GRMZM2G013463	Zm00001d042902	1.22445	4.35e-13	TRUE		GRMZM2G159500	Zm00001d047554	-2.05686	0.0100554	TRUE
GRMZM5G814089	Zm00001d042840	2.65001	0.0147405	TRUE		GRMZM2G005984	Zm00001d047532	-4.15044	1.85899e-48	TRUE
GRMZM2G177518	Zm00001d042812	1.33027	7.59e-05	TRUE		GRMZM2G043338	Zm00001d047503	-1.84948	4.58843e-67	TRUE
GRMZM2G007659	Zm00001d042810	1.50756	5.32e-05	TRUE		GRMZM2G151468	Zm00001d047480	-2.99875	1.38228e-16	TRUE
GRMZM2G047851	Zm00001d042810	1.30962	0.0028427	TRUE		GRMZM5G820626	Zm00001d047471	-1.61393	3.12094e-13	TRUE
GRMZM2G023748	Zm00001d042772	1.00555	3.86e-15	TRUE		GRMZM2G045178	Zm00001d047470	-1.98924	3.03046e-06	TRUE
GRMZM2G096458	Zm00001d042528	1.64582	6.21e-34	TRUE		GRMZM2G157716	Zm00001d047442	-1.8323	2.14523e-06	TRUE
GRMZM2G059108	Zm00001d042476	1.38424	6.67e-05	TRUE		GRMZM2G054603	Zm00001d047424	-1.67567	0.0022611	TRUE
GRMZM2G025659	Zm00001d042346	2.14791	2.65e-08	TRUE		GRMZM2G105523	Zm00001d047423	-1.01367	0.0438073	TRUE
GRMZM2G139617	Zm00001d042302	1.54554	1.19e-45	TRUE		GRMZM2G012140	Zm00001d047399	-7.3593	5.45601e-09	TRUE
GRMZM2G031493	Zm00001d042271	1.35065	0.00475645	TRUE		GRMZM2G163774	Zm00001d047316	-1.74961	0.000828883	TRUE
GRMZM2G031528	Zm00001d042270	1.0115	7.8e-05	TRUE		GRMZM2G053831	Zm00001d047290	-1.20385	4.41679e-17	TRUE
GRMZM2G146475	Zm00001d042102	5.15047	2.34e-291	TRUE		GRMZM2G035531	Zm00001d047202	-1.17123	3.13184e-05	TRUE
GRMZM2G310069	Zm00001d042064	1.8632	3.41e-50	TRUE		GRMZM2G019353	Zm00001d047159	-1.52237	5.44837e-10	TRUE
GRMZM2G057413	Zm00001d042062	6.62378	1.51e-05	TRUE		GRMZM2G045973	Zm00001d047136	-1.95	1.63312e-08	TRUE
GRMZM2G171484	Zm00001d042023	1.02626	9.36e-12	TRUE		GRMZM2G046009	Zm00001d047136	-1.37679	0.000365012	TRUE
GRMZM2G101221	Zm00001d041827	1.40551	3.14e-05	TRUE		GRMZM2G117956	Zm00001d047124	-3.90213	3.735e-23	TRUE
GRMZM5G844894	Zm00001d041782	1.46835	1.49e-14	TRUE		GRMZM2G094990	Zm00001d047096	-1.48926	0.0103663	TRUE
GRMZM2G475899	Zm00001d041672	1.02515	2.17e-29	TRUE		GRMZM2G013002	Zm00001d047087	-1.05321	3.53569e-22	TRUE
GRMZM2G112074	Zm00001d041606	1.64354	5.64e-27	TRUE		GRMZM2G035749	Zm00001d047077	-2.46335	6.86482e-26	TRUE
GRMZM2G002536	Zm00001d041539	3.23221	0.0122987	TRUE		GRMZM2G095219	Zm00001d047074	-1.06894	4.09325e-20	TRUE
GRMZM2G403475	Zm00001d041426	1.1846	0.01429	TRUE		GRMZM2G331105	Zm00001d047074	-1.01	4.36543e-12	TRUE
GRMZM2G384463	Zm00001d040878	2.09042	0.000550432	TRUE		GRMZM2G134045	Zm00001d047020	-1.21527	4.31409e-11	TRUE
AC199526.5_FG002	Zm00001d040697	1.2833	1.38e-06	TRUE		GRMZM2G017685	Zm00001d047000	-1.71393	4.14717e-05	TRUE
GRMZM5G818655	Zm00001d040682	1.42813	2.08e-08	TRUE		GRMZM2G333049	Zm00001d046961	-2.32971	6.09868e-05	TRUE
GRMZM2G424577	Zm00001d040681	1.15446	3.33e-11	TRUE		GRMZM2G103647	Zm00001d046937	-2.70601	7.97214e-35	TRUE
GRMZM2G136106	Zm00001d040650	2.16777	3.17e-27	TRUE		GRMZM2G038783	Zm00001d046925	-1.83603	1.61733e-22	TRUE
GRMZM2G083239	Zm00001d040426	2.05059	1.05e-06	TRUE		GRMZM2G108997	Zm00001d046824	-2.71278	0.00634408	TRUE
GRMZM2G111731	Zm00001d040423	1.12214	1.14e-14	TRUE		GRMZM2G086841	Zm00001d046812	-2.74154	5.24378e-10	TRUE
GRMZM2G057352	Zm00001d040382	1.22969	0.0487133	TRUE		GRMZM2G010884	Zm00001d046786	-1.80572	4.12021e-07	TRUE
GRMZM2G316967	Zm00001d040279	1.12692	2.31e-16	TRUE		GRMZM2G000566	Zm00001d046765	-2.57275	8.92779e-08	TRUE
GRMZM2G122656	Zm00001d040276	1.18146	2.41e-17	TRUE		GRMZM5G803308	Zm00001d046632	-2.58757	1.87764e-28	TRUE
GRMZM2G401267	Zm00001d040213	1.37696	8.13e-14	TRUE		GRMZM2G048919	Zm00001d046580	-2.69425	8.67729e-18	TRUE
GRMZM2G351895	Zm00001d040141	6.04439	1.62e-14	TRUE		GRMZM2G342738	Zm00001d046510	-1.19584	2.37316e-11	TRUE
GRMZM2G426917	Zm00001d040094	1.99979	0.00343422	TRUE		GRMZM2G019029	Zm00001d046508	-6.25359	0.000184148	TRUE
GRMZM2G471517	Zm00001d039997	1.08567	1.55e-09	TRUE		GRMZM2G101004	Zm00001d046492	-1.04294	5.61324e-17	TRUE
GRMZM2G034534	Zm00001d039880	1.70039	0.00508493	TRUE		GRMZM2G047684	Zm00001d046422	-6.29488	0.008249	TRUE
GRMZM2G384090	Zm00001d039878	1.27074	0.0131638	TRUE		GRMZM2G471525	Zm00001d046380	-7.46787	7.55795e-08	TRUE
GRMZM2G163939	Zm00001d039821	1.17227	2.44e-31	TRUE		GRMZM2G027385	Zm00001d046357	-2.94922	0.0098303	TRUE
GRMZM2G401581	Zm00001d039790	1.50174	2.93e-58	TRUE		GRMZM5G892774	Zm00001d046343	-1.64072	1.12e-10	TRUE
GRMZM2G334740	Zm00001d039782	1.18829	0.00475564	TRUE		GRMZM2G084947	Zm00001d046281	-1.54014	0.0274719	TRUE
GRMZM5G804783	Zm00001d039718	1.76053	9.06e-30	TRUE		GRMZM6G009976	Zm00001d046255	-2.80494	0.010492	TRUE
GRMZM5G896145	Zm00001d039680	4.44846	0.00407361	TRUE		GRMZM2G033566	Zm00001d046254	-1.02314	0.00023778	TRUE
GRMZM5G871126	Zm00001d039595	1.01167	3.09e-09	TRUE		GRMZM2G115721	Zm00001d046246	-1.55504	0.00848829	TRUE
GRMZM2G099461	Zm00001d039581	1.04036	3.2e-06	TRUE		GRMZM2G148060	Zm00001d046243	-3.43934	3.66389e-05	TRUE
GRMZM2G353444	Zm00001d039542	2.37276	6.02e-76	TRUE		GRMZM2G126900	Zm00001d046234	-3.67696	2.96864e-104	TRUE
GRMZM2G108898	Zm00001d039533	3.00601	0.0121969	TRUE		GRMZM2G376416	Zm00001d046210	-2.03518	6.23001e-24	TRUE
GRMZM2G055404	Zm00001d039428	1.0944	2.51e-05	TRUE		GRMZM2G148400	Zm00001d046134	-1.16379	0.0244468	TRUE
AC233853.1_FG003	Zm00001d039384	1.16761	3.8e-08	TRUE		GRMZM2G400694	Zm00001d045839	-1.26085	0.010711	TRUE
GRMZM2G127850	Zm00001d039365	2.62631	1.81e-64	TRUE		GRMZM2G058675	Zm00001d045706	-1.003	2.42822e-24	TRUE
GRMZM2G085176	Zm00001d039355	1.80616	1.56e-07	TRUE		GRMZM2G154093	Zm00001d045610	-1.31901	3.20568e-26	TRUE
GRMZM2G093090	Zm00001d039293	5.33038	0.041701	TRUE		GRMZM2G135044	Zm00001d045582	-1.58543	7.06934e-06	TRUE
GRMZM5G860761	Zm00001d039251	1.14162	0.0120815	TRUE		GRMZM2G030252	Zm00001d045567	-1.38925	2.55695e-05	TRUE
GRMZM2G113355	Zm00001d039166	1.7201	1.82e-41	TRUE		GRMZM2G069911	Zm00001d045478	-1.593	2.09438e-39	TRUE
GRMZM5G893630	Zm00001d039108	1.36717	7e-19	TRUE		GRMZM2G171395	Zm00001d045463	-5.53861	0.0105541	TRUE
GRMZM2G394962	Zm00001d039062	1.70089	3.4e-39	TRUE		GRMZM2G024993	Zm00001d045462	-1.522	7.01878e-07	TRUE
GRMZM2G155686	Zm00001d038996	3.1144	4.18e-36	TRUE		GRMZM2G404608	Zm00001d045459	-1.22422	0.000923003	TRUE
GRMZM2G093346	Zm00001d038867	4.58453	0.000577672	TRUE		GRMZM2G103137	Zm00001d045311	-1.29775	8.17759e-11	TRUE
GRMZM2G094935	Zm00001d038812	1.02107	8.42e-06	TRUE		GRMZM2G002614	Zm00001d045295	-1.2346	5.72407e-07	TRUE
GRMZM2G168898	Zm00001d038718	1.33749	0.00430872	TRUE		GRMZM2G016330	Zm00001d045277	-2.00057	0.0498992	TRUE
GRMZM2G386674	Zm00001d038717	1.54266	0.000507703	TRUE		GRMZM2G301860	Zm00001d045204	-2.25434	0.000511666	TRUE
GRMZM5G829408	Zm00001d038664	1.22549	0.000914389	TRUE		GRMZM2G156006	Zm00001d045120	-2.45555	5.88841e-07	TRUE
GRMZM2G013970	Zm00001d038608	1.66517	0.00245318	TRUE		GRMZM2G451533	Zm00001d045039	-1.47556	0.0233791	TRUE
GRMZM2G073535	Zm00001d038594	1.76761	5.61e-52	TRUE		GRMZM2G088053	Zm00001d044951	-1.72597	0.0223542	TRUE
GRMZM2G117392	Zm00001d038539	1.36712	0.000199453	TRUE		GRMZM2G090226	Zm00001d044864	-1.129	4.19586e-10	TRUE
GRMZM2G174585	Zm00001d038503	1.57179	1.71e-09	TRUE		GRMZM2G465046	Zm00001d044821	-1.63477	1.10412e-05	TRUE
GRMZM2G100639	Zm00001d038467	1.22431	1.91e-27	TRUE		GRMZM2G092008	Zm00001d044705	-1.12748	0.000394981	TRUE
GRMZM2G410812	Zm00001d038456	1.04018	1.57e-13	TRUE		GRMZM2G005834	Zm00001d044647	-3.36017	0.0192473	TRUE
AC209257.4_FG003	Zm00001d038445	1.57965	1.17e-21	TRUE		GRMZM2G457867	Zm00001d044647	-4.11783	0.00207205	TRUE
GRMZM2G047677	Zm00001d038436	1.4915	1.12e-05	TRUE		GRMZM2G075594	Zm00001d044640	-1.33441	0.00113572	TRUE
GRMZM2G318992	Zm00001d038407	1.23867	0.00202445	TRUE		GRMZM2G166753	Zm00001d044628	-1.53934	1.6525e-05	TRUE
GRMZM2G071924	Zm00001d038375	2.70495	3.24e-09	TRUE		GRMZM2G159908	Zm00001d044604	-2.09392	5.24077e-10	TRUE
GRMZM2G146219	Zm00001d038372	1.29779	0.000182549	TRUE		GRMZM2G001457	Zm00001d044599	-1.69029	2.59211e-35	TRUE
GRMZM2G392918	Zm00001d038287	1.26327	4.65e-06	TRUE		GRMZM2G372297	Zm00001d044525	-1.15037	1.53368e-22	TRUE
GRMZM2G122709	Zm00001d038283	1.2948	7.02e-11	TRUE		GRMZM2G001981	Zm00001d044520	-2.42105	6.14429e-13	TRUE
GRMZM2G038019	Zm00001d038251	1.02233	6.94e-15	TRUE		GRMZM5G832362	Zm00001d044520	-2.22605	2.19789e-28	TRUE
GRMZM2G154946	Zm00001d038113	1.20635	5.53e-13	TRUE		GRMZM2G034985	Zm00001d044455	-1.31863	4.17664e-33	TRUE
GRMZM2G305851	Zm00001d038085	1.0704	1.95e-17	TRUE		GRMZM2G458095	Zm00001d044416	-2.3941	5.42176e-14	TRUE
GRMZM2G005293	Zm00001d038005	1.18395	3.1e-28	TRUE		GRMZM2G037015	Zm00001d044300	-2.18493	3.87052e-13	TRUE
GRMZM2G068496	Zm00001d037972	1.02253	1.76e-22	TRUE		GRMZM2G116584	Zm00001d044285	-1.3836	9.65214e-32	TRUE
GRMZM2G085964	Zm00001d037941	2.0485	1.51e-63	TRUE		GRMZM2G364528	Zm00001d044142	-2.53301	0.000142811	TRUE
GRMZM2G117357	Zm00001d037939	1.19147	4.04e-17	TRUE		GRMZM2G114048	Zm00001d044124	-2.46525	0.000901553	TRUE
GRMZM2G309071	Zm00001d037913	1.61787	0.0262897	TRUE		GRMZM2G047961	Zm00001d044093	-1.16624	0.0236817	TRUE
GRMZM5G898274	Zm00001d037909	1.55121	0.00603302	TRUE		GRMZM2G370193	Zm00001d044076	-1.66236	0.0167472	TRUE
AC233866.1_FG006	Zm00001d037905	1.05657	3.57e-30	TRUE		GRMZM2G087150	Zm00001d044045	-1.41976	1.98845e-09	TRUE
GRMZM2G093574	Zm00001d037886	1.68333	0.00657704	TRUE		GRMZM2G033515	Zm00001d044021	-1.17769	1.38232e-11	TRUE
GRMZM2G001327	Zm00001d037877	1.25074	1.29e-37	TRUE		GRMZM2G060156	Zm00001d043970	-1.43637	0.000896419	TRUE
GRMZM2G149768	Zm00001d037875	1.19427	4.14e-30	TRUE		GRMZM2G121753	Zm00001d043968	-2.09597	0.00121138	TRUE
GRMZM2G147245	Zm00001d037849	1.13132	2.38e-17	TRUE		GRMZM2G055585	Zm00001d043965	-1.2152	4.02629e-25	TRUE
GRMZM2G136161	Zm00001d037840	5.0222	6.53e-13	TRUE		GRMZM2G059799	Zm00001d043913	-1.77908	6.69698e-31	TRUE
GRMZM2G100067	Zm00001d037815	1.26364	8.95e-09	TRUE		GRMZM2G069018	Zm00001d043911	-1.0799	8.91312e-19	TRUE
GRMZM2G062333	Zm00001d037781	1.53049	9.32e-30	TRUE		GRMZM2G059052	Zm00001d043889	-1.4109	0.0014368	TRUE
GRMZM2G126594	Zm00001d037732	1.02288	4.7e-18	TRUE		GRMZM2G037644	Zm00001d043880	-1.22755	3.48102e-27	TRUE
GRMZM2G011615	Zm00001d037720	1.40339	1.56e-22	TRUE		GRMZM2G122584	Zm00001d043875	-1.13968	0.0166577	TRUE
GRMZM2G085970	Zm00001d037582	1.48197	4.43e-22	TRUE		GRMZM2G169654	Zm00001d043782	-1.74425	3.0699e-12	TRUE
GRMZM2G015432	Zm00001d037448	1.45848	6.94e-09	TRUE		GRMZM2G041774	Zm00001d043740	-3.11681	7.33532e-06	TRUE
GRMZM2G383404	Zm00001d037384	1.18754	5.12e-05	TRUE		GRMZM2G331720	Zm00001d043680	-1.84588	1.32269e-05	TRUE
GRMZM2G383680	Zm00001d037218	1.39581	0.00839079	TRUE		GRMZM2G054221	Zm00001d043649	-2.30526	0.0368655	TRUE
GRMZM2G038878	Zm00001d037126	5.30379	0.0324684	TRUE		GRMZM2G014499	Zm00001d043581	-1.4234	2.15615e-14	TRUE
GRMZM2G116881	Zm00001d037097	1.17596	1.25e-06	TRUE		GRMZM2G059753	Zm00001d043573	-1.15742	2.45986e-19	TRUE
GRMZM2G176660	Zm00001d037007	7.1004	2.09e-07	TRUE		GRMZM2G051151	Zm00001d043525	-1.85396	4.09114e-13	TRUE
GRMZM2G331283	Zm00001d036984	1.20626	1.48e-05	TRUE		GRMZM2G177929	Zm00001d043510	-1.57461	1.29624e-09	TRUE
GRMZM2G064382	Zm00001d036965	1.50297	2.75e-10	TRUE		GRMZM2G055898	Zm00001d043479	-4.80332	4.23039e-130	TRUE
GRMZM2G335618	Zm00001d036951	3.37941	0.00208627	TRUE		GRMZM2G069694	Zm00001d043444	-3.88219	6.68739e-33	TRUE
GRMZM2G406331	Zm00001d036887	6.18802	0.000367037	TRUE		GRMZM2G022679	Zm00001d043411	-1.31395	1.55714e-05	TRUE
GRMZM2G041714	Zm00001d036839	2.01571	3.19e-15	TRUE		GRMZM2G016435	Zm00001d043386	-4.07161	6.9845e-07	TRUE
GRMZM2G129642	Zm00001d036804	1.05672	1.13e-21	TRUE		GRMZM2G052816	Zm00001d043353	-7.23851	1.07872e-07	TRUE
GRMZM2G026802	Zm00001d036797	1.46432	2.95e-14	TRUE		GRMZM2G147322	Zm00001d043353	-1.08958	0.0273557	TRUE
GRMZM5G862355	Zm00001d036761	1.33747	0.00154276	TRUE		GRMZM2G304474	Zm00001d043318	-3.21717	1.48059e-23	TRUE
GRMZM2G101499	Zm00001d036692	1.24195	0.034632	TRUE		GRMZM2G436020	Zm00001d043318	-3.63377	2.3344e-19	TRUE
GRMZM2G473162	Zm00001d036672	1.39499	0.00024681	TRUE		GRMZM2G016068	Zm00001d043314	-3.88901	3.33072e-50	TRUE
GRMZM2G146140	Zm00001d036622	1.06336	0.000659691	TRUE		AC190623.3_FG001	Zm00001d043299	-4.04056	1.51062e-17	TRUE
GRMZM2G016250	Zm00001d036570	1.06043	3.04e-20	TRUE		GRMZM5G817173	Zm00001d043293	-2.0994	3.51495e-25	TRUE
GRMZM2G378762	Zm00001d036468	1.48737	1.07e-06	TRUE		GRMZM2G116670	Zm00001d043240	-1.04221	1.32138e-05	TRUE
GRMZM2G102923	Zm00001d036338	1.43398	0.00113411	TRUE		AC213654.3_FG004	Zm00001d043180	-4.30146	1.16934e-16	TRUE
GRMZM2G376957	Zm00001d036250	1.26081	1.12e-29	TRUE		GRMZM2G042364	Zm00001d043171	-4.52048	3.33761e-07	TRUE
GRMZM2G130528	Zm00001d036241	1.92606	8.2e-57	TRUE		GRMZM2G402092	Zm00001d043168	-1.58561	9.0642e-25	TRUE
GRMZM2G047296	Zm00001d036199	1.57488	0.014969	TRUE		GRMZM2G069024	Zm00001d043110	-1.08099	7.74286e-19	TRUE
GRMZM2G080542	Zm00001d036131	1.2744	8.06e-23	TRUE		GRMZM2G155321	Zm00001d043104	-1.44678	2.66081e-29	TRUE
GRMZM2G400718	Zm00001d035963	2.28519	2.24e-52	TRUE		GRMZM2G133189	Zm00001d043097	-1.39515	6.02056e-05	TRUE
GRMZM2G461447	Zm00001d035764	1.47787	4.38e-24	TRUE		GRMZM2G429982	Zm00001d042926	-1.52804	4.54699e-39	TRUE
GRMZM2G700973	Zm00001d035656	1.21868	0.0127916	TRUE		GRMZM2G054807	Zm00001d042887	-2.75584	3.98384e-06	TRUE
GRMZM2G334239	Zm00001d035647	7.23496	6.64e-08	TRUE		GRMZM2G065557	Zm00001d042862	-1.25787	3.69445e-06	TRUE
GRMZM2G163406	Zm00001d035562	1.73218	3.82e-38	TRUE		GRMZM2G466780	Zm00001d042847	-1.15393	1.58446e-20	TRUE
GRMZM2G050412	Zm00001d035561	1.73497	1.36e-51	TRUE		GRMZM2G083574	Zm00001d042814	-3.17547	0.000334552	TRUE
GRMZM2G036908	Zm00001d035447	1.37397	7.57e-35	TRUE		GRMZM2G003682	Zm00001d042811	-1.10611	0.000153661	TRUE
GRMZM2G029382	Zm00001d035316	6.42493	6.62e-72	TRUE		GRMZM5G885480	Zm00001d042791	-5.83845	0.00245739	TRUE
GRMZM2G036966	Zm00001d035234	1.49927	8.29e-10	TRUE		GRMZM2G127117	Zm00001d042767	-1.76153	0.0166903	TRUE
GRMZM2G175995	Zm00001d035079	1.40618	0.00318506	TRUE		GRMZM5G858197	Zm00001d042721	-1.33883	1.91226e-18	TRUE
GRMZM2G479249	Zm00001d034884	1.02405	7.62e-06	TRUE		GRMZM2G160838	Zm00001d042665	-1.83046	8.02413e-13	TRUE
GRMZM2G455769	Zm00001d034763	2.05594	9.67e-22	TRUE		GRMZM2G120244	Zm00001d042644	-2.84467	0.000269719	TRUE
GRMZM5G840909	Zm00001d034726	1.35257	1.95e-14	TRUE		GRMZM2G354711	Zm00001d042623	-3.89964	0.00174459	TRUE
GRMZM2G087753	Zm00001d034594	1.15964	2.03e-08	TRUE		GRMZM2G110277	Zm00001d042620	-3.08166	4.20473e-63	TRUE
GRMZM2G068989	Zm00001d034441	6.27493	0.000183327	TRUE		GRMZM2G312654	Zm00001d042607	-1.39257	0.0373996	TRUE
GRMZM2G134917	Zm00001d034368	1.06325	2.46e-09	TRUE		GRMZM2G114873	Zm00001d042482	-1.52631	3.09137e-22	TRUE
GRMZM2G433557	Zm00001d034366	1.02824	7.92e-27	TRUE		GRMZM2G411956	Zm00001d042481	-1.45064	0.0361646	TRUE
GRMZM2G308687	Zm00001d034356	1.22318	5.94e-19	TRUE		GRMZM2G177220	Zm00001d042463	-1.18802	1.28991e-06	TRUE
GRMZM2G420108	Zm00001d034197	1.53902	0.000970651	TRUE		GRMZM2G139822	Zm00001d042441	-1.10513	8.46643e-23	TRUE
GRMZM2G395728	Zm00001d034099	7.86471	2.6e-11	TRUE		GRMZM2G078024	Zm00001d042438	-2.10666	0.0385684	TRUE
GRMZM2G146015	Zm00001d034077	1.19809	3.51e-31	TRUE		GRMZM2G366142	Zm00001d042425	-2.19263	0.00870836	TRUE
GRMZM2G099944	Zm00001d034022	1.01611	8.63e-09	TRUE		AC234165.1_FG002	Zm00001d042420	-2.12885	1.80045e-15	TRUE
GRMZM2G017186	Zm00001d034017	1.7058	1.89e-07	TRUE		GRMZM5G846152	Zm00001d042388	-1.62673	6.00606e-24	TRUE
GRMZM2G147687	Zm00001d034015	1.01443	1.17e-24	TRUE		GRMZM2G166548	Zm00001d042376	-2.45235	8.45884e-18	TRUE
AC190915.3_FG007	Zm00001d033927	1.97879	5.42e-05	TRUE		GRMZM2G038512	Zm00001d042349	-1.86523	0.0166774	TRUE
GRMZM2G141472	Zm00001d033863	1.30948	1.12e-25	TRUE		GRMZM2G081090	Zm00001d042307	-1.41842	0.0334783	TRUE
GRMZM2G401331	Zm00001d033857	1.20482	7.37e-11	TRUE		AC203535.4_FG006	Zm00001d042286	-1.02969	0.00856769	TRUE
GRMZM2G026780	Zm00001d033846	1.12127	0.00790453	TRUE		GRMZM2G089952	Zm00001d042274	-2.33954	0.0330664	TRUE
GRMZM2G107540	Zm00001d033822	1.381	5.37e-11	TRUE		GRMZM2G161295	Zm00001d042257	-2.1998	6.36271e-37	TRUE
GRMZM2G047055	Zm00001d033790	1.0354	8.04e-23	TRUE		GRMZM2G161380	Zm00001d042256	-1.52809	2.44341e-07	TRUE
GRMZM2G023110	Zm00001d033745	1.13891	2.49e-05	TRUE		GRMZM2G060116	Zm00001d042246	-1.48025	0.0238863	TRUE
GRMZM2G109056	Zm00001d033624	1.07766	5.11e-23	TRUE		GRMZM2G125216	Zm00001d042243	-1.20651	0.000162612	TRUE
AC203019.3_FG001	Zm00001d033573	1.55648	0.0143914	TRUE		GRMZM6G557089	Zm00001d042193	-1.05897	0.00814022	TRUE
GRMZM2G133684	Zm00001d033543	1.1177	1.24e-09	TRUE		GRMZM2G416471	Zm00001d042173	-1.15028	0.0463392	TRUE
GRMZM2G044762	Zm00001d033421	2.07098	7.47e-56	TRUE		GRMZM2G158625	Zm00001d042136	-1.02049	0.00472578	TRUE
GRMZM2G018414	Zm00001d033396	1.01028	3.34e-11	TRUE		GRMZM2G168707	Zm00001d042059	-1.02222	3.04684e-25	TRUE
GRMZM2G163807	Zm00001d033382	10.2073	3.05e-45	TRUE		GRMZM5G864526	Zm00001d041750	-3.46672	4.68285e-28	TRUE
GRMZM2G066067	Zm00001d033320	1.81139	0.0255683	TRUE		GRMZM2G005540	Zm00001d041733	-1.50537	0.000359656	TRUE
GRMZM2G366373	Zm00001d033319	1.02081	0.0174391	TRUE		GRMZM2G005419	Zm00001d041732	-1.72829	3.18058e-07	TRUE
GRMZM2G070252	Zm00001d033292	1.2475	2.06e-11	TRUE		GRMZM2G018372	Zm00001d041514	-1.10889	5.58115e-20	TRUE
GRMZM2G044236	Zm00001d033237	1.04525	0.000940781	TRUE		GRMZM2G089782	Zm00001d041498	-1.58813	0.00597176	TRUE
GRMZM2G165005	Zm00001d033192	1.23376	0.0425522	TRUE		GRMZM2G086835	Zm00001d041332	-1.88536	0.00436834	TRUE
GRMZM2G058244	Zm00001d033188	1.08161	0.000206117	TRUE		GRMZM5G858784	Zm00001d041319	-4.1866	1.67411e-46	TRUE
GRMZM2G110298	Zm00001d033149	1.01787	0.00863388	TRUE		GRMZM2G503156	Zm00001d041269	-1.18499	0.0110733	TRUE
GRMZM2G073192	Zm00001d033065	1.06417	1.47e-06	TRUE		GRMZM2G119523	Zm00001d041258	-2.98162	6.34574e-18	TRUE
GRMZM2G108514	Zm00001d033024	1.63776	0.000395534	TRUE		GRMZM2G391794	Zm00001d041236	-1.05706	3.13218e-06	TRUE
GRMZM2G157806	Zm00001d033019	2.43894	0.0390598	TRUE		GRMZM2G035520	Zm00001d041214	-1.03515	4.51704e-27	TRUE
GRMZM2G083248	Zm00001d033011	3.43215	0.0328102	TRUE		GRMZM2G062613	Zm00001d041201	-1.60272	2.07004e-24	TRUE
GRMZM2G124434	Zm00001d032950	1.30959	4.82e-35	TRUE		GRMZM2G377079	Zm00001d041180	-1.58006	0.0345652	TRUE
GRMZM2G416120	Zm00001d032789	1.03601	1.41e-24	TRUE		GRMZM2G044503	Zm00001d041083	-1.33026	7.9606e-10	TRUE
GRMZM2G143883	Zm00001d032719	1.02454	4.39e-15	TRUE		GRMZM2G179349	Zm00001d041067	-4.9598	0.0499127	TRUE
GRMZM2G014676	Zm00001d032649	1.16044	1.19e-15	TRUE		GRMZM2G360680	Zm00001d041041	-1.34135	0.0039913	TRUE
GRMZM2G103983	Zm00001d032610	1.31863	0.0147604	TRUE		AC217841.3_FG001	Zm00001d040906	-5.70501	2.26725e-10	TRUE
GRMZM5G869779	Zm00001d032529	1.29448	3.28e-13	TRUE		GRMZM2G474019	Zm00001d040905	-2.05556	8.94045e-14	TRUE
GRMZM2G129266	Zm00001d032527	1.60486	0.000140937	TRUE		GRMZM2G052616	Zm00001d040775	-2.42372	1.05824e-06	TRUE
GRMZM2G056594	Zm00001d032518	1.09622	0.0014216	TRUE		GRMZM2G374460	Zm00001d040756	-1.84321	0.0315266	TRUE
GRMZM2G082484	Zm00001d032480	1.78277	1.19e-18	TRUE		GRMZM2G033644	Zm00001d040670	-1.02939	8.6355e-19	TRUE
GRMZM5G886799	Zm00001d032469	1.6093	0.000951538	TRUE		GRMZM2G090269	Zm00001d040639	-3.34553	0.0224119	TRUE
GRMZM5G844703	Zm00001d032292	3.13167	1.67e-12	TRUE		GRMZM2G103755	Zm00001d040614	-3.88066	1.57137e-12	TRUE
GRMZM2G166687	Zm00001d032217	2.75786	7.52e-08	TRUE		AC190652.3_FG001	Zm00001d040562	-2.19096	5.14789e-05	TRUE
GRMZM2G428555	Zm00001d032194	1.35691	1.44e-18	TRUE		GRMZM2G154078	Zm00001d040517	-1.51286	0.0152776	TRUE
GRMZM2G078569	Zm00001d032156	1.15266	5.29e-28	TRUE		GRMZM2G160136	Zm00001d040500	-1.78856	2.24106e-30	TRUE
GRMZM2G429940	Zm00001d032155	1.13952	2.61e-10	TRUE		GRMZM2G162369	Zm00001d040467	-1.75683	0.00176421	TRUE
GRMZM2G131165	Zm00001d032148	1.64627	0.000778882	TRUE		GRMZM2G301642	Zm00001d040464	-1.20569	0.0211194	TRUE
GRMZM2G389567	Zm00001d032132	1.21724	8.61e-11	TRUE		GRMZM2G070167	Zm00001d040202	-1.94509	5.5748e-51	TRUE
GRMZM2G059138	Zm00001d032094	1.53539	0.000702417	TRUE		AC183315.4_FG006	Zm00001d040107	-1.39737	8.21592e-05	TRUE
GRMZM2G061833	Zm00001d032064	2.74146	1.27e-12	TRUE		GRMZM5G891187	Zm00001d040089	-1.38688	0.000768153	TRUE
GRMZM2G175818	Zm00001d032019	1.03645	2.27e-23	TRUE		GRMZM2G086727	Zm00001d040035	-2.01644	0.0185096	TRUE
GRMZM2G358274	Zm00001d031932	5.45541	0.0134422	TRUE		GRMZM2G428905	Zm00001d040032	-1.18916	0.000310145	TRUE
GRMZM2G493946	Zm00001d031862	7.30126	2.55e-08	TRUE		GRMZM2G011523	Zm00001d040029	-1.002	1.28018e-09	TRUE
GRMZM2G154267	Zm00001d031751	2.09038	7.49e-36	TRUE		GRMZM2G362949	Zm00001d039987	-1.47787	2.85347e-20	TRUE
GRMZM2G033828	Zm00001d031678	1.32724	2.24e-25	TRUE		GRMZM2G126749	Zm00001d039963	-2.30914	0.00494827	TRUE
GRMZM5G882527	Zm00001d031665	1.47499	3.16e-05	TRUE		GRMZM2G112172	Zm00001d039938	-5.30419	0.0228708	TRUE
GRMZM2G096585	Zm00001d031569	1.31193	3.55e-27	TRUE		GRMZM2G044697	Zm00001d039900	-1.30409	2.96874e-25	TRUE
GRMZM2G172723	Zm00001d031484	1.58079	0.00817471	TRUE		GRMZM2G701362	Zm00001d039889	-1.37336	8.83452e-16	TRUE
AC234203.1_FG011	Zm00001d031445	1.19726	1.93e-15	TRUE		GRMZM5G871336	Zm00001d039851	-1.26986	2.27909e-23	TRUE
GRMZM2G059012	Zm00001d031407	1.76365	7.32e-06	TRUE		GRMZM5G832229	Zm00001d039715	-2.67676	1.82152e-07	TRUE
GRMZM2G419436	Zm00001d031381	2.16432	0.0222521	TRUE		GRMZM2G023952	Zm00001d039697	-1.80329	0.0251035	TRUE
GRMZM2G134205	Zm00001d031372	1.42544	3.72e-05	TRUE		GRMZM2G094224	Zm00001d039687	-3.15365	2.65505e-08	TRUE
GRMZM2G137861	Zm00001d031351	1.31846	0.0140032	TRUE		GRMZM2G024551	Zm00001d039648	-1.99779	1.80816e-64	TRUE
GRMZM2G024668	Zm00001d031332	2.13379	3.58e-19	TRUE		GRMZM2G083810	Zm00001d039566	-2.62133	2.79901e-68	TRUE
GRMZM2G129597	Zm00001d031244	1.48079	9.82e-09	TRUE		GRMZM2G176506	Zm00001d039530	-1.1339	9.92592e-20	TRUE
GRMZM2G392791	Zm00001d031203	1.15693	5e-07	TRUE		GRMZM2G355572	Zm00001d039524	-2.95831	1.18681e-10	TRUE
GRMZM6G247892	Zm00001d031149	1.29536	0.00147028	TRUE		GRMZM2G165769	Zm00001d039517	-1.00821	0.010183	TRUE
AC203989.4_FG001	Zm00001d031127	1.59779	0.00287486	TRUE		GRMZM2G001875	Zm00001d039496	-2.59129	0.0136945	TRUE
GRMZM2G091616	Zm00001d030777	5.12608	0.0496022	TRUE		GRMZM2G380319	Zm00001d039492	-5.28241	2.56438e-83	TRUE
GRMZM2G065205	Zm00001d030614	2.23032	5.74e-53	TRUE		GRMZM2G471089	Zm00001d039434	-3.12374	0.0321532	TRUE
GRMZM2G130232	Zm00001d030550	1.1261	2.04e-08	TRUE		GRMZM2G114044	Zm00001d039338	-1.84411	1.02183e-07	TRUE
GRMZM2G119999	Zm00001d030532	1.07071	3.43e-05	TRUE		AC194022.3_FG013	Zm00001d039328	-1.77207	2.86379e-15	TRUE
GRMZM2G421493	Zm00001d030396	4.10751	5.16e-19	TRUE		GRMZM2G099678	Zm00001d039301	-2.29079	0.0165734	TRUE
GRMZM2G030850	Zm00001d030361	1.38712	1.75e-13	TRUE		GRMZM2G123558	Zm00001d039283	-1.38948	0.000142179	TRUE
GRMZM2G152975	Zm00001d030348	2.05392	2.88e-06	TRUE		GRMZM2G010460	Zm00001d039280	-2.48143	7.52706e-32	TRUE
GRMZM2G073026	Zm00001d030198	1.7224	0.00339604	TRUE		GRMZM2G087103	Zm00001d039264	-2.77999	1.26466e-07	TRUE
GRMZM5G873519	Zm00001d030127	1.99534	0.00971075	TRUE		GRMZM2G091047	Zm00001d039256	-1.11054	0.00027486	TRUE
GRMZM2G094639	Zm00001d029923	2.13483	1.36e-50	TRUE		GRMZM6G644461	Zm00001d039226	-1.53911	0.00170103	TRUE
GRMZM2G172794	Zm00001d029908	5.01137	7.44e-12	TRUE		AC233870.1_FG003	Zm00001d039156	-1.29808	1.72032e-29	TRUE
GRMZM2G140298	Zm00001d029901	3.44216	0.0327131	TRUE		GRMZM2G163883	Zm00001d039139	-5.27377	0.0293875	TRUE
GRMZM2G052344	Zm00001d029806	2.52588	1.58e-17	TRUE		GRMZM2G062632	Zm00001d039102	-4.24857	0.0120566	TRUE
GRMZM2G119766	Zm00001d029777	1.67153	3.4e-12	TRUE		GRMZM5G855337	Zm00001d039081	-1.15343	1.46828e-14	TRUE
GRMZM2G099467	Zm00001d029744	2.8755	2.1e-16	TRUE		GRMZM2G145527	Zm00001d039070	-1.18344	3.01282e-06	TRUE
GRMZM2G396640	Zm00001d029647	1.36681	1.87e-10	TRUE		GRMZM2G011932	Zm00001d039065	-1.79101	3.96831e-48	TRUE
GRMZM5G852170	Zm00001d029573	1.35274	0.00476495	TRUE		GRMZM2G079583	Zm00001d038991	-1.01355	2.50967e-05	TRUE
GRMZM2G060544	Zm00001d029506	1.10192	0.0473794	TRUE		GRMZM2G085641	Zm00001d038974	-2.48456	2.41248e-35	TRUE
GRMZM5G811373	Zm00001d029476	4.6583	6.84e-33	TRUE		GRMZM2G381739	Zm00001d038969	-1.12267	0.000500531	TRUE
GRMZM2G031591	Zm00001d029424	1.07682	2.52e-07	TRUE		GRMZM2G320373	Zm00001d038913	-2.6232	5.02265e-37	TRUE
GRMZM2G107499	Zm00001d029378	1.31637	4.38e-22	TRUE		GRMZM2G004909	Zm00001d038911	-1.68513	1.64447e-08	TRUE
GRMZM2G023325	Zm00001d029353	3.31955	0.0312466	TRUE		GRMZM2G061568	Zm00001d038908	-1.8916	0.000316713	TRUE
GRMZM2G016281	Zm00001d029304	2.60205	0.0112269	TRUE		GRMZM2G059939	Zm00001d038907	-2.70888	2.86425e-15	TRUE
GRMZM2G703582	Zm00001d029218	1.25098	0.0191363	TRUE		GRMZM2G476477	Zm00001d038884	-3.28127	4.21784e-20	TRUE
GRMZM2G043493	Zm00001d029078	1.90838	2.63e-66	TRUE		AC204050.4_FG006	Zm00001d038883	-3.61244	0.0439416	TRUE
GRMZM2G136270	Zm00001d029056	2.13079	0.0195604	TRUE		GRMZM2G174990	Zm00001d038880	-1.08433	6.68715e-18	TRUE
GRMZM2G141386	Zm00001d028714	1.06605	2.59e-07	TRUE		GRMZM2G111017	Zm00001d038850	-1.25685	1.08704e-21	TRUE
GRMZM2G428391	Zm00001d028630	2.10645	0.0161925	TRUE		GRMZM2G177386	Zm00001d038846	-2.04133	1.58947e-90	TRUE
GRMZM2G408887	Zm00001d028594	6.28132	0.000204901	TRUE		GRMZM2G031580	Zm00001d038780	-1.70033	2.46419e-12	TRUE
GRMZM2G093217	Zm00001d028538	1.49787	1.27e-28	TRUE		GRMZM2G001304	Zm00001d038728	-1.11826	6.16589e-14	TRUE
GRMZM2G063733	Zm00001d028452	1.56903	2.24e-06	TRUE		GRMZM2G133966	Zm00001d038728	-1.22219	1.50544e-11	TRUE
GRMZM2G157197	Zm00001d028371	1.81581	1.86e-06	TRUE		GRMZM2G078781	Zm00001d038618	-1.01156	5.13566e-14	TRUE
GRMZM2G152360	Zm00001d028365	1.19786	8.81e-05	TRUE		GRMZM2G020150	Zm00001d038585	-1.36339	3.7682e-06	TRUE
GRMZM2G072292	Zm00001d028337	1.14178	7.28e-16	TRUE		GRMZM2G389301	Zm00001d038563	-2.07125	3.6408e-09	TRUE
GRMZM2G002178	Zm00001d028282	1.40754	1.95e-07	TRUE		GRMZM2G440968	Zm00001d038558	-1.16014	0.0163597	TRUE
GRMZM2G098714	Zm00001d028210	1.2213	1.55e-33	TRUE		GRMZM2G140763	Zm00001d038552	-1.89806	0.0339558	TRUE
GRMZM2G155086	Zm00001d028025	1.03901	1.79e-05	TRUE		GRMZM2G167673	Zm00001d038511	-1.68088	1.90507e-08	TRUE
GRMZM2G006631	Zm00001d027987	1.60555	1.3e-46	TRUE		GRMZM2G390436	Zm00001d038478	-2.60166	2.44187e-30	TRUE
GRMZM2G148706	Zm00001d027983	1.72742	0.000174021	TRUE		GRMZM2G361064	Zm00001d038476	-1.15074	0.00437535	TRUE
GRMZM2G129674	Zm00001d027924	2.22072	3.22e-06	TRUE		GRMZM2G127350	Zm00001d038453	-1.22123	8.74963e-17	TRUE
GRMZM5G838098	Zm00001d027900	1.08498	0.0389965	TRUE		GRMZM2G160354	Zm00001d038403	-5.32707	0.0317547	TRUE
GRMZM2G399072	Zm00001d027878	1.21405	0.0196631	TRUE		GRMZM2G460617	Zm00001d038401	-1.99348	5.49424e-07	TRUE
GRMZM2G139963	Zm00001d027852	1.17306	1.19e-09	TRUE		GRMZM5G856297	Zm00001d038352	-1.7622	5.07187e-12	TRUE
GRMZM2G162776	Zm00001d027848	1.44472	2.22e-21	TRUE		GRMZM2G178797	Zm00001d038348	-1.98475	1.07744e-59	TRUE
GRMZM2G424020	Zm00001d027815	3.71335	8.59e-10	TRUE		GRMZM2G000842	Zm00001d038296	-1.37901	0.020332	TRUE
GRMZM2G056231	Zm00001d027760	1.31024	3.02e-40	TRUE		GRMZM2G091201	Zm00001d038288	-2.25485	0.0465803	TRUE
GRMZM2G355846	Zm00001d027622	1.76462	0.00314354	TRUE		GRMZM2G002128	Zm00001d038270	-1.55075	2.42252e-37	TRUE
GRMZM2G171181	Zm00001d027595	1.00239	8.88e-21	TRUE		GRMZM2G020859	Zm00001d038252	-2.10512	0.00854525	TRUE
GRMZM2G157510	Zm00001d027585	1.31374	2.61e-17	TRUE		GRMZM2G058472	Zm00001d038229	-1.01884	3.60188e-18	TRUE
GRMZM2G173372	Zm00001d027546	2.06347	1.3e-25	TRUE		GRMZM2G153075	Zm00001d038224	-1.1121	1.31858e-20	TRUE
GRMZM2G032852	Zm00001d027480	1.0009	5.05e-17	TRUE		GRMZM2G398055	Zm00001d038191	-1.23467	8.43223e-11	TRUE
GRMZM2G428184	Zm00001d027461	3.56476	2.04e-08	TRUE		AC212068.4_FG005	Zm00001d038143	-1.22761	2.87947e-05	TRUE
GRMZM2G475380	Zm00001d027423	1.86387	3.28e-21	TRUE		GRMZM2G153103	Zm00001d038126	-2.44002	5.98722e-15	TRUE
GRMZM2G393062	Zm00001d027338	1.03053	0.0222872	TRUE		GRMZM2G132442	Zm00001d038066	-6.94283	4.0146e-06	TRUE
GRMZM2G137352	Zm00001d027330	2.44986	1.69e-19	TRUE		GRMZM2G340807	Zm00001d038061	-1.51747	4.2237e-07	TRUE
GRMZM2G474194	Zm00001d027283	1.97245	6.73e-68	TRUE		GRMZM2G012724	Zm00001d038023	-1.73969	0.0251943	TRUE
GRMZM2G136283	Zm00001d026685	1.02205	4.55e-19	TRUE		GRMZM2G084806	Zm00001d038020	-2.07158	0.0082442	TRUE
GRMZM2G093623	Zm00001d026647	1.08884	9.26e-17	TRUE		AC233879.1_FG002	Zm00001d037988	-4.58012	1.1443e-27	TRUE
GRMZM2G173413	Zm00001d026635	1.53829	1.78e-27	TRUE		GRMZM2G079440	Zm00001d037894	-5.96881	4.04304e-232	TRUE
GRMZM2G323024	Zm00001d026603	1.40598	4.16e-06	TRUE		GRMZM2G170646	Zm00001d037828	-1.00568	0.000129045	TRUE
GRMZM2G442000	Zm00001d026530	1.26988	3.58e-17	TRUE		GRMZM5G801627	Zm00001d037769	-1.05996	5.37309e-13	TRUE
GRMZM2G058098	Zm00001d026346	1.07817	2.8e-20	TRUE		GRMZM2G116029	Zm00001d037743	-1.46878	5.06318e-17	TRUE
GRMZM2G030009	Zm00001d026329	1.1683	3.25e-06	TRUE		GRMZM2G052890	Zm00001d037737	-3.82875	2.77819e-06	TRUE
GRMZM2G042867	Zm00001d026318	1.2829	8.71e-05	TRUE		AC187567.4_FG004	Zm00001d037734	-1.67534	0.00956763	TRUE
GRMZM2G354209	Zm00001d026308	1.97573	2.92e-05	TRUE		GRMZM2G051619	Zm00001d037724	-1.63543	1.26184e-23	TRUE
GRMZM2G025592	Zm00001d026291	1.29438	7.43e-37	TRUE		GRMZM2G316030	Zm00001d037708	-1.3912	1.72107e-09	TRUE
GRMZM2G031354	Zm00001d026282	5.53535	4.37e-06	TRUE		GRMZM2G441656	Zm00001d037684	-1.13915	5.65214e-09	TRUE
GRMZM2G429000	Zm00001d026160	2.16496	1.07e-51	TRUE		GRMZM2G371793	Zm00001d037680	-3.96676	0.00140804	TRUE
AC193324.3_FG002	Zm00001d026127	1.58863	2.33e-06	TRUE		GRMZM2G028110	Zm00001d037637	-3.23349	0.0384126	TRUE
GRMZM2G301485	Zm00001d026094	2.47178	0.00628364	TRUE		GRMZM2G323888	Zm00001d037632	-2.18112	9.07605e-47	TRUE
GRMZM2G040359	Zm00001d026062	1.54315	4.14e-21	TRUE		GRMZM2G352618	Zm00001d037631	-2.58838	3.51818e-114	TRUE
GRMZM2G169642	Zm00001d026038	1.29451	1.81e-10	TRUE		GRMZM2G341155	Zm00001d037628	-1.91074	0.0340943	TRUE
GRMZM2G134523	Zm00001d025989	1.64562	2.86e-05	TRUE		GRMZM2G426469	Zm00001d037623	-1.56663	0.0351302	TRUE
GRMZM2G099802	Zm00001d025818	1.4401	0.000122654	TRUE		GRMZM2G167387	Zm00001d037610	-2.37268	7.80516e-10	TRUE
GRMZM2G306348	Zm00001d025722	1.68497	3.14e-18	TRUE		AC194965.4_FG004	Zm00001d037605	-1.93953	1.02967e-05	TRUE
GRMZM2G428924	Zm00001d025676	1.04132	0.0355622	TRUE		GRMZM2G426175	Zm00001d037487	-1.24365	0.00013446	TRUE
GRMZM2G066248	Zm00001d025674	1.26501	1.24e-05	TRUE		GRMZM2G142409	Zm00001d037453	-1.49574	6.4177e-47	TRUE
GRMZM2G021482	Zm00001d025670	1.19126	9.72e-16	TRUE		GRMZM2G455642	Zm00001d037338	-1.28365	3.06959e-46	TRUE
GRMZM2G038934	Zm00001d025670	1.22593	1.34e-10	TRUE		GRMZM2G047720	Zm00001d037323	-1.53712	0.000449278	TRUE
GRMZM2G080594	Zm00001d025614	2.88022	3.34e-08	TRUE		GRMZM2G405133	Zm00001d037270	-1.32055	0.0461274	TRUE
GRMZM2G355773	Zm00001d025406	1.10199	9.2e-34	TRUE		GRMZM2G108537	Zm00001d037160	-1.87107	0.0337545	TRUE
GRMZM2G052100	Zm00001d025401	1.14743	0.00074317	TRUE		GRMZM2G416750	Zm00001d037095	-1.19454	0.0108522	TRUE
GRMZM2G398876	Zm00001d025385	3.18108	2.86e-37	TRUE		GRMZM2G134888	Zm00001d037057	-1.43547	0.00837084	TRUE
GRMZM2G179005	Zm00001d025382	1.24398	1.49e-36	TRUE		GRMZM2G050917	Zm00001d036993	-10.4644	5.27968e-52	TRUE
GRMZM2G130351	Zm00001d025234	1.69265	2.51e-39	TRUE		GRMZM2G045686	Zm00001d036940	-1.13015	0.00424781	TRUE
GRMZM2G090441	Zm00001d025199	1.55774	1.64e-25	TRUE		GRMZM2G325650	Zm00001d036925	-3.85313	7.95343e-40	TRUE
GRMZM2G341741	Zm00001d025152	1.34842	1.28e-05	TRUE		GRMZM2G076370	Zm00001d036875	-1.37296	0.00262816	TRUE
GRMZM2G032547	Zm00001d025136	1.17841	1.66e-34	TRUE		GRMZM2G018280	Zm00001d036771	-2.07484	0.0339265	TRUE
GRMZM2G476555	Zm00001d025132	1.06579	7.02e-18	TRUE		GRMZM2G134878	Zm00001d036737	-1.11682	2.92664e-06	TRUE
GRMZM5G846048	Zm00001d025113	5.28202	0.0352769	TRUE		GRMZM2G171328	Zm00001d036720	-1.4654	8.53568e-11	TRUE
GRMZM2G363926	Zm00001d025038	8.38437	3.66e-15	TRUE		GRMZM2G177095	Zm00001d036700	-3.00031	6.93614e-19	TRUE
GRMZM2G017419	Zm00001d024835	1.06973	0.000798555	TRUE		AC213050.3_FG002	Zm00001d036690	-1.23202	0.000609289	TRUE
GRMZM2G041350	Zm00001d024805	1.67448	8.98e-09	TRUE		GRMZM2G420715	Zm00001d036650	-4.26878	0.000163357	TRUE
GRMZM2G451771	Zm00001d024790	6.41866	9.19e-05	TRUE		GRMZM2G175562	Zm00001d036535	-4.69094	7.34917e-96	TRUE
GRMZM2G171229	Zm00001d024528	1.55694	3.78e-05	TRUE		GRMZM2G333875	Zm00001d036532	-1.02262	3.4825e-11	TRUE
GRMZM2G420774	Zm00001d024330	2.97785	0.000390956	TRUE		GRMZM2G100976	Zm00001d036521	-1.7319	7.16891e-06	TRUE
GRMZM2G371316	Zm00001d024126	2.81868	2.98e-27	TRUE		GRMZM2G434935	Zm00001d036499	-1.43767	1.72561e-19	TRUE
GRMZM5G883764	Zm00001d023901	1.57807	2.4e-52	TRUE		GRMZM2G039383	Zm00001d036452	-5.2516	0.0358671	TRUE
GRMZM2G054564	Zm00001d023882	1.3601	0.00856025	TRUE		GRMZM2G139073	Zm00001d036425	-3.49465	4.95154e-10	TRUE
GRMZM2G300965	Zm00001d023859	3.13815	5.59e-09	TRUE		GRMZM2G000353	Zm00001d036348	-2.45939	9.7226e-06	TRUE
GRMZM2G059010	Zm00001d023801	1.44111	2.02e-24	TRUE		GRMZM2G119865	Zm00001d036298	-1.57501	1.28746e-21	TRUE
GRMZM2G568290	Zm00001d023776	1.39783	0.0109109	TRUE		GRMZM2G419542	Zm00001d036246	-3.43374	0.000380487	TRUE
GRMZM2G439860	Zm00001d023737	1.05027	3.94e-11	TRUE		GRMZM2G091825	Zm00001d036224	-1.72453	0.00582907	TRUE
GRMZM2G040389	Zm00001d023692	1.69349	1.86e-44	TRUE		GRMZM2G074307	Zm00001d036221	-4.04589	4.19435e-35	TRUE
GRMZM2G048175	Zm00001d023680	1.62733	7.07e-16	TRUE		GRMZM2G071450	Zm00001d035859	-1.52672	3.20153e-12	TRUE
GRMZM2G004060	Zm00001d023615	2.16779	1.03e-57	TRUE		GRMZM2G011281	Zm00001d035816	-5.13744	0.0302969	TRUE
GRMZM2G122053	Zm00001d023604	1.13011	7.87e-07	TRUE		GRMZM2G012806	Zm00001d035681	-8.77624	1.34258e-21	TRUE
GRMZM2G046284	Zm00001d023559	1.43675	0.0454968	TRUE		GRMZM2G334181	Zm00001d035646	-5.12923	0.0294286	TRUE
GRMZM2G031925	Zm00001d023478	1.07649	0.000929372	TRUE		GRMZM2G034724	Zm00001d035597	-1.618	0.0275215	TRUE
GRMZM2G044317	Zm00001d023462	1.26631	1.53e-14	TRUE		GRMZM2G420882	Zm00001d035588	-2.19244	4.11771e-14	TRUE
GRMZM2G113089	Zm00001d023432	1.27503	1.16e-06	TRUE		GRMZM2G122628	Zm00001d035539	-1.62053	0.00746624	TRUE
AC194104.3_FG010	Zm00001d023409	2.36344	1.41e-05	TRUE		GRMZM2G094404	Zm00001d035538	-1.61774	0.0112476	TRUE
GRMZM2G003762	Zm00001d023376	1.22265	3.93e-31	TRUE		GRMZM2G076943	Zm00001d035400	-1.49186	0.00317493	TRUE
GRMZM2G129775	Zm00001d023339	2.78244	4.98e-53	TRUE		GRMZM2G423669	Zm00001d035306	-1.34883	0.00718615	TRUE
GRMZM2G005207	Zm00001d023332	2.22314	5.82e-11	TRUE		GRMZM2G066426	Zm00001d035200	-2.77665	0.00999148	TRUE
AC152495.1_FG012	Zm00001d023318	1.48821	1.04e-21	TRUE		GRMZM2G060057	Zm00001d035195	-3.45518	0.0126212	TRUE
GRMZM2G088320	Zm00001d023305	5.29814	0.0297668	TRUE		GRMZM2G134130	Zm00001d035135	-1.7661	3.70767e-08	TRUE
GRMZM2G437314	Zm00001d023273	5.2892	0.0307051	TRUE		GRMZM2G364977	Zm00001d035133	-1.76619	5.88255e-05	TRUE
GRMZM2G099074	Zm00001d023271	1.06266	2.16e-14	TRUE		GRMZM2G173428	Zm00001d035086	-1.16582	8.27194e-21	TRUE
GRMZM2G180254	Zm00001d023267	10.9418	5.82e-68	TRUE		GRMZM2G457699	Zm00001d035051	-1.03495	3.06012e-12	TRUE
GRMZM2G180244	Zm00001d023265	8.70741	4.82e-113	TRUE		GRMZM2G048313	Zm00001d035003	-2.01285	0.0107366	TRUE
AC198366.3_FG004	Zm00001d023248	1.20171	0.00317667	TRUE		GRMZM2G122327	Zm00001d035002	-2.92217	0.00885846	TRUE
GRMZM2G032711	Zm00001d022614	1.26449	1.13e-33	TRUE		GRMZM2G122337	Zm00001d035001	-4.83678	2.39552e-10	TRUE
GRMZM2G086656	Zm00001d022606	2.9953	0.025286	TRUE		GRMZM2G004435	Zm00001d034990	-1.4882	1.19012e-13	TRUE
GRMZM2G050108	Zm00001d022557	3.44954	0.0195726	TRUE		GRMZM2G347956	Zm00001d034897	-1.35167	1.77079e-13	TRUE
GRMZM2G080270	Zm00001d022432	1.07778	2.96e-17	TRUE		GRMZM2G134054	Zm00001d034839	-1.67479	1.70125e-39	TRUE
GRMZM2G037189	Zm00001d022416	2.6067	3.13e-22	TRUE		GRMZM2G001661	Zm00001d034836	-3.70093	0.00367526	TRUE
GRMZM2G036134	Zm00001d022390	2.47153	1.13e-107	TRUE		GRMZM2G045241	Zm00001d034834	-1.14131	1.04698e-23	TRUE
GRMZM2G000718	Zm00001d022275	1.45873	8.5e-22	TRUE		AC217358.3_FG007	Zm00001d034801	-1.52165	8.44098e-06	TRUE
GRMZM5G825512	Zm00001d022226	1.24058	2.04e-06	TRUE		GRMZM2G142097	Zm00001d034724	-1.48101	1.56782e-21	TRUE
GRMZM2G014729	Zm00001d022193	1.13375	3.55e-10	TRUE		GRMZM2G055802	Zm00001d034673	-2.5023	1.45581e-32	TRUE
GRMZM2G136971	Zm00001d022076	7.73752	2.84e-11	TRUE		GRMZM2G347043	Zm00001d034601	-2.26044	4.76681e-09	TRUE
GRMZM2G092752	Zm00001d022005	1.66937	1.19e-32	TRUE		GRMZM2G402675	Zm00001d034561	-1.07814	1.99425e-08	TRUE
GRMZM2G121543	Zm00001d021898	1.10043	8.76e-20	TRUE		GRMZM2G004511	Zm00001d034558	-2.39121	1.59582e-39	TRUE
GRMZM2G083243	Zm00001d021891	1.05271	3e-26	TRUE		GRMZM2G161306	Zm00001d034538	-2.17475	1.61333e-08	TRUE
GRMZM2G153438	Zm00001d021747	5.43519	0.0193565	TRUE		GRMZM2G047299	Zm00001d034521	-6.91987	1.00225e-06	TRUE
GRMZM2G088375	Zm00001d021713	3.41645	2.51e-18	TRUE		GRMZM2G448925	Zm00001d034435	-3.07643	3.35843e-14	TRUE
GRMZM2G114140	Zm00001d021690	1.19723	8.75e-17	TRUE		GRMZM2G178415	Zm00001d034420	-1.06018	1.18581e-07	TRUE
GRMZM2G009103	Zm00001d021655	1.1661	0.0041967	TRUE		GRMZM2G017290	Zm00001d034283	-5.69952	1.15653e-27	TRUE
GRMZM2G009223	Zm00001d021653	2.51562	1.81e-05	TRUE		GRMZM2G177046	Zm00001d034199	-1.20894	0.000358546	TRUE
GRMZM2G076225	Zm00001d021599	1.33503	1.88e-22	TRUE		GRMZM2G164558	Zm00001d034179	-2.25434	3.58549e-14	TRUE
GRMZM2G067624	Zm00001d021573	1.1334	1.23e-19	TRUE		GRMZM2G009958	Zm00001d034175	-1.01082	0.000492809	TRUE
GRMZM2G155911	Zm00001d021572	1.59363	0.000166057	TRUE		GRMZM2G400714	Zm00001d034145	-1.4801	0.00589836	TRUE
GRMZM2G084757	Zm00001d021511	1.05736	2.69e-22	TRUE		GRMZM2G047422	Zm00001d034130	-3.75441	1.45579e-09	TRUE
GRMZM2G053298	Zm00001d021442	1.05695	2.85e-06	TRUE		GRMZM2G074501	Zm00001d034091	-1.28316	3.09116e-05	TRUE
AC233865.1_FG004	Zm00001d021425	2.72838	0.0409203	TRUE		GRMZM2G074317	Zm00001d034076	-1.34239	3.26184e-09	TRUE
GRMZM2G109448	Zm00001d021300	1.37343	1.73e-34	TRUE		GRMZM2G328224	Zm00001d034067	-3.23848	0.0330408	TRUE
GRMZM2G013255	Zm00001d021197	1.36174	4.45e-06	TRUE		GRMZM2G011373	Zm00001d034007	-3.79252	0.0020125	TRUE
GRMZM2G004990	Zm00001d020969	1.93783	3.62e-25	TRUE		GRMZM2G377131	Zm00001d033995	-1.21375	4.08432e-21	TRUE
GRMZM2G487036	Zm00001d020940	1.85869	0.000124959	TRUE		GRMZM2G131629	Zm00001d033991	-1.4889	0.0139785	TRUE
GRMZM2G068789	Zm00001d020909	1.25418	5.32e-06	TRUE		GRMZM2G128617	Zm00001d033990	-2.18994	0.0275786	TRUE
GRMZM5G831102	Zm00001d020736	1.06631	2.86e-15	TRUE		GRMZM2G049349	Zm00001d033872	-3.93307	7.77684e-33	TRUE
GRMZM2G003246	Zm00001d020732	1.95262	1.17e-11	TRUE		GRMZM2G054361	Zm00001d033862	-1.03664	0.0066261	TRUE
GRMZM2G397260	Zm00001d020718	3.48229	1.43e-05	TRUE		GRMZM2G024104	Zm00001d033747	-1.47728	1.88611e-12	TRUE
GRMZM2G141031	Zm00001d020683	1.17821	2.57e-08	TRUE		GRMZM5G842877	Zm00001d033700	-3.44311	0.0136258	TRUE
GRMZM5G847216	Zm00001d020681	1.57794	0.0119485	TRUE		GRMZM2G469224	Zm00001d033671	-1.08603	2.37273e-07	TRUE
GRMZM2G073275	Zm00001d020585	1.68768	2.14e-43	TRUE		AC217401.3_FG003	Zm00001d033652	-1.06893	1.79471e-11	TRUE
GRMZM2G071272	Zm00001d020578	1.16186	2.87e-17	TRUE		GRMZM2G033787	Zm00001d033633	-1.30962	3.7382e-16	TRUE
GRMZM2G461159	Zm00001d020544	1.73611	5.35e-21	TRUE		GRMZM2G009368	Zm00001d033625	-1.06216	0.000796055	TRUE
GRMZM2G060369	Zm00001d020543	1.78082	7.37e-17	TRUE		GRMZM2G159149	Zm00001d033605	-2.00413	6.19561e-72	TRUE
GRMZM2G125653	Zm00001d020492	1.02741	3.5e-05	TRUE		GRMZM2G359127	Zm00001d033469	-1.00343	2.29202e-08	TRUE
GRMZM2G016551	Zm00001d020296	1.51557	0.0038716	TRUE		GRMZM2G067919	Zm00001d033447	-2.22553	2.23454e-26	TRUE
GRMZM2G166692	Zm00001d020264	1.69286	4.88e-08	TRUE		GRMZM2G118821	Zm00001d033446	-2.38315	4.17081e-22	TRUE
GRMZM5G851405	Zm00001d020182	1.59325	4.3e-27	TRUE		GRMZM2G055037	Zm00001d033419	-1.64721	0.00596737	TRUE
GRMZM2G150011	Zm00001d020037	1.6512	3.4e-11	TRUE		GRMZM2G409093	Zm00001d033401	-1.68795	4.81488e-11	TRUE
GRMZM2G008657	Zm00001d020021	1.53489	3.92e-24	TRUE		GRMZM2G149024	Zm00001d033385	-1.96524	3.84193e-06	TRUE
GRMZM2G179424	Zm00001d019852	2.18683	5.74e-51	TRUE		GRMZM2G472643	Zm00001d033316	-1.62043	1.4044e-05	TRUE
AC234517.1_FG005	Zm00001d019611	6.74045	6.44e-06	TRUE		GRMZM2G114036	Zm00001d033254	-1.81553	0.000358546	TRUE
GRMZM2G025231	Zm00001d019507	1.40575	1.68e-24	TRUE		GRMZM2G103559	Zm00001d033234	-1.07739	0.00206413	TRUE
GRMZM2G150208	Zm00001d019409	3.54179	0.0115155	TRUE		GRMZM2G012119	Zm00001d033098	-1.12523	0.000636483	TRUE
GRMZM5G872934	Zm00001d019376	1.02707	0.00133798	TRUE		GRMZM2G011078	Zm00001d033090	-1.9822	1.19071e-09	TRUE
GRMZM2G046532	Zm00001d019277	1.40132	0.0283114	TRUE		GRMZM2G070825	Zm00001d033044	-3.1212	0.00270179	TRUE
GRMZM2G158188	Zm00001d019243	2.27518	1.67e-13	TRUE		GRMZM2G110681	Zm00001d032955	-1.75885	4.86559e-20	TRUE
GRMZM2G093276	Zm00001d019228	1.76571	1.16e-05	TRUE		GRMZM2G070673	Zm00001d032932	-1.27316	7.2839e-05	TRUE
GRMZM2G079632	Zm00001d019207	1.04295	0.00825934	TRUE		GRMZM2G127421	Zm00001d032926	-3.92734	1.6798e-32	TRUE
GRMZM2G493395	Zm00001d019060	1.24675	0.00736441	TRUE		GRMZM2G173315	Zm00001d032866	-1.52689	0.000136859	TRUE
GRMZM2G003306	Zm00001d019045	1.38529	8.65e-41	TRUE		GRMZM2G060742	Zm00001d032828	-2.03498	1.61623e-12	TRUE
GRMZM2G333916	Zm00001d018977	1.34016	1.41e-46	TRUE		GRMZM2G144782	Zm00001d032810	-2.21031	7.26437e-63	TRUE
GRMZM2G334041	Zm00001d018976	1.25298	1.43e-31	TRUE		GRMZM2G413482	Zm00001d032771	-1.8452	1.07229e-15	TRUE
GRMZM2G161097	Zm00001d018954	2.2623	4.09e-19	TRUE		GRMZM2G133555	Zm00001d032768	-1.68887	9.28651e-07	TRUE
GRMZM2G046750	Zm00001d018926	2.88881	5.2e-09	TRUE		GRMZM2G147418	Zm00001d032582	-1.10223	1.36849e-05	TRUE
GRMZM2G142119	Zm00001d018804	1.12548	3.18e-13	TRUE		GRMZM2G449133	Zm00001d032570	-1.28172	0.0275317	TRUE
GRMZM2G442791	Zm00001d018802	1.04007	2.79e-05	TRUE		GRMZM5G822098	Zm00001d032552	-2.67243	2.70392e-58	TRUE
GRMZM2G033027	Zm00001d018703	1.27853	5.28e-08	TRUE		GRMZM2G123896	Zm00001d032423	-2.30134	8.83451e-74	TRUE
GRMZM2G043301	Zm00001d018696	2.37546	3.21e-11	TRUE		GRMZM2G068699	Zm00001d032406	-2.08302	4.91154e-05	TRUE
GRMZM5G827207	Zm00001d018645	1.6315	0.000436109	TRUE		GRMZM2G078401	Zm00001d032372	-1.40609	6.53897e-07	TRUE
GRMZM2G000126	Zm00001d018605	1.96694	0.00517281	TRUE		GRMZM2G074094	Zm00001d032343	-1.71726	1.0865e-35	TRUE
GRMZM2G152028	Zm00001d018600	1.88287	1.59e-19	TRUE		GRMZM2G347280	Zm00001d032298	-1.2217	6.04737e-07	TRUE
GRMZM2G445958	Zm00001d018531	2.03365	2.68e-44	TRUE		GRMZM2G107276	Zm00001d032213	-2.18112	2.43579e-06	TRUE
GRMZM2G064603	Zm00001d018500	1.13997	3.17e-07	TRUE		GRMZM2G153184	Zm00001d032197	-5.6032	2.88367e-174	TRUE
GRMZM5G857379	Zm00001d018444	1.06598	1.15e-22	TRUE		GRMZM2G055143	Zm00001d032130	-1.76717	0.000510052	TRUE
GRMZM2G030523	Zm00001d018415	1.89757	1.25e-36	TRUE		GRMZM2G059397	Zm00001d032120	-1.15587	0.0148949	TRUE
GRMZM2G075978	Zm00001d018384	1.4896	5.04e-31	TRUE		GRMZM2G373859	Zm00001d032115	-1.00016	4.33289e-05	TRUE
GRMZM2G179658	Zm00001d018382	1.26281	3.28e-13	TRUE		GRMZM2G125557	Zm00001d032081	-2.33753	1.09764e-92	TRUE
GRMZM2G051005	Zm00001d018367	1.52943	1.35e-19	TRUE		GRMZM2G021074	Zm00001d032060	-1.66007	3.19029e-57	TRUE
GRMZM2G318662	Zm00001d018356	1.05374	1.07e-15	TRUE		GRMZM2G122064	Zm00001d032044	-1.30082	3.96196e-33	TRUE
GRMZM2G468932	Zm00001d018337	1.16995	3.25e-17	TRUE		GRMZM2G092823	Zm00001d032042	-2.30688	3.52127e-101	TRUE
GRMZM2G008406	Zm00001d018323	1.67979	4.8e-05	TRUE		GRMZM2G460383	Zm00001d032036	-1.36464	0.000343059	TRUE
GRMZM5G847707	Zm00001d017932	2.13056	0.000132287	TRUE		GRMZM2G084583	Zm00001d032024	-5.74701	3.08118e-27	TRUE
GRMZM2G075372	Zm00001d017886	1.53526	0.000166089	TRUE		GRMZM2G112617	Zm00001d032008	-3.51319	3.9966e-09	TRUE
GRMZM2G024211	Zm00001d017845	1.02022	1.45e-09	TRUE		AC186231.4_FG002	Zm00001d031878	-9.1056	3.51225e-15	TRUE
GRMZM2G164948	Zm00001d017823	1.18443	2.55e-31	TRUE		GRMZM2G028386	Zm00001d031861	-5.16923	0.0427898	TRUE
GRMZM2G404617	Zm00001d017577	3.56977	0.0141358	TRUE		GRMZM2G017045	Zm00001d031850	-2.0535	2.28422e-11	TRUE
GRMZM2G165530	Zm00001d017536	1.46832	1.67e-07	TRUE		GRMZM2G141607	Zm00001d031808	-3.14197	3.0311e-16	TRUE
GRMZM2G117238	Zm00001d017423	1.7426	2.2e-23	TRUE		GRMZM2G007969	Zm00001d031806	-1.63179	1.16941e-12	TRUE
GRMZM2G094602	Zm00001d017247	1.04459	4.34e-11	TRUE		GRMZM5G881887	Zm00001d031802	-1.12686	1.13945e-05	TRUE
GRMZM2G392794	Zm00001d017214	1.10732	2.37e-06	TRUE		GRMZM2G412846	Zm00001d031777	-1.24298	0.00104442	TRUE
GRMZM2G026839	Zm00001d017213	1.08791	5.23e-23	TRUE		GRMZM2G175423	Zm00001d031727	-1.84248	1.20345e-45	TRUE
GRMZM5G827398	Zm00001d017201	1.32894	3.27e-07	TRUE		GRMZM2G353485	Zm00001d031683	-5.13681	3.02666e-08	TRUE
GRMZM2G113064	Zm00001d017046	1.3012	6.12e-16	TRUE		GRMZM2G309731	Zm00001d031673	-3.60172	1.8043e-16	TRUE
GRMZM5G836353	Zm00001d016841	2.25459	0.00804673	TRUE		GRMZM2G064962	Zm00001d031653	-1.06652	4.57384e-14	TRUE
GRMZM2G088585	Zm00001d016757	5.44029	0.0177127	TRUE		GRMZM2G368827	Zm00001d031647	-3.17574	1.19968e-29	TRUE
GRMZM2G017991	Zm00001d016733	1.34373	0.0470514	TRUE		GRMZM2G083725	Zm00001d031636	-1.44556	5.60801e-51	TRUE
GRMZM2G451254	Zm00001d016723	1.47861	5.52e-46	TRUE		GRMZM2G159397	Zm00001d031620	-4.5862	5.75245e-08	TRUE
GRMZM2G115491	Zm00001d016697	1.05475	0.000912568	TRUE		GRMZM2G142383	Zm00001d031602	-1.02921	3.01771e-07	TRUE
GRMZM2G172158	Zm00001d016666	1.65533	0.00379363	TRUE		GRMZM2G168893	Zm00001d031489	-1.42616	1.13622e-20	TRUE
GRMZM2G320259	Zm00001d016658	5.83752	5.01e-14	TRUE		GRMZM2G168669	Zm00001d031464	-1.15372	0.00753586	TRUE
GRMZM5G880306	Zm00001d016613	1.73486	3.69e-13	TRUE		GRMZM2G121312	Zm00001d031434	-2.29521	1.72526e-17	TRUE
GRMZM2G168807	Zm00001d016599	1.52609	1.23e-51	TRUE		AC211887.3_FG006	Zm00001d031408	-5.26507	0.031023	TRUE
GRMZM2G426847	Zm00001d016581	1.07903	1.02e-08	TRUE		GRMZM2G359559	Zm00001d031403	-5.14913	0.0337041	TRUE
GRMZM2G406089	Zm00001d016400	2.8675	0.00437841	TRUE		GRMZM2G137868	Zm00001d031349	-6.58084	1.53167e-05	TRUE
GRMZM2G012923	Zm00001d016274	1.68851	2.82e-13	TRUE		GRMZM2G005840	Zm00001d031290	-1.23376	3.14079e-06	TRUE
GRMZM2G405459	Zm00001d016185	1.40416	3.17e-10	TRUE		GRMZM2G110135	Zm00001d031270	-3.36662	0.0195232	TRUE
GRMZM2G405581	Zm00001d016182	1.36814	6.43e-18	TRUE		GRMZM2G048616	Zm00001d031267	-1.20694	4.58856e-14	TRUE
GRMZM2G329029	Zm00001d016151	2.81053	0.0456839	TRUE		GRMZM2G086365	Zm00001d031254	-5.23572	3.13152e-40	TRUE
GRMZM5G888945	Zm00001d016145	10.1272	2.01e-45	TRUE		GRMZM2G051168	Zm00001d031199	-1.34945	0.0127168	TRUE
GRMZM2G020329	Zm00001d016143	3.7351	4.28e-14	TRUE		GRMZM2G090379	Zm00001d031093	-8.95614	1.38044e-17	TRUE
GRMZM2G028444	Zm00001d016135	2.22741	0.00136966	TRUE		GRMZM2G019926	Zm00001d031013	-1.16085	9.30563e-20	TRUE
GRMZM2G148277	Zm00001d016091	8.21931	4.61e-15	TRUE		GRMZM2G443525	Zm00001d030888	-1.16956	1.065e-18	TRUE
GRMZM2G029400	Zm00001d016031	3.01534	1.31e-33	TRUE		GRMZM2G366843	Zm00001d030809	-8.97665	1.19807e-21	TRUE
GRMZM2G146511	Zm00001d016021	3.41204	5.03e-35	TRUE		GRMZM2G399325	Zm00001d030745	-2.26356	0.0487262	TRUE
GRMZM2G147210	Zm00001d016017	2.60423	1.21e-26	TRUE		GRMZM2G013650	Zm00001d030581	-1.20946	0.00350527	TRUE
GRMZM2G025448	Zm00001d015969	2.74289	1.99e-09	TRUE		GRMZM2G177461	Zm00001d030506	-6.61968	1.9274e-05	TRUE
GRMZM2G008593	Zm00001d015934	2.18321	3.71e-29	TRUE		GRMZM2G063824	Zm00001d030464	-2.92477	1.46422e-15	TRUE
AC198206.5_FG001	Zm00001d015927	1.13141	0.00132706	TRUE		GRMZM2G349794	Zm00001d030426	-1.7643	2.42752e-06	TRUE
GRMZM2G087406	Zm00001d015889	1.35654	0.00035328	TRUE		GRMZM2G015143	Zm00001d030285	-1.7535	0.000630883	TRUE
GRMZM2G129987	Zm00001d015839	1.15959	6.15e-19	TRUE		GRMZM5G811593	Zm00001d030235	-1.18913	8.09391e-08	TRUE
GRMZM2G180903	Zm00001d015817	1.02255	0.0144314	TRUE		GRMZM2G058630	Zm00001d030174	-2.34281	0.00156726	TRUE
GRMZM2G055826	Zm00001d015791	2.41959	0.000278001	TRUE		GRMZM2G012306	Zm00001d030158	-1.39563	5.09096e-06	TRUE
GRMZM2G052011	Zm00001d015744	3.81072	2.67e-05	TRUE		GRMZM2G703697	Zm00001d030068	-1.67004	0.00633273	TRUE
GRMZM2G335019	Zm00001d015730	1.03266	0.00736309	TRUE		GRMZM5G887922	Zm00001d029988	-1.0192	0.000125431	TRUE
GRMZM2G001889	Zm00001d015720	1.20818	4.81e-06	TRUE		GRMZM2G021621	Zm00001d029899	-1.26408	5.81207e-34	TRUE
GRMZM2G014577	Zm00001d015703	1.57411	2.22e-50	TRUE		GRMZM2G053720	Zm00001d029853	-4.9725	1.19836e-16	TRUE
AC205425.3_FG006	Zm00001d015697	6.83576	1.82e-25	TRUE		GRMZM2G090029	Zm00001d029820	-1.10127	5.70774e-18	TRUE
GRMZM2G139650	Zm00001d015657	2.11991	3.16e-35	TRUE		AC185593.3_FG003	Zm00001d029802	-1.56803	2.96176e-05	TRUE
GRMZM2G158736	Zm00001d015611	1.83159	2.91e-21	TRUE		GRMZM2G327907	Zm00001d029784	-2.03813	1.54795e-10	TRUE
GRMZM2G134439	Zm00001d015605	1.1283	2.92e-14	TRUE		GRMZM2G026147	Zm00001d029783	-1.32639	6.67812e-13	TRUE
GRMZM2G119890	Zm00001d015586	1.52374	2.82e-06	TRUE		GRMZM2G162690	Zm00001d029654	-1.4577	1.84662e-26	TRUE
GRMZM2G148052	Zm00001d015578	6.00917	0.0010176	TRUE		GRMZM2G067371	Zm00001d029529	-1.41548	1.87453e-34	TRUE
GRMZM2G560482	Zm00001d015425	11.2274	3.07e-306	TRUE		GRMZM2G470442	Zm00001d029526	-4.6464	5.63838e-06	TRUE
GRMZM2G126827	Zm00001d015410	2.58331	6.82e-06	TRUE		GRMZM2G074946	Zm00001d029525	-1.29327	8.58641e-32	TRUE
GRMZM2G156621	Zm00001d015410	2.56436	0.0054332	TRUE		GRMZM2G391705	Zm00001d029518	-5.13744	0.0302969	TRUE
GRMZM2G180218	Zm00001d015400	1.09427	0.00134808	TRUE		GRMZM2G313104	Zm00001d029501	-5.12923	0.0294296	TRUE
GRMZM2G303241	Zm00001d015382	2.52096	4.16e-19	TRUE		GRMZM2G035557	Zm00001d029495	-2.40953	3.54972e-42	TRUE
GRMZM2G010321	Zm00001d015378	1.09581	3.17e-22	TRUE		GRMZM2G071688	Zm00001d029461	-2.793	0.00638182	TRUE
GRMZM2G007372	Zm00001d015377	2.16665	2.85e-40	TRUE		GRMZM5G828488	Zm00001d029460	-1.02407	0.0167512	TRUE
GRMZM2G322129	Zm00001d015361	2.06958	3.57e-73	TRUE		GRMZM2G049070	Zm00001d029438	-1.60515	1.03567e-23	TRUE
AC234515.1_FG002	Zm00001d015349	3.45397	0.0207821	TRUE		GRMZM2G120079	Zm00001d029388	-6.88917	8.51163e-07	TRUE
GRMZM2G088880	Zm00001d015301	1.04276	4.31e-19	TRUE		GRMZM2G017670	Zm00001d029349	-1.60098	2.00254e-13	TRUE
GRMZM2G388420	Zm00001d015215	2.4158	3.98e-06	TRUE		GRMZM2G168665	Zm00001d029242	-1.14374	0.00016336	TRUE
GRMZM5G831200	Zm00001d015129	1.68679	9.65e-06	TRUE		GRMZM2G445791	Zm00001d029176	-4.96811	0.049688	TRUE
GRMZM2G305124	Zm00001d015064	1.48587	2.51e-20	TRUE		GRMZM2G082034	Zm00001d029164	-2.91813	5.23318e-10	TRUE
GRMZM2G132340	Zm00001d015059	1.6919	0.000364197	TRUE		GRMZM2G347708	Zm00001d029164	-2.27726	0.0248091	TRUE
GRMZM2G035826	Zm00001d015057	7.72243	8.05e-10	TRUE		GRMZM2G038598	Zm00001d029151	-2.00519	7.56043e-14	TRUE
GRMZM2G059877	Zm00001d015047	2.48312	0.00595051	TRUE		GRMZM2G073755	Zm00001d029102	-1.36031	1.92916e-36	TRUE
GRMZM2G156924	Zm00001d015011	1.085	0.0200986	TRUE		GRMZM2G075245	Zm00001d029052	-2.50481	0.000100872	TRUE
GRMZM5G854880	Zm00001d014996	3.57547	2.84e-11	TRUE		GRMZM2G056424	Zm00001d029049	-3.33128	1.71875e-35	TRUE
GRMZM2G114793	Zm00001d014993	1.2192	2.31e-37	TRUE		GRMZM2G017223	Zm00001d029038	-1.62474	0.00154457	TRUE
AC215811.3_FG003	Zm00001d014963	9.26104	5.98e-28	TRUE		GRMZM2G031001	Zm00001d028995	-2.91467	2.27529e-05	TRUE
GRMZM2G035073	Zm00001d014958	5.91321	0.00244145	TRUE		GRMZM2G102365	Zm00001d028992	-1.07247	1.57699e-18	TRUE
GRMZM2G075624	Zm00001d014954	1.26889	1.41e-26	TRUE		GRMZM2G033570	Zm00001d028974	-1.48367	3.15203e-36	TRUE
GRMZM2G374475	Zm00001d014918	1.74786	5.3e-24	TRUE		GRMZM2G144997	Zm00001d028968	-2.01093	7.16075e-05	TRUE
GRMZM2G112805	Zm00001d014898	1.2368	6.24e-21	TRUE		GRMZM2G128644	Zm00001d028953	-1.40376	0.0254297	TRUE
GRMZM2G057571	Zm00001d014885	1.28169	1.68e-23	TRUE		GRMZM2G165919	Zm00001d028931	-1.17599	0.0140806	TRUE
GRMZM2G116133	Zm00001d014882	2.03161	6.28e-77	TRUE		GRMZM2G124532	Zm00001d028905	-1.29649	3.75641e-34	TRUE
GRMZM2G064360	Zm00001d014840	4.06785	1.74e-29	TRUE		GRMZM2G084389	Zm00001d028873	-1.22455	0.000517302	TRUE
GRMZM2G004955	Zm00001d014826	3.82507	2.45e-28	TRUE		GRMZM2G013957	Zm00001d028867	-1.20966	3.5906e-21	TRUE
GRMZM2G128807	Zm00001d014814	1.33539	4.47e-39	TRUE		GRMZM2G007206	Zm00001d028780	-1.3613	2.10143e-29	TRUE
GRMZM2G118884	Zm00001d014765	1.47693	0.00318092	TRUE		GRMZM2G087079	Zm00001d028757	-1.44982	3.18905e-05	TRUE
GRMZM2G097683	Zm00001d014762	1.07744	0.000240966	TRUE		GRMZM2G053669	Zm00001d028750	-3.64465	3.02755e-76	TRUE
GRMZM2G116167	Zm00001d014758	1.53951	1.43e-07	TRUE		GRMZM2G150729	Zm00001d028664	-1.3101	0.000819397	TRUE
GRMZM2G116140	Zm00001d014757	1.63278	4.89e-41	TRUE		GRMZM2G026911	Zm00001d028591	-1.87927	5.35389e-08	TRUE
GRMZM2G347605	Zm00001d014719	1.62636	0.000345859	TRUE		GRMZM5G804658	Zm00001d028588	-2.15243	3.77672e-15	TRUE
GRMZM2G381576	Zm00001d014625	2.61188	2.82e-31	TRUE		GRMZM2G001663	Zm00001d028472	-1.7737	5.77777e-07	TRUE
GRMZM2G028910	Zm00001d014582	3.74156	1.73e-31	TRUE		GRMZM2G171736	Zm00001d028434	-1.89114	1.72211e-06	TRUE
GRMZM2G177535	Zm00001d014555	2.7474	0.00414024	TRUE		GRMZM2G089812	Zm00001d028432	-5.12923	0.0294296	TRUE
GRMZM2G154652	Zm00001d014554	1.41349	0.00139654	TRUE		GRMZM2G346861	Zm00001d028399	-1.12009	0.0291752	TRUE
GRMZM2G177915	Zm00001d014520	1.60877	2.51e-06	TRUE		GRMZM2G116846	Zm00001d028348	-2.55286	0.0102046	TRUE
AC207656.3_FG002	Zm00001d014507	1.60719	1.16e-06	TRUE		GRMZM2G118497	Zm00001d028344	-1.4928	1.52003e-26	TRUE
AC225718.2_FG009	Zm00001d014493	3.90861	7.92e-10	TRUE		GRMZM2G110131	Zm00001d028313	-2.69559	5.33353e-09	TRUE
GRMZM2G463913	Zm00001d014488	1.60031	1.97e-18	TRUE		GRMZM2G126808	Zm00001d028304	-2.37343	5.43303e-20	TRUE
GRMZM2G026396	Zm00001d014485	4.70258	8.22e-06	TRUE		GRMZM2G344388	Zm00001d028273	-1.16878	0.000261433	TRUE
GRMZM2G152175	Zm00001d014481	1.04157	0.000421703	TRUE		AC208897.3_FG004	Zm00001d028230	-1.2489	0.00472024	TRUE
GRMZM2G085967	Zm00001d014467	3.00115	5.58e-26	TRUE		GRMZM2G178894	Zm00001d028222	-2.63637	0.000107519	TRUE
GRMZM2G427729	Zm00001d014386	1.30056	5.54e-08	TRUE		GRMZM2G107815	Zm00001d028187	-1.10992	2.55595e-27	TRUE
GRMZM2G483889	Zm00001d014369	1.10112	0.000284373	TRUE		GRMZM2G005624	Zm00001d028129	-1.0604	1.18248e-28	TRUE
GRMZM2G088348	Zm00001d014263	4.64137	1.64e-05	TRUE		GRMZM2G077127	Zm00001d028094	-2.4144	4.27506e-96	TRUE
GRMZM2G088018	Zm00001d014258	3.96554	7.26e-26	TRUE		GRMZM2G162535	Zm00001d028064	-1.12729	1.0845e-07	TRUE
GRMZM2G088028	Zm00001d014258	4.75065	1.31e-46	TRUE		GRMZM2G003466	Zm00001d028017	-2.77357	1.17271e-12	TRUE
GRMZM2G088064	Zm00001d014258	1.18475	1.83e-30	TRUE		GRMZM2G097283	Zm00001d027999	-2.32061	1.26605e-29	TRUE
GRMZM2G366638	Zm00001d014207	6.85883	3.95e-87	TRUE		GRMZM2G059102	Zm00001d027957	-3.12866	3.1843e-07	TRUE
GRMZM2G176390	Zm00001d014205	2.60374	8.95e-05	TRUE		AC206951.3_FG017	Zm00001d027929	-2.30348	1.6369e-07	TRUE
GRMZM2G084021	Zm00001d014200	1.76144	1.75e-21	TRUE		GRMZM2G064663	Zm00001d027885	-1.55315	1.15678e-05	TRUE
GRMZM2G137694	Zm00001d014168	1.2354	1.93e-25	TRUE		GRMZM2G472266	Zm00001d027742	-1.15436	1.10947e-07	TRUE
GRMZM2G418031	Zm00001d014165	1.42926	0.0369984	TRUE		GRMZM2G439049	Zm00001d027665	-1.33775	1.19759e-12	TRUE
GRMZM2G115578	Zm00001d014160	1.1786	0.00241187	TRUE		GRMZM2G099454	Zm00001d027524	-1.7404	0.0105443	TRUE
GRMZM2G434910	Zm00001d014152	1.15861	1.1e-10	TRUE		GRMZM2G095968	Zm00001d027520	-1.45279	1.5127e-08	TRUE
GRMZM2G337048	Zm00001d014126	1.14402	0.000485758	TRUE		GRMZM2G007441	Zm00001d027518	-1.07291	0.00648617	TRUE
GRMZM2G134947	Zm00001d014123	5.69388	0.00691414	TRUE		GRMZM2G055704	Zm00001d027454	-2.21595	0.0399153	TRUE
GRMZM2G102862	Zm00001d013997	2.47399	2.63e-05	TRUE		GRMZM2G090051	Zm00001d027443	-2.21549	3.65341e-20	TRUE
GRMZM2G422539	Zm00001d013893	5.12631	2.84e-84	TRUE		GRMZM2G159477	Zm00001d027434	-1.65302	1.08711e-06	TRUE
GRMZM2G030169	Zm00001d013873	1.12589	1.03e-12	TRUE		GRMZM2G159431	Zm00001d027431	-2.1159	0.0457738	TRUE
GRMZM2G166719	Zm00001d013858	2.31196	1.05e-62	TRUE		GRMZM2G088482	Zm00001d027361	-2.40279	1.66524e-25	TRUE
GRMZM2G466938	Zm00001d013856	3.18433	1.87e-05	TRUE		GRMZM2G106781	Zm00001d026663	-1.70484	0.035589	TRUE
GRMZM2G078097	Zm00001d013844	6.58736	0.000160724	TRUE		GRMZM2G074107	Zm00001d026652	-1.80905	1.11626e-56	TRUE
GRMZM5G851862	Zm00001d013830	6.08399	0.00248305	TRUE		GRMZM2G142802	Zm00001d026632	-2.44347	3.52917e-61	TRUE
GRMZM2G090576	Zm00001d013814	2.37257	0.000344713	TRUE		GRMZM5G835039	Zm00001d026611	-2.61644	0.000873119	TRUE
GRMZM2G170128	Zm00001d013810	1.60566	4.38e-12	TRUE		GRMZM2G164569	Zm00001d026568	-1.14108	0.00231003	TRUE
GRMZM2G363437	Zm00001d013744	1.83674	6.32e-16	TRUE		GRMZM2G179523	Zm00001d026559	-2.28599	1.35254e-76	TRUE
GRMZM2G019956	Zm00001d013723	2.60553	0.00575017	TRUE		GRMZM2G104199	Zm00001d026487	-1.18322	2.02129e-30	TRUE
GRMZM2G338693	Zm00001d013713	2.67619	2.85e-70	TRUE		GRMZM2G104260	Zm00001d026486	-1.47598	0.0430159	TRUE
GRMZM2G439195	Zm00001d013655	1.57256	0.000553677	TRUE		GRMZM2G445616	Zm00001d026457	-3.41663	8.41716e-17	TRUE
GRMZM2G037146	Zm00001d013641	1.95635	1.48e-05	TRUE		GRMZM2G076602	Zm00001d026448	-1.1065	1.17278e-07	TRUE
GRMZM2G112957	Zm00001d013614	5.46975	1.12e-36	TRUE		GRMZM2G421033	Zm00001d026447	-1.7695	5.45733e-22	TRUE
GRMZM2G422581	Zm00001d013602	1.17806	0.00336358	TRUE		GRMZM2G331770	Zm00001d026432	-4.56709	3.12207e-08	TRUE
GRMZM2G176748	Zm00001d013595	1.43375	1.32e-45	TRUE		GRMZM2G136960	Zm00001d026414	-1.51043	0.000897833	TRUE
GRMZM2G403719	Zm00001d013572	1.70725	1.33e-11	TRUE		GRMZM2G445575	Zm00001d026398	-1.30489	0.00410799	TRUE
GRMZM2G128986	Zm00001d013553	1.87925	0.00216951	TRUE		GRMZM5G893216	Zm00001d026375	-2.01623	3.183e-30	TRUE
GRMZM2G129150	Zm00001d013549	1.448	2.63e-33	TRUE		GRMZM2G023387	Zm00001d026368	-1.10653	4.29626e-19	TRUE
GRMZM2G170338	Zm00001d013532	1.32541	6.33e-11	TRUE		GRMZM2G029039	Zm00001d026321	-1.35167	3.92374e-21	TRUE
AC213463.3_FG004	Zm00001d013521	7.67878	1.23e-40	TRUE		GRMZM2G327234	Zm00001d026289	-1.64355	1.9849e-13	TRUE
GRMZM2G063355	Zm00001d013458	9.76682	1.02e-220	TRUE		GRMZM2G119802	Zm00001d026288	-1.32512	1.48059e-23	TRUE
GRMZM2G363678	Zm00001d013457	7.92762	2.9e-28	TRUE		AC208110.2_FG007	Zm00001d026223	-2.28863	9.04712e-45	TRUE
GRMZM2G177942	Zm00001d013447	1.58504	1.78e-18	TRUE		GRMZM2G097638	Zm00001d026204	-2.58651	0.0482436	TRUE
GRMZM2G149289	Zm00001d013439	3.10391	2.99e-27	TRUE		GRMZM2G128078	Zm00001d026194	-1.43733	4.82243e-12	TRUE
GRMZM2G070765	Zm00001d013417	1.04249	5.88e-16	TRUE		GRMZM2G080516	Zm00001d026191	-2.02823	9.44735e-11	TRUE
GRMZM2G152328	Zm00001d013410	1.33805	2.37e-41	TRUE		GRMZM2G391269	Zm00001d026161	-1.0533	0.0172714	TRUE
GRMZM2G160611	Zm00001d013377	3.85618	5.41e-05	TRUE		GRMZM2G077069	Zm00001d026078	-2.35656	2.40006e-07	TRUE
GRMZM5G853392	Zm00001d013346	1.99335	8.02e-62	TRUE		GRMZM2G006212	Zm00001d026076	-4.96811	0.049688	TRUE
GRMZM2G105755	Zm00001d013344	1.12851	6.97e-08	TRUE		GRMZM2G086403	Zm00001d026047	-1.3968	2.59306e-18	TRUE
GRMZM5G839349	Zm00001d013343	1.688	0.0254297	TRUE		GRMZM2G113800	Zm00001d026042	-2.46092	2.65067e-28	TRUE
GRMZM2G147880	Zm00001d013307	1.29588	7.66e-21	TRUE		AC233979.1_FG011	Zm00001d026032	-5.29043	0.0192294	TRUE
GRMZM2G147862	Zm00001d013306	1.29539	1e-08	TRUE		AC233979.1_FG006	Zm00001d026026	-1.30326	2.52264e-18	TRUE
GRMZM2G129865	Zm00001d013263	1.16311	2.34e-05	TRUE		GRMZM2G031280	Zm00001d026021	-2.06499	0.00030729	TRUE
GRMZM2G071745	Zm00001d013257	1.10425	2.43e-07	TRUE		GRMZM2G181030	Zm00001d026017	-2.65167	4.00205e-16	TRUE
GRMZM2G086441	Zm00001d013248	2.77533	0.000649168	TRUE		GRMZM2G018027	Zm00001d026012	-3.3214	1.56119e-78	TRUE
GRMZM2G077034	Zm00001d013222	1.68004	2.11e-13	TRUE		GRMZM2G026391	Zm00001d025977	-1.15563	5.19338e-06	TRUE
GRMZM2G084130	Zm00001d013200	1.07034	0.0216401	TRUE		GRMZM2G123450	Zm00001d025959	-1.28031	0.0278525	TRUE
GRMZM2G380889	Zm00001d013199	1.25997	1.57e-07	TRUE		GRMZM2G169005	Zm00001d025923	-5.29043	0.0192294	TRUE
GRMZM2G016756	Zm00001d013130	1.7287	0.0172814	TRUE		GRMZM2G046952	Zm00001d025901	-2.34513	1.18741e-15	TRUE
GRMZM2G028218	Zm00001d013111	1.67473	1.21e-16	TRUE		GRMZM2G071264	Zm00001d025795	-3.00529	5.9484e-18	TRUE
GRMZM2G027351	Zm00001d013105	1.09535	1.68e-05	TRUE		GRMZM2G105004	Zm00001d025757	-1.12285	3.28247e-16	TRUE
GRMZM2G054224	Zm00001d013053	1.88369	1.07e-24	TRUE		GRMZM2G173597	Zm00001d025665	-1.24603	4.65191e-18	TRUE
AC210013.4_FG012	Zm00001d013028	1.03039	1.35e-07	TRUE		GRMZM2G361569	Zm00001d025616	-1.08471	2.6873e-18	TRUE
GRMZM2G121663	Zm00001d012928	1.14998	0.00895181	TRUE		GRMZM2G014022	Zm00001d025360	-1.57606	0.0016967	TRUE
GRMZM2G381842	Zm00001d012859	1.36992	1.1e-10	TRUE		AC217051.3_FG006	Zm00001d025346	-1.85565	1.21494e-14	TRUE
GRMZM2G118503	Zm00001d012853	1.03653	0.0295366	TRUE		GRMZM5G831009	Zm00001d025343	-1.06368	0.0077075	TRUE
GRMZM2G013200	Zm00001d012847	5.3038	0.0324727	TRUE		GRMZM2G451716	Zm00001d025278	-1.29318	2.4635e-33	TRUE
GRMZM2G036409	Zm00001d012785	1.03077	2.79e-05	TRUE		GRMZM2G001853	Zm00001d025229	-3.80286	4.5788e-08	TRUE
GRMZM2G120779	Zm00001d012766	1.47724	1.08e-25	TRUE		GRMZM2G412207	Zm00001d025067	-1.05975	1.83662e-08	TRUE
GRMZM2G002858	Zm00001d012690	1.39282	3.43e-08	TRUE		GRMZM2G159811	Zm00001d025055	-1.88339	1.70544e-11	TRUE
GRMZM2G124091	Zm00001d012671	1.76634	5.36e-22	TRUE		GRMZM2G131611	Zm00001d024927	-1.14561	4.11645e-07	TRUE
GRMZM2G139175	Zm00001d012604	1.04822	0.00596477	TRUE		AC199571.3_FG004	Zm00001d024894	-10.7671	4.64033e-59	TRUE
GRMZM2G139349	Zm00001d012598	1.28647	4.97e-10	TRUE		GRMZM2G099002	Zm00001d024762	-1.83628	9.89844e-12	TRUE
GRMZM2G028346	Zm00001d012546	1.03426	1e-18	TRUE		GRMZM2G101926	Zm00001d024722	-1.00032	1.20571e-16	TRUE
GRMZM2G112912	Zm00001d012423	1.25352	4.64e-30	TRUE		GRMZM2G003765	Zm00001d024674	-1.00713	2.16432e-16	TRUE
GRMZM2G310431	Zm00001d012420	1.23167	2.4e-17	TRUE		GRMZM2G016254	Zm00001d024669	-5.40463	0.0178585	TRUE
GRMZM2G363408	Zm00001d012320	1.74345	1.21e-11	TRUE		GRMZM2G063322	Zm00001d024591	-1.05901	4.38456e-20	TRUE
GRMZM2G387076	Zm00001d012275	1.01076	4.92e-24	TRUE		GRMZM2G078906	Zm00001d024541	-2.50332	0.00109224	TRUE
GRMZM2G114057	Zm00001d012245	1.56855	3.56e-31	TRUE		GRMZM2G123654	Zm00001d024432	-1.71758	1.53659e-06	TRUE
GRMZM2G316362	Zm00001d012221	4.66007	1.17e-158	TRUE		GRMZM2G448627	Zm00001d024414	-2.94096	1.88464e-11	TRUE
GRMZM2G049418	Zm00001d012212	2.20688	5.08e-34	TRUE		GRMZM2G431030	Zm00001d024403	-1.38192	5.51113e-08	TRUE
GRMZM2G024799	Zm00001d012167	1.43715	0.0148775	TRUE		GRMZM2G700828	Zm00001d024390	-2.30908	0.0368341	TRUE
GRMZM2G010105	Zm00001d012166	1.42706	2.94e-34	TRUE		GRMZM2G364748	Zm00001d024379	-1.28166	1.08537e-06	TRUE
GRMZM2G170969	Zm00001d012081	2.7436	6.76e-80	TRUE		GRMZM2G020054	Zm00001d024324	-2.97443	5.67079e-07	TRUE
GRMZM2G471051	Zm00001d012080	1.90079	1.3e-05	TRUE		GRMZM2G119305	Zm00001d024273	-1.6961	0.0339029	TRUE
GRMZM2G461666	Zm00001d011917	1.35876	0.0413553	TRUE		GRMZM2G350748	Zm00001d024154	-1.94286	5.10633e-12	TRUE
AC198923.4_FG002	Zm00001d011902	1.7228	7.39e-09	TRUE		GRMZM2G471362	Zm00001d024151	-2.61159	0.00639206	TRUE
GRMZM2G028685	Zm00001d011895	1.10211	0.000272701	TRUE		GRMZM2G003090	Zm00001d024004	-1.11003	1.27737e-23	TRUE
GRMZM2G467069	Zm00001d011889	1.06068	2.41e-16	TRUE		GRMZM2G014844	Zm00001d024000	-2.48788	0.000490472	TRUE
GRMZM2G129154	Zm00001d011881	2.33798	4.19e-10	TRUE		GRMZM2G119465	Zm00001d023995	-1.25448	1.99152e-21	TRUE
AC193786.3_FG005	Zm00001d011847	2.59285	1.43e-07	TRUE		GRMZM2G016890	Zm00001d023994	-1.66453	0.000452489	TRUE
GRMZM2G077776	Zm00001d011842	1.06783	1.51e-13	TRUE		GRMZM2G073860	Zm00001d023918	-1.13751	1.96352e-10	TRUE
GRMZM2G067702	Zm00001d011785	1.5159	5.56e-19	TRUE		GRMZM2G084005	Zm00001d023800	-1.20183	2.34229e-11	TRUE
GRMZM2G098056	Zm00001d011784	1.31357	2.16e-15	TRUE		GRMZM2G088689	Zm00001d023694	-4.25215	1.08564e-126	TRUE
GRMZM5G827505	Zm00001d011706	1.09443	2.41e-15	TRUE		GRMZM2G173669	Zm00001d023677	-7.78558	8.41427e-12	TRUE
GRMZM2G010987	Zm00001d011649	1.26535	0.00072307	TRUE		GRMZM2G021706	Zm00001d023673	-3.44491	4.01574e-16	TRUE
GRMZM2G133972	Zm00001d011537	1.91327	6.04e-06	TRUE		GRMZM2G433162	Zm00001d023593	-1.48734	2.0279e-15	TRUE
GRMZM2G043117	Zm00001d011463	1.30388	8.27e-12	TRUE		GRMZM2G136910	Zm00001d023529	-1.75295	1.68022e-20	TRUE
GRMZM2G063431	Zm00001d011461	2.22662	0.000782427	TRUE		GRMZM2G031033	Zm00001d023387	-4.7021	4.84981e-14	TRUE
GRMZM2G028982	Zm00001d011410	2.50505	0.000686416	TRUE		GRMZM2G156150	Zm00001d023360	-7.26763	4.27124e-08	TRUE
GRMZM2G025342	Zm00001d011391	2.5859	0.0473205	TRUE		GRMZM2G125001	Zm00001d023353	-9.03498	1.58334e-23	TRUE
GRMZM2G050548	Zm00001d011312	1.381	6.72e-17	TRUE		GRMZM2G361968	Zm00001d023347	-1.66075	2.36697e-09	TRUE
GRMZM2G050485	Zm00001d011311	1.74083	0.0225468	TRUE		GRMZM5G898755	Zm00001d023344	-1.37696	2.34673e-37	TRUE
GRMZM2G304575	Zm00001d011236	1.25464	9.62e-39	TRUE		GRMZM2G061742	Zm00001d023329	-9.96142	7.92039e-156	TRUE
GRMZM2G013448	Zm00001d011208	1.77666	6.67e-38	TRUE		GRMZM2G003625	Zm00001d023326	-1.20065	0.003631	TRUE
GRMZM2G018375	Zm00001d011183	3.04539	7.3e-16	TRUE		GRMZM2G349565	Zm00001d023325	-2.37238	0.00790453	TRUE
GRMZM5G819140	Zm00001d011152	1.88166	6.35e-06	TRUE		GRMZM2G443939	Zm00001d023323	-6.02609	2.22794e-183	TRUE
GRMZM5G876518	Zm00001d011152	2.25258	2.61e-11	TRUE		GRMZM2G083258	Zm00001d023321	-3.85015	0.0017822	TRUE
GRMZM2G088132	Zm00001d011135	1.40627	0.00705569	TRUE		AC152495.1_FG017	Zm00001d023320	-2.37742	1.04371e-28	TRUE
GRMZM5G812168	Zm00001d011094	7.99996	2.58e-13	TRUE		GRMZM5G879178	Zm00001d023320	-3.64373	9.2863e-41	TRUE
GRMZM2G112769	Zm00001d011078	1.27326	0.0170252	TRUE		AC152495.1_FG010	Zm00001d023318	-3.5602	1.34347e-19	TRUE
GRMZM2G005552	Zm00001d011036	1.51255	4.15e-18	TRUE		AC152495.1_FG002	Zm00001d023317	-2.68357	3.91076e-05	TRUE
GRMZM2G178686	Zm00001d010936	1.25997	2.04e-17	TRUE		GRMZM2G069382	Zm00001d023317	-4.37694	0.000139593	TRUE
AC225346.3_FG001	Zm00001d010885	1.10505	1.81e-06	TRUE		GRMZM2G058595	Zm00001d023314	-1.91243	3.10253e-11	TRUE
AC205471.4_FG008	Zm00001d010813	1.36801	7.43e-15	TRUE		GRMZM2G356817	Zm00001d023311	-2.64373	0.0480096	TRUE
GRMZM2G071339	Zm00001d010793	1.13056	7.09e-07	TRUE		GRMZM2G004412	Zm00001d023304	-4.86061	2.64163e-160	TRUE
GRMZM2G073044	Zm00001d010751	1.76682	1.01e-06	TRUE		GRMZM5G819919	Zm00001d023303	-2.38925	1.53889e-12	TRUE
GRMZM2G096600	Zm00001d010713	1.06578	0.0103372	TRUE		GRMZM2G127379	Zm00001d023294	-4.82682	2.36013e-39	TRUE
GRMZM2G010927	Zm00001d010693	1.12872	0.00113723	TRUE		GRMZM2G099067	Zm00001d023270	-1.49789	0.0482575	TRUE
GRMZM2G042865	Zm00001d010689	1.04293	7.62e-07	TRUE		GRMZM2G180155	Zm00001d023263	-8.25009	1.29785e-56	TRUE
GRMZM2G162445	Zm00001d010611	1.61758	1.66e-44	TRUE		GRMZM2G180166	Zm00001d023262	-2.05127	3.17634e-33	TRUE
GRMZM5G802801	Zm00001d010529	1.14082	1.44e-05	TRUE		GRMZM2G098596	Zm00001d023238	-2.21997	0.0154559	TRUE
GRMZM2G010452	Zm00001d010512	1.03872	2.48e-20	TRUE		GRMZM2G147266	Zm00001d023225	-3.0936	4.41232e-55	TRUE
GRMZM2G050286	Zm00001d010434	1.12671	4.08e-06	TRUE		GRMZM2G154449	Zm00001d022637	-1.30392	5.04028e-06	TRUE
GRMZM2G021069	Zm00001d010406	1.80935	1.35e-42	TRUE		GRMZM2G056772	Zm00001d022569	-2.06328	4.79162e-21	TRUE
AC234152.1_FG005	Zm00001d010212	5.69827	0.00628646	TRUE		GRMZM2G077124	Zm00001d022550	-1.37229	9.17652e-29	TRUE
GRMZM2G147221	Zm00001d010039	1.60068	1.08e-50	TRUE		GRMZM2G027851	Zm00001d022504	-2.02532	2.25739e-76	TRUE
GRMZM2G119169	Zm00001d010009	1.17829	1.99e-20	TRUE		GRMZM2G348914	Zm00001d022494	-3.92874	3.41465e-13	TRUE
GRMZM6G314950	Zm00001d009888	1.35146	4.53e-35	TRUE		GRMZM2G364643	Zm00001d022478	-2.78005	0.0178752	TRUE
GRMZM5G820808	Zm00001d009883	1.98319	1.57e-08	TRUE		GRMZM2G472852	Zm00001d022464	-5.00635	6.67256e-70	TRUE
GRMZM2G126026	Zm00001d009773	1.43121	4.21e-30	TRUE		GRMZM2G177050	Zm00001d022451	-3.44881	7.15859e-37	TRUE
GRMZM2G002034	Zm00001d009667	1.18719	0.000669013	TRUE		GRMZM2G166738	Zm00001d022449	-1.27199	2.49855e-24	TRUE
AC234185.1_FG005	Zm00001d009629	4.58367	1.63e-09	TRUE		GRMZM2G039757	Zm00001d022277	-2.23463	1.88846e-12	TRUE
GRMZM2G393897	Zm00001d009608	1.41129	8.55e-06	TRUE		GRMZM2G066636	Zm00001d022254	-7.53518	1.2147e-08	TRUE
GRMZM2G001514	Zm00001d009567	2.39767	7.64e-13	TRUE		GRMZM2G459663	Zm00001d022234	-3.45518	0.0126294	TRUE
AC194112.3_FG001	Zm00001d009492	1.08373	0.0014349	TRUE		GRMZM2G102786	Zm00001d022188	-1.18938	1.01599e-17	TRUE
GRMZM2G317614	Zm00001d009480	2.63803	3.14e-06	TRUE		GRMZM2G384528	Zm00001d022099	-3.59148	1.64388e-11	TRUE
GRMZM2G080116	Zm00001d009402	1.15111	0.0187982	TRUE		GRMZM2G167520	Zm00001d022081	-1.84538	1.6035e-06	TRUE
GRMZM2G327032	Zm00001d009374	2.38717	1.36e-37	TRUE		GRMZM2G136884	Zm00001d022078	-1.39501	0.00611764	TRUE
GRMZM2G083836	Zm00001d009271	1.03942	7.9e-23	TRUE		GRMZM2G136918	Zm00001d022077	-1.84741	1.37565e-54	TRUE
GRMZM2G305362	Zm00001d009160	2.83041	3.98e-18	TRUE		GRMZM5G831577	Zm00001d022069	-1.16647	5.45767e-21	TRUE
GRMZM2G009719	Zm00001d009118	1.39088	2.45e-23	TRUE		GRMZM2G131228	Zm00001d022062	-1.45286	4.90156e-15	TRUE
GRMZM2G004519	Zm00001d009106	1.03891	0.00841199	TRUE		GRMZM2G089557	Zm00001d021990	-2.44645	0.0296634	TRUE
GRMZM2G067508	Zm00001d009025	1.87286	0.00611786	TRUE		GRMZM2G064437	Zm00001d021938	-2.23258	0.000358572	TRUE
GRMZM2G148626	Zm00001d008890	1.69037	0.00806452	TRUE		GRMZM2G104204	Zm00001d021934	-3.63338	3.98955e-147	TRUE
GRMZM2G009475	Zm00001d008866	1.03919	0.0238323	TRUE		GRMZM2G072280	Zm00001d021906	-2.44709	3.08493e-26	TRUE
GRMZM2G457929	Zm00001d008764	1.67732	0.0026607	TRUE		GRMZM2G374971	Zm00001d021901	-1.35826	0.00212212	TRUE
GRMZM2G143258	Zm00001d008693	1.1347	0.0395534	TRUE		GRMZM2G333980	Zm00001d021836	-1.64897	3.31735e-05	TRUE
GRMZM2G083328	Zm00001d008666	1.37712	2.36e-06	TRUE		GRMZM5G897592	Zm00001d021825	-1.17987	2.53828e-05	TRUE
GRMZM2G457624	Zm00001d008563	1.74005	2.35e-07	TRUE		GRMZM2G057724	Zm00001d021789	-1.78796	0.0218484	TRUE
GRMZM2G440820	Zm00001d008538	2.67405	0.00692372	TRUE		GRMZM5G801949	Zm00001d021775	-1.00768	0.000784727	TRUE
GRMZM2G305080	Zm00001d008393	1.15083	1.38e-10	TRUE		GRMZM5G848182	Zm00001d021773	-2.42304	1.44062e-14	TRUE
GRMZM2G058681	Zm00001d008367	1.35001	3.93e-29	TRUE		GRMZM2G465987	Zm00001d021727	-2.95924	0.0183719	TRUE
GRMZM2G167492	Zm00001d008308	1.8394	2.88e-05	TRUE		GRMZM2G158009	Zm00001d021711	-1.80987	5.30246e-26	TRUE
GRMZM2G312419	Zm00001d008251	1.24675	1.71e-07	TRUE		GRMZM2G075438	Zm00001d021698	-3.10112	1.44968e-06	TRUE
GRMZM2G120876	Zm00001d008242	1.04838	6.31e-15	TRUE		GRMZM2G309380	Zm00001d021682	-1.78019	7.76712e-05	TRUE
GRMZM2G034300	Zm00001d007975	1.73495	0.00521567	TRUE		GRMZM2G302601	Zm00001d021673	-1.53524	0.00273536	TRUE
GRMZM2G438456	Zm00001d007927	1.12838	0.000358555	TRUE		GRMZM2G357631	Zm00001d021665	-2.22993	2.14343e-10	TRUE
GRMZM2G131928	Zm00001d007869	1.28282	0.00032308	TRUE		GRMZM2G449709	Zm00001d021627	-1.0258	8.573e-06	TRUE
GRMZM2G324466	Zm00001d007869	2.18123	0.026685	TRUE		GRMZM2G049151	Zm00001d021616	-1.38424	1.3731e-11	TRUE
GRMZM2G024808	Zm00001d007785	1.13027	5.53e-17	TRUE		GRMZM2G029082	Zm00001d021579	-1.01298	5.55026e-07	TRUE
GRMZM5G843555	Zm00001d007765	1.54016	4.53e-07	TRUE		GRMZM6G724181	Zm00001d021459	-1.40657	1.42942e-07	TRUE
GRMZM2G140665	Zm00001d007729	1.9922	0.0338977	TRUE		GRMZM2G019363	Zm00001d021450	-2.17031	1.36163e-49	TRUE
GRMZM2G015285	Zm00001d007581	2.29789	8.68e-06	TRUE		GRMZM2G168618	Zm00001d021449	-2.73878	8.80116e-05	TRUE
GRMZM2G007028	Zm00001d007489	1.37875	5.48e-10	TRUE		GRMZM2G168614	Zm00001d021448	-1.01346	4.08157e-22	TRUE
GRMZM2G154716	Zm00001d007340	2.27117	0.000232704	TRUE		GRMZM2G053083	Zm00001d021436	-1.17588	6.64137e-11	TRUE
GRMZM2G140908	Zm00001d007233	1.06135	8.1e-07	TRUE		GRMZM2G034079	Zm00001d021419	-1.75266	0.000130382	TRUE
GRMZM2G010991	Zm00001d007154	1.11551	1.14e-20	TRUE		GRMZM2G114704	Zm00001d021371	-1.60947	8.78823e-05	TRUE
GRMZM2G474451	Zm00001d007125	1.09316	0.0081651	TRUE		GRMZM2G015520	Zm00001d021344	-3.21377	0.000142144	TRUE
GRMZM2G123212	Zm00001d007027	2.12114	0.0177285	TRUE		GRMZM2G162893	Zm00001d021344	-3.05759	1.11772e-05	TRUE
GRMZM2G064640	Zm00001d006924	1.28403	2.3e-23	TRUE		GRMZM2G148864	Zm00001d021340	-2.03221	1.68837e-17	TRUE
GRMZM2G164325	Zm00001d006788	2.17818	5.87e-53	TRUE		GRMZM2G126463	Zm00001d021272	-7.66328	1.50372e-10	TRUE
GRMZM2G378106	Zm00001d006753	1.29748	1.23e-14	TRUE		GRMZM2G041462	Zm00001d021268	-3.80745	2.48109e-07	TRUE
GRMZM2G099167	Zm00001d006651	1.07752	3.8e-31	TRUE		GRMZM2G443560	Zm00001d021215	-5.37994	0.0243467	TRUE
GRMZM2G032154	Zm00001d006646	2.31504	0.00264681	TRUE		GRMZM2G069082	Zm00001d021205	-3.0306	0.00076434	TRUE
GRMZM2G063238	Zm00001d006563	1.27853	1.12e-07	TRUE		GRMZM2G080871	Zm00001d021139	-1.08069	0.00155758	TRUE
GRMZM2G046474	Zm00001d006553	1.44993	2.07e-17	TRUE		GRMZM2G054277	Zm00001d021069	-1.10598	0.0349197	TRUE
GRMZM2G125850	Zm00001d006511	1.68544	5.79e-29	TRUE		GRMZM2G097059	Zm00001d021057	-3.55906	7.19558e-05	TRUE
GRMZM2G076796	Zm00001d006437	10.7938	6.97e-65	TRUE		GRMZM2G012891	Zm00001d021006	-1.74753	4.05243e-42	TRUE
GRMZM2G105869	Zm00001d006369	2.36443	3.53e-70	TRUE		GRMZM2G052266	Zm00001d020984	-2.94641	2.39278e-116	TRUE
GRMZM6G219311	Zm00001d006249	1.75542	0.0120007	TRUE		GRMZM2G087222	Zm00001d020970	-1.74879	0.000219999	TRUE
GRMZM2G151122	Zm00001d006243	1.45008	2.92e-06	TRUE		GRMZM2G038051	Zm00001d020944	-1.30107	0.00147026	TRUE
GRMZM2G433854	Zm00001d006230	1.14177	0.00996332	TRUE		GRMZM2G006578	Zm00001d020938	-1.88383	3.94079e-07	TRUE
GRMZM5G820188	Zm00001d006222	1.99569	0.0406389	TRUE		GRMZM2G083932	Zm00001d020925	-2.07961	0.00199972	TRUE
GRMZM2G379563	Zm00001d006211	5.09615	2.98e-31	TRUE		GRMZM2G377855	Zm00001d020877	-2.22099	3.50833e-08	TRUE
GRMZM2G179049	Zm00001d006106	1.39555	1.48e-11	TRUE		GRMZM2G393349	Zm00001d020861	-2.0211	2.44639e-22	TRUE
GRMZM2G003947	Zm00001d006029	1.33818	1.5e-10	TRUE		GRMZM2G014558	Zm00001d020852	-1.00261	3.03439e-15	TRUE
GRMZM2G126018	Zm00001d006028	1.11546	2.93e-06	TRUE		AC225205.3_FG003	Zm00001d020828	-1.08186	2.07515e-25	TRUE
GRMZM2G022162	Zm00001d005993	1.157	0.0342375	TRUE		AC208031.3_FG005	Zm00001d020822	-1.58915	0.000623318	TRUE
GRMZM2G081529	Zm00001d005945	1.27877	3.07e-21	TRUE		AC208031.3_FG002	Zm00001d020820	-2.32858	0.0295412	TRUE
GRMZM2G389379	Zm00001d005931	1.39211	4.64e-07	TRUE		GRMZM2G382038	Zm00001d020788	-1.56066	2.85762e-05	TRUE
GRMZM2G076017	Zm00001d005926	1.60636	7.68e-18	TRUE		GRMZM2G117217	Zm00001d020781	-2.12991	0.000102883	TRUE
GRMZM2G113257	Zm00001d005919	1.12712	0.00111814	TRUE		GRMZM2G416625	Zm00001d020781	-1.84	0.0111992	TRUE
GRMZM2G110107	Zm00001d005871	1.2986	1.49e-05	TRUE		GRMZM2G072240	Zm00001d020752	-5.53861	0.0105541	TRUE
GRMZM2G125482	Zm00001d005823	1.51229	0.00731645	TRUE		GRMZM2G065928	Zm00001d020717	-1.25727	9.64192e-14	TRUE
GRMZM2G359521	Zm00001d005752	1.51407	1.94e-26	TRUE		GRMZM2G121649	Zm00001d020685	-1.75142	7.04586e-45	TRUE
GRMZM2G059106	Zm00001d005751	1.00167	3.16e-06	TRUE		GRMZM2G099049	Zm00001d020607	-1.8234	9.18137e-40	TRUE
GRMZM2G317728	Zm00001d005724	5.69388	0.00691414	TRUE		GRMZM2G011463	Zm00001d020605	-1.61106	4.94209e-05	TRUE
GRMZM5G869299	Zm00001d005684	1.25122	4.74e-15	TRUE		GRMZM2G174099	Zm00001d020555	-1.50358	1.95778e-05	TRUE
GRMZM2G139994	Zm00001d005661	1.54274	0.000167198	TRUE		GRMZM2G125853	Zm00001d020500	-2.28664	3.27289e-06	TRUE
GRMZM2G113633	Zm00001d005639	3.77876	0.00733428	TRUE		GRMZM2G126204	Zm00001d020454	-1.11716	0.00193002	TRUE
GRMZM2G074687	Zm00001d005460	1.44605	1.78e-16	TRUE		GRMZM5G851051	Zm00001d020434	-1.27328	7.81369e-05	TRUE
GRMZM2G475257	Zm00001d005457	3.12517	0.0358155	TRUE		GRMZM2G121189	Zm00001d020425	-1.13683	0.001183	TRUE
GRMZM2G173926	Zm00001d005456	5.20606	8.34e-05	TRUE		GRMZM2G092525	Zm00001d020417	-2.27752	0.00172422	TRUE
GRMZM2G400005	Zm00001d005246	4.2789	3.16e-09	TRUE		GRMZM2G126566	Zm00001d020408	-2.22599	1.86419e-05	TRUE
GRMZM2G045452	Zm00001d004953	6.72421	0.000209066	TRUE		GRMZM2G019183	Zm00001d020396	-1.39858	1.30285e-22	TRUE
GRMZM2G460472	Zm00001d004868	1.02475	2.2e-14	TRUE		GRMZM2G451965	Zm00001d020371	-1.06813	0.00486658	TRUE
GRMZM2G165613	Zm00001d004560	1.68021	0.000117529	TRUE		GRMZM2G372961	Zm00001d020366	-1.05776	0.018099	TRUE
GRMZM2G158147	Zm00001d004513	1.34976	1.69e-13	TRUE		GRMZM2G315431	Zm00001d020332	-2.3322	0.000370711	TRUE
GRMZM2G359779	Zm00001d004094	1.13209	1.62e-05	TRUE		GRMZM2G126413	Zm00001d020275	-1.0314	4.18117e-15	TRUE
AC202435.3_FG003	Zm00001d003990	2.89214	1.46e-05	TRUE		GRMZM2G174396	Zm00001d020272	-3.18586	4.32909e-16	TRUE
GRMZM2G155281	Zm00001d003945	1.34568	3.68e-27	TRUE		GRMZM2G030197	Zm00001d020150	-1.4953	0.0276608	TRUE
GRMZM2G409771	Zm00001d003861	2.6593	8.51e-88	TRUE		GRMZM2G479906	Zm00001d020134	-3.28192	7.28404e-30	TRUE
GRMZM2G068590	Zm00001d003850	2.02386	0.00950746	TRUE		GRMZM2G308615	Zm00001d020100	-1.79341	9.4287e-28	TRUE
GRMZM2G062574	Zm00001d003807	2.61359	0.0237752	TRUE		GRMZM2G091857	Zm00001d020042	-1.89601	2.19169e-06	TRUE
GRMZM5G864735	Zm00001d003730	1.66915	8.67e-51	TRUE		GRMZM2G092137	Zm00001d020025	-2.41761	2.26357e-14	TRUE
GRMZM2G155593	Zm00001d003659	1.12471	1.08e-12	TRUE		GRMZM2G092604	Zm00001d019983	-1.15957	0.0040385	TRUE
GRMZM2G148147	Zm00001d003452	6.47537	0.000170202	TRUE		GRMZM2G453919	Zm00001d019760	-1.38671	0.0243687	TRUE
GRMZM2G009892	Zm00001d003414	2.62751	0.00188305	TRUE		GRMZM2G123119	Zm00001d019734	-5.73501	0.00450232	TRUE
GRMZM2G107199	Zm00001d003349	1.24119	9.51e-30	TRUE		GRMZM2G050550	Zm00001d019712	-1.57607	2.01025e-14	TRUE
GRMZM2G148211	Zm00001d003308	1.23488	2.49e-21	TRUE		GRMZM2G407223	Zm00001d019704	-1.55996	2.16742e-05	TRUE
GRMZM2G323679	Zm00001d003164	1.85826	1.21e-46	TRUE		GRMZM2G061702	Zm00001d019698	-1.32166	1.40717e-10	TRUE
GRMZM2G323672	Zm00001d003163	1.14691	2.29e-06	TRUE		GRMZM5G817551	Zm00001d019591	-1.05802	4.60235e-21	TRUE
GRMZM2G081689	Zm00001d003155	1.14301	0.000600575	TRUE		GRMZM2G047368	Zm00001d019565	-1.2994	3.95688e-15	TRUE
GRMZM2G032602	Zm00001d003048	1.12313	0.00165842	TRUE		GRMZM2G016622	Zm00001d019518	-4.47264	2.00039e-11	TRUE
GRMZM2G052688	Zm00001d003040	1.16513	2.56e-19	TRUE		GRMZM2G154747	Zm00001d019504	-2.56232	0.0113714	TRUE
GRMZM2G118345	Zm00001d003015	1.24266	6.29e-06	TRUE		AC203753.4_FG006	Zm00001d019497	-2.32308	0.0302017	TRUE
GRMZM2G337792	Zm00001d002917	2.12082	6.79e-09	TRUE		GRMZM2G076417	Zm00001d019450	-1.73032	0.00996332	TRUE
GRMZM2G003784	Zm00001d002833	1.69344	7.29e-51	TRUE		GRMZM2G170542	Zm00001d019288	-3.17197	0.00252003	TRUE
GRMZM2G054795	Zm00001d002829	1.58102	1.09e-25	TRUE		GRMZM2G340656	Zm00001d019163	-1.38533	6.25472e-11	TRUE
GRMZM2G158657	Zm00001d002736	1.58186	0.00108193	TRUE		GRMZM2G028129	Zm00001d019078	-5.6485	0.00625078	TRUE
GRMZM2G132774	Zm00001d002733	1.79799	8.08e-06	TRUE		GRMZM2G001938	Zm00001d019053	-7.08908	1.78522e-24	TRUE
GRMZM2G162276	Zm00001d002721	4.29871	1.67e-212	TRUE		AC204563.3_FG011	Zm00001d018987	-1.3316	0.000103387	TRUE
GRMZM2G322819	Zm00001d002678	4.07683	7.87e-18	TRUE		GRMZM2G135062	Zm00001d018987	-1.04374	4.4635e-05	TRUE
GRMZM2G106921	Zm00001d002603	1.86677	5.4e-20	TRUE		GRMZM2G115357	Zm00001d018973	-1.10097	1.17716e-05	TRUE
GRMZM2G080274	Zm00001d002601	1.06457	4.13e-30	TRUE		GRMZM2G046776	Zm00001d018925	-9.55288	6.14424e-57	TRUE
GRMZM2G050234	Zm00001d002564	2.87634	3.88e-06	TRUE		GRMZM2G035848	Zm00001d018917	-1.41572	0.00684067	TRUE
GRMZM2G314396	Zm00001d002540	1.54368	2.07e-11	TRUE		AC200753.3_FG003	Zm00001d018871	-1.55336	0.0098303	TRUE
GRMZM2G146847	Zm00001d002535	1.08304	5.35e-08	TRUE		GRMZM2G006716	Zm00001d018853	-5.13744	0.0302969	TRUE
GRMZM2G163067	Zm00001d002523	1.05301	3.74e-08	TRUE		GRMZM2G029587	Zm00001d018822	-1.91789	7.56809e-06	TRUE
GRMZM2G024517	Zm00001d002521	3.27144	0.000173487	TRUE		GRMZM2G417954	Zm00001d018819	-2.54112	0.0097831	TRUE
GRMZM2G100732	Zm00001d002510	1.1748	1.87e-25	TRUE		GRMZM2G090104	Zm00001d018813	-1.16345	3.36124e-11	TRUE
GRMZM2G038714	Zm00001d002477	2.37821	0.000233737	TRUE		GRMZM2G129357	Zm00001d018809	-1.92329	1.76773e-21	TRUE
GRMZM2G101675	Zm00001d002462	4.02895	6.92e-07	TRUE		GRMZM2G142063	Zm00001d018803	-2.39328	4.02709e-09	TRUE
GRMZM2G361049	Zm00001d002462	3.07243	1.91e-63	TRUE		GRMZM2G031504	Zm00001d018801	-3.54508	0.000106822	TRUE
GRMZM2G162230	Zm00001d002457	1.00827	0.00605543	TRUE		GRMZM2G013236	Zm00001d018799	-1.45025	6.32754e-06	TRUE
GRMZM2G125704	Zm00001d002439	3.1844	1.5e-14	TRUE		GRMZM2G012324	Zm00001d018796	-2.85104	3.73448e-09	TRUE
GRMZM2G125679	Zm00001d002437	2.97555	7.18e-15	TRUE		GRMZM2G011858	Zm00001d018794	-4.26309	8.28276e-83	TRUE
GRMZM2G417866	Zm00001d002431	2.27195	0.000182705	TRUE		GRMZM2G093705	Zm00001d018793	-2.08133	1.19055e-06	TRUE
GRMZM2G041407	Zm00001d002430	3.68438	1.19e-22	TRUE		GRMZM2G011800	Zm00001d018792	-8.65608	8.01287e-20	TRUE
GRMZM2G156227	Zm00001d002426	1.43455	7.35e-38	TRUE		GRMZM2G047954	Zm00001d018779	-4.58096	0.00485492	TRUE
GRMZM2G156365	Zm00001d002422	2.23213	7.98e-55	TRUE		GRMZM2G065040	Zm00001d018761	-3.20323	3.22005e-05	TRUE
GRMZM2G090872	Zm00001d002408	1.04054	0.00127768	TRUE		GRMZM2G403121	Zm00001d018709	-1.37855	2.01859e-05	TRUE
GRMZM2G005310	Zm00001d002330	1.14861	2.59e-35	TRUE		GRMZM2G019746	Zm00001d018660	-2.1058	1.88109e-15	TRUE
GRMZM2G031536	Zm00001d002312	1.08146	8.59e-10	TRUE		GRMZM2G420743	Zm00001d018629	-1.91996	4.1673e-05	TRUE
AC188831.3_FG005	Zm00001d002290	1.11441	0.00109619	TRUE		GRMZM2G356938	Zm00001d018485	-1.20716	3.33743e-18	TRUE
GRMZM2G080041	Zm00001d002287	1.2962	2.34e-05	TRUE		GRMZM2G168371	Zm00001d018433	-1.33438	0.0041798	TRUE
GRMZM5G853854	Zm00001d002261	1.16454	1.38e-26	TRUE		GRMZM2G467756	Zm00001d018393	-1.03044	0.000281281	TRUE
GRMZM2G106511	Zm00001d002161	4.40195	8.87e-10	TRUE		GRMZM2G122231	Zm00001d018342	-2.04018	8.8079e-81	TRUE
GRMZM2G106445	Zm00001d002160	2.73876	4.48e-26	TRUE		GRMZM2G029780	Zm00001d018281	-2.07143	1.51404e-13	TRUE
GRMZM2G106413	Zm00001d002159	2.85457	1.54e-12	TRUE		GRMZM2G479760	Zm00001d018178	-1.68093	9.77317e-22	TRUE
GRMZM2G106393	Zm00001d002158	4.04193	1.74e-16	TRUE		GRMZM2G163776	Zm00001d018150	-1.46436	0.00266338	TRUE
GRMZM5G882427	Zm00001d002139	1.15713	0.000261391	TRUE		GRMZM2G076951	Zm00001d018139	-3.16551	0.0302366	TRUE
GRMZM2G372074	Zm00001d002094	2.34618	9.67e-19	TRUE		GRMZM2G380432	Zm00001d018106	-2.03082	0.000359596	TRUE
GRMZM2G082032	Zm00001d002052	3.31526	1.07e-15	TRUE		GRMZM2G061941	Zm00001d018089	-1.72064	0.000284543	TRUE
GRMZM2G531230	Zm00001d002052	2.9495	6.44e-13	TRUE		GRMZM2G036286	Zm00001d018076	-1.33637	3.87269e-34	TRUE
GRMZM2G032977	Zm00001d002035	2.07461	6e-08	TRUE		GRMZM5G862663	Zm00001d018069	-1.14594	9.95949e-07	TRUE
GRMZM2G391741	Zm00001d001993	1.12469	0.00271991	TRUE		GRMZM2G017355	Zm00001d018065	-1.9244	2.21058e-11	TRUE
GRMZM2G043992	Zm00001d001916	1.10218	1.27e-06	TRUE		GRMZM5G855124	Zm00001d018047	-2.38889	1.24546e-06	TRUE
GRMZM2G149996	Zm00001d001835	1.06239	0.0011281	TRUE		GRMZM2G105844	Zm00001d018031	-1.04408	4.87341e-12	TRUE
GRMZM2G084958	Zm00001d001820	1.67785	1.44e-09	TRUE		GRMZM2G116185	Zm00001d018006	-1.64456	2.79785e-21	TRUE
AC215201.3_FG008	Zm00001d000400	2.76131	4.63e-38	TRUE		GRMZM2G179761	Zm00001d017990	-7.79043	1.59337e-09	TRUE
GRMZM2G060943	Zm00001d000143	1.11388	1.78e-20	TRUE		GRMZM2G059496	Zm00001d017968	-2.32858	0.0295373	TRUE
GRMZM2G120938	Zm00001d000107	1.40949	0.0236816	TRUE		GRMZM5G898898	Zm00001d017954	-1.10418	4.07656e-06	TRUE
GRMZM2G460684	Zm00001d000104	5.13396	9.27e-08	TRUE		GRMZM2G090419	Zm00001d017951	-1.13846	0.000417463	TRUE
GRMZM2G363310	Zm00001d000066	2.26389	7.52e-12	TRUE		GRMZM2G375116	Zm00001d017925	-1.09174	3.5065e-30	TRUE
GRMZM2G702923	NA	7.9259	2.06e-301	TRUE		GRMZM2G127846	Zm00001d017799	-1.16449	1.12431e-05	TRUE
GRMZM2G402837	NA	7.18302	7.96e-08	TRUE		GRMZM2G125432	Zm00001d017798	-1.479	0.000884707	TRUE
GRMZM2G093320	NA	2.00005	0.0346654	TRUE		AC204212.4_FG001	Zm00001d017782	-2.19206	7.75391e-13	TRUE
GRMZM2G474367	NA	1.11871	0.000887156	TRUE		GRMZM2G050734	Zm00001d017780	-1.88662	1.00798e-50	TRUE
GRMZM5G803419	NA	1.8809	0.0031296	TRUE		GRMZM2G101350	Zm00001d017778	-3.83457	6.15721e-21	TRUE
GRMZM2G337845	NA	1.57911	0.00323786	TRUE		GRMZM2G034876	Zm00001d017742	-1.46148	1.40659e-33	TRUE
GRMZM2G147271	NA	1.07692	2.71e-05	TRUE		GRMZM2G004548	Zm00001d017682	-2.30218	3.39587e-19	TRUE
GRMZM2G029868	NA	2.48929	0.00170767	TRUE		GRMZM2G428233	Zm00001d017658	-1.25158	0.0103652	TRUE
GRMZM5G883686	NA	5.92426	0.00147223	TRUE		GRMZM2G075253	Zm00001d017650	-1.31218	0.000722117	TRUE
AC209074.3_FG007	NA	1.79639	0.0134302	TRUE		GRMZM2G029850	Zm00001d017642	-1.31881	0.00426176	TRUE
GRMZM2G369371	NA	6.34707	0	TRUE		GRMZM2G011006	Zm00001d017622	-3.31927	1.79717e-136	TRUE
GRMZM2G017730	NA	3.64276	4.72e-09	TRUE		GRMZM2G010673	Zm00001d017619	-1.23319	3.03804e-11	TRUE
AC183413.3_FG006	NA	10.2078	1.31e-45	TRUE		GRMZM2G024948	Zm00001d017618	-2.25751	0.00615587	TRUE
GRMZM5G837595	NA	1.56625	2.72e-13	TRUE		GRMZM2G071277	Zm00001d017612	-2.23937	4.54898e-07	TRUE
GRMZM2G114127	NA	4.20636	1.6e-44	TRUE		GRMZM2G166976	Zm00001d017597	-1.79572	3.47733e-38	TRUE
GRMZM2G124744	NA	1.35577	1.91e-35	TRUE		GRMZM2G434203	Zm00001d017591	-3.53692	0.00914199	TRUE
GRMZM5G805382	NA	2.15491	9.22e-06	TRUE		GRMZM2G112247	Zm00001d017545	-1.06543	1.90982e-06	TRUE
GRMZM2G410704	NA	4.6489	5.23e-10	TRUE		GRMZM2G329532	Zm00001d017505	-1.05247	0.000601455	TRUE
GRMZM2G339344	NA	6.41866	9.2e-05	TRUE		GRMZM2G157982	Zm00001d017486	-3.75121	9.22651e-07	TRUE
AC205077.3_FG003	NA	1.86327	9.31e-07	TRUE		GRMZM2G160563	Zm00001d017441	-2.27702	1.30117e-10	TRUE
GRMZM2G403667	NA	2.25313	0.00238898	TRUE		GRMZM2G135291	Zm00001d017427	-2.58293	2.50391e-12	TRUE
GRMZM2G376959	NA	7.54763	1.04e-09	TRUE		GRMZM2G117164	Zm00001d017422	-3.68047	2.53579e-27	TRUE
GRMZM2G554653	NA	6.89482	3.67e-06	TRUE		GRMZM2G170049	Zm00001d017383	-2.18105	0.000769727	TRUE
GRMZM2G149875	NA	7.49462	2.3e-09	TRUE		GRMZM2G169994	Zm00001d017378	-1.78256	1.24352e-08	TRUE
GRMZM2G378167	NA	7.67707	7.93e-11	TRUE		GRMZM2G073250	Zm00001d017374	-2.0822	1.74063e-06	TRUE
GRMZM2G078320	NA	1.20935	1.02e-05	TRUE		GRMZM2G139803	Zm00001d017364	-2.61169	1.63421e-12	TRUE
GRMZM2G009462	NA	8.5163	4.32e-18	TRUE		GRMZM2G178509	Zm00001d017353	-1.00979	0.00129621	TRUE
GRMZM2G311313	NA	9.86499	2.33e-36	TRUE		GRMZM2G379835	Zm00001d017290	-1.15638	0.00700789	TRUE
AC195331.3_FG008	NA	1.64805	4.66e-36	TRUE		GRMZM2G468585	Zm00001d017287	-3.88363	7.30948e-37	TRUE
GRMZM2G369839	NA	1.08845	2.99e-13	TRUE		GRMZM2G074604	Zm00001d017274	-1.33792	2.57012e-34	TRUE
GRMZM2G449056	NA	4.00608	0.00495352	TRUE		GRMZM2G096753	Zm00001d017270	-1.43368	1.32837e-14	TRUE
GRMZM5G822028	NA	8.34363	7.26e-59	TRUE		GRMZM2G148387	Zm00001d017240	-2.32643	0.00926012	TRUE
GRMZM2G444378	NA	11.0111	1.75e-73	TRUE		GRMZM2G081826	Zm00001d017178	-1.69374	8.81905e-05	TRUE
GRMZM2G055499	NA	1.956	0.0328152	TRUE		GRMZM2G044359	Zm00001d017079	-1.36102	1.76071e-16	TRUE
AC214531.3_FG004	NA	4.6606	0.00479225	TRUE		GRMZM2G377168	Zm00001d016991	-3.51174	9.661e-14	TRUE
GRMZM2G072115	NA	3.24816	5.49e-21	TRUE		GRMZM2G176253	Zm00001d016982	-1.06812	0.027331	TRUE
GRMZM5G839530	NA	2.2805	0.00137152	TRUE		GRMZM2G024739	Zm00001d016915	-1.78387	7.91285e-26	TRUE
GRMZM2G399067	NA	2.96469	1.29e-05	TRUE		GRMZM2G476049	Zm00001d016910	-4.17579	3.36037e-06	TRUE
GRMZM2G137168	NA	1.50427	0.0286696	TRUE		GRMZM5G861800	Zm00001d016893	-1.31645	0.000835641	TRUE
AC200057.4_FG006	NA	6.6174	2.3e-05	TRUE		GRMZM5G839518	Zm00001d016873	-1.94669	8.74549e-20	TRUE
AC206519.2_FG002	NA	5.77218	1.15e-10	TRUE		AC233850.1_FG002	Zm00001d016741	-3.70649	6.58222e-20	TRUE
AC207321.3_FG003	NA	7.32069	8.38e-08	TRUE		GRMZM2G074017	Zm00001d016705	-3.7461	1.86654e-84	TRUE
AC225354.2_FG004	NA	1.43077	0.0214671	TRUE		GRMZM2G020840	Zm00001d016655	-1.31039	1.18314e-13	TRUE
AC226199.2_FG002	NA	8.73704	1.39e-20	TRUE		GRMZM2G044788	Zm00001d016651	-1.05718	0.0127168	TRUE
AC231431.1_FG008	NA	2.08152	6.88e-05	TRUE		GRMZM2G018820	Zm00001d016588	-2.67657	2.6657e-35	TRUE
AC235539.1_FG001	NA	5.99508	0.00324127	TRUE		GRMZM2G143050	Zm00001d016570	-1.20019	8.80116e-05	TRUE
GRMZM2G004054	NA	5.71166	0.00490681	TRUE		GRMZM2G004856	Zm00001d016558	-1.75352	0.00164969	TRUE
GRMZM2G009157	NA	3.44216	0.032715	TRUE		GRMZM2G043893	Zm00001d016551	-1.56904	0.00702927	TRUE
GRMZM2G013248	NA	5.3038	0.0324684	TRUE		GRMZM2G359038	Zm00001d016411	-1.11073	6.16648e-27	TRUE
GRMZM2G017474	NA	2.54119	7.53e-08	TRUE		GRMZM2G154987	Zm00001d016294	-1.40369	8.69782e-05	TRUE
GRMZM2G035599	NA	1.06638	0.00785126	TRUE		GRMZM2G039948	Zm00001d016291	-9.54556	5.07066e-32	TRUE
GRMZM2G038057	NA	1.69439	0.00410272	TRUE		GRMZM2G176206	Zm00001d016285	-4.63624	8.72918e-16	TRUE
GRMZM2G050262	NA	2.573	0.020428	TRUE		GRMZM2G139412	Zm00001d016280	-4.817	7.7934e-36	TRUE
GRMZM2G061439	NA	2.9543	0.0322497	TRUE		GRMZM5G891967	Zm00001d016271	-5.22702	5.58145e-18	TRUE
GRMZM2G063903	NA	10.7383	2.47e-63	TRUE		GRMZM2G105348	Zm00001d016255	-3.33285	2.1744e-26	TRUE
GRMZM2G064083	NA	1.40286	0.000321842	TRUE		GRMZM2G078294	Zm00001d016238	-2.93296	1.42003e-38	TRUE
GRMZM2G064558	NA	10.1453	8.55e-46	TRUE		GRMZM2G041980	Zm00001d016237	-2.82915	1.68408e-47	TRUE
GRMZM2G068519	NA	5.42695	0.0239531	TRUE		GRMZM2G174128	Zm00001d016219	-1.97842	0.000447889	TRUE
GRMZM2G071206	NA	2.13902	0.000200325	TRUE		GRMZM2G118786	Zm00001d016207	-5.43226	4.10039e-13	TRUE
GRMZM2G076410	NA	3.41843	9.02e-10	TRUE		GRMZM2G151916	Zm00001d016188	-8.97927	0	TRUE
GRMZM2G078407	NA	6.41401	0.000130502	TRUE		GRMZM2G030945	Zm00001d016152	-2.57965	0.00202509	TRUE
GRMZM2G090063	NA	5.58091	0.0065056	TRUE		GRMZM2G330698	Zm00001d016152	-2.35052	0.0185534	TRUE
GRMZM2G166186	NA	2.72101	0.0412545	TRUE		GRMZM2G107380	Zm00001d016083	-10.8402	2.45264e-39	TRUE
GRMZM2G169391	NA	2.39445	0.000140806	TRUE		GRMZM2G039443	Zm00001d016080	-11.7102	1.19849e-104	TRUE
GRMZM2G170558	NA	7.32069	8.38e-08	TRUE		GRMZM2G300841	Zm00001d016077	-1.61438	1.52283e-39	TRUE
GRMZM2G176355	NA	5.04067	1.1e-06	TRUE		GRMZM2G063162	Zm00001d016070	-3.59187	9.43934e-291	TRUE
GRMZM2G180258	NA	7.89747	2.98e-12	TRUE		AC185427.5_FG004	Zm00001d016064	-7.36738	1.00272e-08	TRUE
GRMZM2G340762	NA	8.21645	9.36e-15	TRUE		GRMZM2G346133	Zm00001d016016	-1.46979	7.97302e-51	TRUE
GRMZM2G344837	NA	11.7999	1.34e-115	TRUE		GRMZM2G173729	Zm00001d016001	-1.2689	0.0202075	TRUE
GRMZM2G355316	NA	1.49474	1.34e-23	TRUE		GRMZM2G012200	Zm00001d015997	-1.13489	2.52004e-16	TRUE
GRMZM2G370846	NA	7.7652	1.83e-11	TRUE		GRMZM2G349996	Zm00001d015917	-1.3175	3.12929e-07	TRUE
GRMZM2G372812	NA	10.507	6e-54	TRUE		GRMZM2G144581	Zm00001d015914	-1.08004	2.78047e-19	TRUE
GRMZM2G394638	NA	2.6935	0.00505114	TRUE		GRMZM2G000812	Zm00001d015905	-1.6116	5.28564e-05	TRUE
GRMZM2G431821	NA	1.29758	7.29e-26	TRUE		AC212351.4_FG001	Zm00001d015877	-3.64894	8.37479e-40	TRUE
GRMZM2G438608	NA	1.09311	0.0204951	TRUE		AC194937.3_FG004	Zm00001d015806	-2.99505	3.35425e-06	TRUE
GRMZM2G441827	NA	5.81723	0.00232595	TRUE		GRMZM2G138349	Zm00001d015804	-1.36005	1.07638e-07	TRUE
GRMZM2G477762	NA	2.47205	0.000112376	TRUE		GRMZM2G470666	Zm00001d015789	-1.25497	3.45092e-05	TRUE
GRMZM2G531719	NA	2.2324	1.89e-06	TRUE		GRMZM2G008696	Zm00001d015785	-2.94599	8.02867e-15	TRUE
GRMZM2G561444	NA	7.0492	3.56e-07	TRUE		GRMZM2G069649	Zm00001d015778	-1.24361	4.53609e-13	TRUE
GRMZM2G565441	NA	1.41123	0.00117915	TRUE		GRMZM2G396169	Zm00001d015773	-4.36399	2.53134e-08	TRUE
GRMZM2G568979	NA	1.27917	0.00101097	TRUE		GRMZM2G305096	Zm00001d015748	-10.0107	1.03104e-41	TRUE
GRMZM2G587543	NA	3.60266	3.11e-10	TRUE		GRMZM2G008647	Zm00001d015747	-4.39812	1.51863e-79	TRUE
GRMZM2G702101	NA	9.62316	3.89e-33	TRUE		GRMZM5G877198	Zm00001d015718	-7.96589	6.89052e-12	TRUE
GRMZM5G802793	NA	3.64131	3.66e-09	TRUE		GRMZM2G170577	Zm00001d015700	-2.25806	0.00157513	TRUE
GRMZM5G810047	NA	6.10706	0.000497115	TRUE		GRMZM2G397402	Zm00001d015589	-2.35681	6.25535e-47	TRUE
GRMZM5G820374	NA	1.22176	0.000616408	TRUE		GRMZM2G069095	Zm00001d015569	-1.97426	5.96564e-58	TRUE
GRMZM5G822895	NA	1.71946	1.5e-08	TRUE		GRMZM2G060485	Zm00001d015521	-1.36734	3.39252e-39	TRUE
GRMZM5G853844	NA	2.74156	0.000812114	TRUE		GRMZM2G360455	Zm00001d015504	-3.25838	2.13757e-161	TRUE
GRMZM5G861451	NA	1.22527	5.18e-27	TRUE		GRMZM2G364988	Zm00001d015497	-2.77761	1.12458e-153	TRUE
GRMZM5G866269	NA	4.54672	3.09e-11	TRUE		GRMZM2G431703	Zm00001d015473	-1.0557	2.05787e-19	TRUE
GRMZM5G866310	NA	2.17689	0.000455631	TRUE		GRMZM2G449257	Zm00001d015470	-1.33714	0.00252621	TRUE
GRMZM5G868966	NA	1.45137	1.21e-06	TRUE		GRMZM2G451882	Zm00001d015464	-1.12368	1.94793e-28	TRUE
GRMZM5G874717	NA	2.31658	0.00533685	TRUE		GRMZM2G111136	Zm00001d015451	-1.26373	1.32924e-26	TRUE
GRMZM5G881730	NA	5.90025	0.00423181	TRUE		AC212467.3_FG001	Zm00001d015437	-6.34403	0.000151641	TRUE
GRMZM5G885289	NA	5.2892	0.0307051	TRUE		GRMZM2G146614	Zm00001d015434	-3.77492	6.7971e-83	TRUE
GRMZM5G887396	NA	2.18151	0.00693681	TRUE		GRMZM2G134244	Zm00001d015387	-6.69107	5.74214e-06	TRUE
						GRMZM2G017741	Zm00001d015362	-1.04175	1.41994e-09	TRUE
						GRMZM5G897067	Zm00001d015310	-7.22056	8.57e-317	TRUE
						GRMZM2G482256	Zm00001d015292	-2.07864	0.00777687	TRUE
						GRMZM5G829894	Zm00001d015279	-1.08302	1.99581e-25	TRUE
						GRMZM2G032193	Zm00001d015257	-2.32105	0.0162142	TRUE
						GRMZM2G111189	Zm00001d015257	-1.59779	3.48017e-08	TRUE
						GRMZM5G880966	Zm00001d015257	-6.52496	2.62422e-05	TRUE
						GRMZM2G010920	Zm00001d015226	-2.73218	1.46529e-05	TRUE
						GRMZM2G010779	Zm00001d015225	-5.84549	0.00224335	TRUE
						GRMZM2G054833	Zm00001d015197	-2.97276	7.86062e-07	TRUE
						GRMZM2G157026	Zm00001d015102	-1.91048	0.033643	TRUE
						GRMZM2G053868	Zm00001d015100	-2.12249	0.0300021	TRUE
						GRMZM2G477236	Zm00001d015094	-1.13789	1.18282e-21	TRUE
						GRMZM2G141911	Zm00001d015067	-1.04628	0.0132882	TRUE
						GRMZM2G065097	Zm00001d015059	-1.7986	0.00259303	TRUE
						GRMZM5G891373	Zm00001d015037	-1.09281	1.15043e-20	TRUE
						GRMZM2G164242	Zm00001d015032	-2.76538	0.000564833	TRUE
						GRMZM2G108474	Zm00001d014957	-3.23377	8.7248e-225	TRUE
						GRMZM2G053707	Zm00001d014949	-4.62581	1.8428e-56	TRUE
						GRMZM2G089836	Zm00001d014947	-1.19249	5.78674e-09	TRUE
						GRMZM2G091595	Zm00001d014880	-2.91675	2.46066e-24	TRUE
						GRMZM2G088753	Zm00001d014844	-2.02789	4.01157e-97	TRUE
						GRMZM5G801190	Zm00001d014834	-5.28131	0.0177735	TRUE
						GRMZM2G048085	Zm00001d014816	-3.30411	0.00158266	TRUE
						GRMZM2G300135	Zm00001d014794	-1.12135	5.02645e-11	TRUE
						GRMZM2G399136	Zm00001d014790	-3.79898	1.27895e-72	TRUE
						GRMZM2G158136	Zm00001d014775	-1.48489	2.09431e-43	TRUE
						GRMZM2G126990	Zm00001d014770	-1.08094	0.00142299	TRUE
						GRMZM2G478624	Zm00001d014745	-6.53003	0.000169384	TRUE
						GRMZM2G022442	Zm00001d014721	-4.96811	0.049688	TRUE
						GRMZM5G854533	Zm00001d014718	-1.50594	5.81875e-11	TRUE
						GRMZM2G178371	Zm00001d014696	-1.09659	1.23376e-16	TRUE
						GRMZM2G116586	Zm00001d014674	-1.53889	2.16364e-22	TRUE
						GRMZM2G099413	Zm00001d014667	-1.15463	0.0153551	TRUE
						GRMZM2G099434	Zm00001d014666	-1.13268	2.32797e-06	TRUE
						GRMZM2G005526	Zm00001d014632	-6.21173	1.05223e-107	TRUE
						GRMZM2G133434	Zm00001d014606	-7.83925	2.47855e-08	TRUE
						GRMZM2G142093	Zm00001d014600	-3.20759	2.31383e-19	TRUE
						GRMZM2G084935	Zm00001d014559	-4.49056	1.28937e-05	TRUE
						GRMZM2G082538	Zm00001d014548	-1.66064	0.000746864	TRUE
						GRMZM2G701535	Zm00001d014543	-6.69383	5.07976e-05	TRUE
						GRMZM2G054805	Zm00001d014542	-11.3427	1.68308e-72	TRUE
						AC225718.2_FG006	Zm00001d014491	-3.7971	4.21689e-14	TRUE
						GRMZM2G163544	Zm00001d014489	-3.36608	5.21694e-70	TRUE
						GRMZM5G882378	Zm00001d014462	-1.92237	5.86576e-20	TRUE
						GRMZM2G148807	Zm00001d014456	-1.69531	9.09021e-09	TRUE
						GRMZM2G126182	Zm00001d014381	-1.60469	0.00512389	TRUE
						GRMZM2G035405	Zm00001d014377	-1.51825	7.16442e-49	TRUE
						GRMZM2G056849	Zm00001d014360	-1.13452	5.35434e-07	TRUE
						GRMZM2G013196	Zm00001d014330	-11.6388	0	TRUE
						GRMZM2G012926	Zm00001d014328	-2.24668	0.00226409	TRUE
						GRMZM2G048549	Zm00001d014325	-4.41119	5.07069e-113	TRUE
						GRMZM2G432926	Zm00001d014285	-1.73301	8.30901e-09	TRUE
						GRMZM2G474555	Zm00001d014282	-2.24188	5.97778e-07	TRUE
						GRMZM2G096228	Zm00001d014271	-1.421	0.00579203	TRUE
						GRMZM2G088243	Zm00001d014261	-2.99736	1.42073e-09	TRUE
						GRMZM2G043182	Zm00001d014224	-1.13808	3.91055e-10	TRUE
						GRMZM5G803812	Zm00001d014201	-1.01326	0.0316165	TRUE
						GRMZM2G168506	Zm00001d014183	-1.2005	3.62085e-27	TRUE
						GRMZM2G168240	Zm00001d014162	-1.00943	7.46949e-07	TRUE
						GRMZM2G135513	Zm00001d014139	-5.42995	0.0125167	TRUE
						AC206898.3_FG006	Zm00001d014133	-9.68541	7.44993e-31	TRUE
						GRMZM2G089873	Zm00001d014128	-1.81705	3.0003e-22	TRUE
						GRMZM2G326707	Zm00001d014116	-5.30327	1.96486e-23	TRUE
						GRMZM2G154954	Zm00001d014100	-5.78985	0.00452879	TRUE
						GRMZM2G111537	Zm00001d014089	-4.45631	3.49777e-23	TRUE
						GRMZM2G025833	Zm00001d014083	-2.30322	0.000406934	TRUE
						GRMZM2G123495	Zm00001d014073	-1.36245	5.77223e-37	TRUE
						GRMZM2G123480	Zm00001d014072	-2.59819	1.36354e-07	TRUE
						GRMZM2G021973	Zm00001d014066	-2.94007	0.00746466	TRUE
						GRMZM2G041424	Zm00001d014066	-2.66923	0.0332472	TRUE
						GRMZM5G865298	Zm00001d014060	-10.5368	9.32936e-53	TRUE
						GRMZM2G008972	Zm00001d014043	-2.80875	0.000137898	TRUE
						GRMZM2G034385	Zm00001d014032	-2.08082	3.94572e-05	TRUE
						GRMZM5G873681	Zm00001d014017	-2.44495	1.59133e-14	TRUE
						GRMZM2G428356	Zm00001d013982	-1.03856	0.00375617	TRUE
						GRMZM2G305446	Zm00001d013956	-4.35254	2.39969e-25	TRUE
						GRMZM2G073114	Zm00001d013945	-3.73389	6.0408e-08	TRUE
						GRMZM2G073034	Zm00001d013943	-1.57284	0.000105617	TRUE
						GRMZM2G073351	Zm00001d013937	-1.58164	5.19269e-19	TRUE
						GRMZM2G436710	Zm00001d013918	-1.57986	5.30509e-09	TRUE
						GRMZM2G387360	Zm00001d013907	-7.35116	8.62164e-08	TRUE
						GRMZM2G074543	Zm00001d013895	-1.47823	9.24546e-14	TRUE
						GRMZM2G166644	Zm00001d013857	-12.1823	1.10823e-143	TRUE
						GRMZM2G063632	Zm00001d013855	-8.24183	2.89856e-14	TRUE
						GRMZM2G413544	Zm00001d013836	-1.00097	0.0204355	TRUE
						GRMZM5G819464	Zm00001d013834	-2.25438	6.73596e-14	TRUE
						GRMZM5G823318	Zm00001d013831	-8.40953	0	TRUE
						GRMZM2G132090	Zm00001d013823	-2.56763	3.3441e-27	TRUE
						GRMZM2G001772	Zm00001d013794	-1.09901	0.00116529	TRUE
						GRMZM2G124918	Zm00001d013787	-1.24328	6.30748e-06	TRUE
						GRMZM2G074871	Zm00001d013759	-2.71172	1.5312e-112	TRUE
						GRMZM2G152764	Zm00001d013746	-1.22353	1.1122e-15	TRUE
						GRMZM2G400281	Zm00001d013743	-4.62497	3.28897e-06	TRUE
						GRMZM2G161491	Zm00001d013738	-9.55193	1.1879e-172	TRUE
						GRMZM2G059549	Zm00001d013735	-8.67368	2.92317e-74	TRUE
						GRMZM2G078204	Zm00001d013729	-4.81334	2.70679e-134	TRUE
						GRMZM2G128454	Zm00001d013706	-2.33713	2.57755e-21	TRUE
						GRMZM2G134980	Zm00001d013669	-2.0012	3.0008e-101	TRUE
						GRMZM2G134957	Zm00001d013668	-1.02215	0.000116875	TRUE
						GRMZM2G007810	Zm00001d013652	-1.34051	9.78455e-26	TRUE
						GRMZM2G448511	Zm00001d013647	-5.91633	0.00210201	TRUE
						GRMZM2G078566	Zm00001d013635	-4.2283	9.37632e-08	TRUE
						GRMZM5G849149	Zm00001d013624	-1.12524	3.73862e-10	TRUE
						GRMZM2G066191	Zm00001d013612	-2.76662	3.37253e-06	TRUE
						GRMZM2G035821	Zm00001d013571	-3.73209	8.68444e-20	TRUE
						GRMZM2G412229	Zm00001d013506	-1.14784	2.46659e-08	TRUE
						AC206941.2_FG002	Zm00001d013494	-9.73782	0	TRUE
						GRMZM2G102760	Zm00001d013493	-1.0961	1.76444e-22	TRUE
						GRMZM2G090435	Zm00001d013468	-1.16444	1.40104e-12	TRUE
						GRMZM2G024973	Zm00001d013465	-1.50081	3.55446e-29	TRUE
						GRMZM2G068963	Zm00001d013455	-1.3369	9.41711e-15	TRUE
						GRMZM2G114137	Zm00001d013443	-1.90938	0.000775048	TRUE
						GRMZM2G149335	Zm00001d013440	-1.79704	1.28788e-41	TRUE
						GRMZM2G145850	Zm00001d013425	-5.26588	2.02909e-64	TRUE
						GRMZM5G833140	Zm00001d013412	-1.67414	3.91265e-36	TRUE
						GRMZM2G425236	Zm00001d013409	-1.80002	4.36846e-09	TRUE
						GRMZM2G181000	Zm00001d013406	-1.58159	0.000293599	TRUE
						GRMZM2G104332	Zm00001d013384	-5.54204	2.68135e-15	TRUE
						GRMZM2G019958	Zm00001d013348	-8.42019	4.0446e-17	TRUE
						GRMZM2G100391	Zm00001d013325	-5.64176	0.00634869	TRUE
						GRMZM2G014672	Zm00001d013289	-4.73328	1.13467e-06	TRUE
						GRMZM2G087435	Zm00001d013277	-2.31739	8.89235e-08	TRUE
						GRMZM5G858887	Zm00001d013243	-1.29561	1.25593e-24	TRUE
						GRMZM2G089673	Zm00001d013239	-1.28094	2.12161e-17	TRUE
						GRMZM2G035248	Zm00001d013210	-1.46884	0.00774045	TRUE
						GRMZM2G085646	Zm00001d013146	-3.22594	7.82787e-08	TRUE
						GRMZM5G874903	Zm00001d013135	-3.10341	1.84965e-63	TRUE
						GRMZM2G089448	Zm00001d013118	-5.95391	0.00155975	TRUE
						AC210013.4_FG005	Zm00001d013021	-3.87996	6.29173e-06	TRUE
						GRMZM2G336533	Zm00001d013003	-1.25812	9.17676e-08	TRUE
						GRMZM2G107076	Zm00001d012982	-2.19688	7.31507e-09	TRUE
						GRMZM2G100495	Zm00001d012920	-4.11371	0.000410375	TRUE
						GRMZM2G100524	Zm00001d012917	-1.7144	6.12065e-22	TRUE
						GRMZM2G144196	Zm00001d012810	-2.23791	1.1247e-70	TRUE
						GRMZM2G013391	Zm00001d012746	-1.19155	1.83105e-09	TRUE
						GRMZM2G470499	Zm00001d012743	-3.92734	7.56345e-07	TRUE
						GRMZM5G861082	Zm00001d012721	-4.28742	5.41109e-05	TRUE
						GRMZM2G040970	Zm00001d012708	-1.65073	1.23437e-19	TRUE
						GRMZM2G082490	Zm00001d012703	-1.18494	1.94264e-05	TRUE
						GRMZM2G406155	Zm00001d012700	-1.2816	3.38694e-06	TRUE
						GRMZM2G302639	Zm00001d012689	-1.01579	6.48827e-07	TRUE
						GRMZM2G339435	Zm00001d012684	-1.36359	4.31306e-34	TRUE
						GRMZM2G027016	Zm00001d012663	-5.28131	0.0177738	TRUE
						GRMZM2G039982	Zm00001d012656	-1.25422	9.71447e-20	TRUE
						GRMZM2G068973	Zm00001d012527	-2.21272	2.11573e-06	TRUE
						GRMZM2G019777	Zm00001d012494	-2.74577	1.95803e-08	TRUE
						GRMZM2G035805	Zm00001d012414	-1.30529	9.73809e-09	TRUE
						GRMZM2G115422	Zm00001d012333	-2.72607	0.00358504	TRUE
						GRMZM2G123394	Zm00001d012321	-1.2875	0.000822318	TRUE
						GRMZM2G168079	Zm00001d012296	-2.53949	1.10698e-47	TRUE
						GRMZM2G169405	Zm00001d012287	-1.15617	0.0307131	TRUE
						GRMZM2G143640	Zm00001d012285	-2.49999	2.86149e-39	TRUE
						GRMZM2G148783	Zm00001d012258	-1.15839	2.81538e-08	TRUE
						GRMZM2G148773	Zm00001d012257	-1.03855	1.62952e-13	TRUE
						GRMZM2G405094	Zm00001d012255	-3.99	1.85542e-16	TRUE
						GRMZM2G128215	Zm00001d012241	-1.86782	0.0106126	TRUE
						GRMZM2G096407	Zm00001d012231	-1.36915	0.00282964	TRUE
						GRMZM2G028779	Zm00001d012171	-4.14229	0.000324467	TRUE
						GRMZM2G398473	Zm00001d012129	-1.15151	0.0178154	TRUE
						GRMZM2G166877	Zm00001d012083	-1.3916	4.429e-15	TRUE
						GRMZM2G030717	Zm00001d012068	-6.00933	6.35615e-21	TRUE
						GRMZM2G371079	Zm00001d012010	-2.79125	3.92639e-64	TRUE
						GRMZM2G423456	Zm00001d012005	-1.13788	6.97057e-31	TRUE
						GRMZM5G825025	Zm00001d011999	-1.04069	0.000108215	TRUE
						GRMZM2G145158	Zm00001d011987	-4.12931	0.000200997	TRUE
						GRMZM2G054341	Zm00001d011955	-1.34543	0.00186946	TRUE
						GRMZM2G302045	Zm00001d011929	-3.4402	1.88101e-15	TRUE
						GRMZM2G167766	Zm00001d011797	-2.22806	0.000832697	TRUE
						GRMZM2G313737	Zm00001d011745	-1.04339	5.60814e-19	TRUE
						GRMZM2G313833	Zm00001d011744	-6.19946	7.17141e-17	TRUE
						GRMZM2G455124	Zm00001d011679	-1.53889	6.53862e-09	TRUE
						GRMZM2G003406	Zm00001d011669	-1.93774	2.35165e-06	TRUE
						GRMZM2G018336	Zm00001d011639	-1.40813	0.0213841	TRUE
						GRMZM2G151542	Zm00001d011499	-1.12003	0.0471798	TRUE
						GRMZM2G094165	Zm00001d011454	-1.62904	0.00128539	TRUE
						GRMZM2G004330	Zm00001d011450	-6.88493	1.24399e-06	TRUE
						GRMZM2G013456	Zm00001d011304	-2.71785	0.00625488	TRUE
						GRMZM2G351977	Zm00001d011285	-5.94051	0.0013551	TRUE
						GRMZM2G022402	Zm00001d011269	-1.3948	0.0076165	TRUE
						GRMZM2G143469	Zm00001d011256	-1.50527	0.000158726	TRUE
						GRMZM2G081626	Zm00001d011174	-1.28862	3.28547e-14	TRUE
						GRMZM2G137802	Zm00001d011133	-1.10621	0.00332848	TRUE
						GRMZM2G001243	Zm00001d011131	-1.99591	6.66195e-24	TRUE
						AC199039.3_FG003	Zm00001d011118	-1.07235	5.83393e-10	TRUE
						GRMZM2G028393	Zm00001d011080	-6.44911	1.37646e-52	TRUE
						GRMZM2G113340	Zm00001d011073	-6.19453	0.000328387	TRUE
						GRMZM2G141922	Zm00001d011060	-1.03512	1.61211e-21	TRUE
						GRMZM2G080191	Zm00001d011023	-1.73258	0.00950406	TRUE
						GRMZM2G117007	Zm00001d010956	-1.48775	3.93126e-07	TRUE
						GRMZM2G118834	Zm00001d010845	-4.71709	5.88202e-21	TRUE
						GRMZM2G163542	Zm00001d010845	-8.30751	6.60975e-11	TRUE
						GRMZM5G892723	Zm00001d010845	-3.08015	3.67072e-20	TRUE
						GRMZM5G898259	Zm00001d010845	-3.54895	0.00011743	TRUE
						GRMZM2G025240	Zm00001d010832	-1.50075	0.0288608	TRUE
						GRMZM2G106819	Zm00001d010798	-2.2996	1.66391e-49	TRUE
						GRMZM2G135381	Zm00001d010785	-1.03457	6.08776e-08	TRUE
						GRMZM6G650316	Zm00001d010715	-3.18417	5.72494e-06	TRUE
						GRMZM2G025459	Zm00001d010662	-4.39908	2.38374e-65	TRUE
						GRMZM2G080731	Zm00001d010658	-5.47007	0.0283808	TRUE
						GRMZM2G073324	Zm00001d010652	-1.33032	5.99916e-08	TRUE
						AC197705.4_FG003	Zm00001d010586	-2.59531	0.0081481	TRUE
						GRMZM2G051045	Zm00001d010565	-2.43924	1.51385e-33	TRUE
						GRMZM2G449681	Zm00001d010399	-2.44292	5.89782e-13	TRUE
						GRMZM5G845279	Zm00001d010387	-1.699	0.0425751	TRUE
						GRMZM2G016605	Zm00001d010308	-1.90466	2.45238e-47	TRUE
						GRMZM2G471600	Zm00001d010280	-1.56143	5.75717e-14	TRUE
						GRMZM2G087451	Zm00001d010271	-1.05486	1.82459e-18	TRUE
						GRMZM5G805387	Zm00001d010233	-2.54614	0.0152005	TRUE
						GRMZM2G152862	Zm00001d010232	-6.20062	0.00177216	TRUE
						GRMZM2G042516	Zm00001d010204	-1.66883	0.0034529	TRUE
						GRMZM2G457562	Zm00001d010175	-1.45652	0.003019	TRUE
						GRMZM2G126010	Zm00001d010159	-1.07665	5.10641e-12	TRUE
						GRMZM2G094017	Zm00001d010079	-1.08552	0.000310784	TRUE
						GRMZM2G144483	Zm00001d010061	-2.57168	1.06177e-43	TRUE
						GRMZM2G397261	Zm00001d010052	-3.11704	6.44531e-05	TRUE
						GRMZM2G544990	Zm00001d010046	-5.782	0.0495794	TRUE
						GRMZM2G430646	Zm00001d010005	-2.64621	6.59364e-23	TRUE
						GRMZM2G474755	Zm00001d009985	-1.73674	0.0308348	TRUE
						GRMZM2G469955	Zm00001d009962	-5.53164	0.0104481	TRUE
						GRMZM2G025882	Zm00001d009929	-3.2468	0.0307615	TRUE
						GRMZM2G306851	Zm00001d009907	-2.51477	1.03254e-07	TRUE
						GRMZM5G809587	Zm00001d009763	-1.02601	2.04982e-15	TRUE
						AC203862.4_FG001	Zm00001d009759	-2.21839	0.0170433	TRUE
						AC189792.3_FG005	Zm00001d009736	-3.15938	1.93477e-14	TRUE
						GRMZM2G045664	Zm00001d009700	-1.04314	3.18484e-22	TRUE
						GRMZM2G141353	Zm00001d009687	-2.90102	0.00168296	TRUE
						GRMZM2G098679	Zm00001d009603	-5.12809	2.72922e-21	TRUE
						GRMZM2G102933	Zm00001d009594	-2.1169	3.29757e-70	TRUE
						GRMZM2G153977	Zm00001d009594	-2.0345	1.28507e-88	TRUE
						GRMZM2G323387	Zm00001d009487	-3.13558	5.86306e-09	TRUE
						GRMZM2G022101	Zm00001d009484	-1.49809	6.55507e-07	TRUE
						GRMZM2G389510	Zm00001d009432	-2.74088	4.83544e-06	TRUE
						GRMZM2G387603	Zm00001d009416	-1.22502	0.0101187	TRUE
						GRMZM2G050607	Zm00001d009382	-2.60329	0.0381065	TRUE
						GRMZM2G056524	Zm00001d009362	-3.59583	3.52762e-08	TRUE
						GRMZM2G131055	Zm00001d009328	-2.48508	0.00428894	TRUE
						GRMZM2G017666	Zm00001d009314	-1.03252	0.000861735	TRUE
						GRMZM2G080442	Zm00001d009202	-1.1692	6.72783e-08	TRUE
						GRMZM2G104390	Zm00001d009193	-1.62414	1.13224e-07	TRUE
						GRMZM2G317069	Zm00001d009174	-1.58209	0.0155427	TRUE
						AC187065.3_FG003	Zm00001d009051	-1.90426	0.000479181	TRUE
						GRMZM2G051659	Zm00001d009034	-4.76953	1.03762e-27	TRUE
						GRMZM5G884914	Zm00001d009034	-1.55208	4.50323e-38	TRUE
						GRMZM2G058491	Zm00001d008983	-2.23534	8.44657e-50	TRUE
						GRMZM2G001421	Zm00001d008957	-1.32472	9.16532e-17	TRUE
						GRMZM2G453565	Zm00001d008952	-1.49474	4.99448e-08	TRUE
						AC187263.4_FG001	Zm00001d008926	-1.02941	8.68301e-07	TRUE
						GRMZM2G159752	Zm00001d008899	-5.88153	0.00816258	TRUE
						GRMZM2G382379	Zm00001d008898	-1.03905	0.00211126	TRUE
						GRMZM2G359952	Zm00001d008882	-3.30564	0.0392717	TRUE
						GRMZM2G325612	Zm00001d008862	-6.18851	0.000300122	TRUE
						GRMZM2G046290	Zm00001d008842	-2.22442	1.63579e-11	TRUE
						GRMZM2G034157	Zm00001d008841	-2.46997	0.0140783	TRUE
						GRMZM2G080375	Zm00001d008816	-1.69399	1.11331e-47	TRUE
						GRMZM2G173124	Zm00001d008812	-2.81891	4.03716e-50	TRUE
						GRMZM2G049695	Zm00001d008808	-2.80996	4.72362e-14	TRUE
						GRMZM2G096904	Zm00001d008799	-1.76142	0.00414807	TRUE
						GRMZM2G125020	Zm00001d008782	-1.01317	6.69862e-13	TRUE
						GRMZM2G375159	Zm00001d008756	-1.20131	0.0222352	TRUE
						GRMZM2G062069	Zm00001d008726	-1.3846	5.41867e-14	TRUE
						GRMZM2G380414	Zm00001d008681	-1.93924	1.10026e-05	TRUE
						GRMZM2G174343	Zm00001d008592	-1.10803	1.66951e-09	TRUE
						GRMZM2G171807	Zm00001d008581	-1.37475	1.15629e-09	TRUE
						GRMZM2G088112	Zm00001d008532	-2.47199	0.000136747	TRUE
						GRMZM2G080937	Zm00001d008422	-1.18712	4.42041e-25	TRUE
						GRMZM2G416817	Zm00001d008340	-1.30465	0.00202119	TRUE
						GRMZM2G041308	Zm00001d008299	-1.20635	0.0401537	TRUE
						GRMZM2G063223	Zm00001d008208	-1.43147	2.54736e-06	TRUE
						GRMZM2G387528	Zm00001d008205	-3.02813	0.00108154	TRUE
						GRMZM2G099984	Zm00001d008200	-7.05556	1.91486e-07	TRUE
						GRMZM2G400497	Zm00001d008199	-5.14913	0.0336989	TRUE
						GRMZM2G173882	Zm00001d007962	-1.1567	1.65422e-10	TRUE
						GRMZM2G037614	Zm00001d007892	-1.17304	8.45876e-25	TRUE
						GRMZM2G408158	Zm00001d007876	-5.64176	0.00634824	TRUE
						GRMZM2G016677	Zm00001d007857	-3.32184	1.33645e-06	TRUE
						GRMZM2G452121	Zm00001d007843	-3.00544	0.00492546	TRUE
						GRMZM2G117226	Zm00001d007825	-1.04523	0.000474408	TRUE
						GRMZM2G437004	Zm00001d007675	-2.31893	0.0183821	TRUE
						GRMZM2G372068	Zm00001d007486	-3.04768	0.00318426	TRUE
						GRMZM2G322844	Zm00001d007397	-1.68852	1.21717e-05	TRUE
						GRMZM2G130379	Zm00001d007394	-1.60129	8.219e-24	TRUE
						GRMZM2G154735	Zm00001d007341	-2.42096	8.62195e-12	TRUE
						GRMZM2G057159	Zm00001d007319	-1.42346	2.28352e-17	TRUE
						GRMZM2G025783	Zm00001d007274	-2.16271	8.34859e-33	TRUE
						GRMZM2G127134	Zm00001d007255	-1.47285	2.35449e-09	TRUE
						GRMZM2G003558	Zm00001d007188	-1.94402	0.0181297	TRUE
						GRMZM2G031125	Zm00001d007180	-3.17462	3.35058e-10	TRUE
						GRMZM2G308752	Zm00001d007166	-2.30864	0.000523322	TRUE
						GRMZM2G327686	Zm00001d007072	-1.8102	1.24152e-12	TRUE
						GRMZM2G092877	Zm00001d007018	-1.63336	0.000139273	TRUE
						GRMZM2G117564	Zm00001d006913	-1.24311	0.000827881	TRUE
						GRMZM2G066343	Zm00001d006841	-1.45873	0.0271324	TRUE
						GRMZM2G105302	Zm00001d006713	-1.37232	3.39104e-13	TRUE
						GRMZM2G062156	Zm00001d006688	-4.25175	1.46442e-11	TRUE
						GRMZM2G062244	Zm00001d006687	-3.43755	1.95487e-63	TRUE
						GRMZM2G022242	Zm00001d006683	-1.06155	1.73106e-06	TRUE
						GRMZM2G038519	Zm00001d006663	-3.02369	4.21485e-42	TRUE
						GRMZM2G099239	Zm00001d006626	-1.50441	3.21008e-05	TRUE
						GRMZM5G804323	Zm00001d006540	-2.14881	3.14268e-08	TRUE
						GRMZM2G164426	Zm00001d006368	-1.12911	5.66243e-08	TRUE
						GRMZM2G117865	Zm00001d006297	-1.43508	0.0053346	TRUE
						GRMZM2G459854	Zm00001d006267	-1.33782	1.5979e-28	TRUE
						GRMZM2G124037	Zm00001d006169	-3.32633	0.02764	TRUE
						GRMZM2G171548	Zm00001d006137	-1.59714	0.0240314	TRUE
						GRMZM2G129034	Zm00001d006094	-4.09601	2.09855e-05	TRUE
						GRMZM2G090865	Zm00001d006059	-1.31141	6.18536e-36	TRUE
						GRMZM2G417597	Zm00001d006022	-3.17547	0.00033432	TRUE
						GRMZM2G329047	Zm00001d005996	-3.2335	0.0384051	TRUE
						GRMZM5G899512	Zm00001d005984	-1.33914	0.000217305	TRUE
						GRMZM2G018070	Zm00001d005978	-2.48505	1.30285e-22	TRUE
						GRMZM2G009406	Zm00001d005970	-1.06973	0.00224717	TRUE
						GRMZM2G100372	Zm00001d005811	-1.27166	0.0176968	TRUE
						GRMZM2G005146	Zm00001d005804	-2.89666	6.47374e-37	TRUE
						GRMZM2G336456	Zm00001d005764	-1.5925	0.0147459	TRUE
						GRMZM2G009083	Zm00001d005714	-5.35403	0.0369496	TRUE
						GRMZM2G119906	Zm00001d005694	-1.34975	1.12716e-23	TRUE
						GRMZM2G419606	Zm00001d005693	-1.56116	8.11445e-05	TRUE
						GRMZM2G163418	Zm00001d005622	-1.06725	8.8906e-05	TRUE
						GRMZM2G082487	Zm00001d005609	-1.62695	2.49798e-06	TRUE
						GRMZM2G402417	Zm00001d005472	-1.64124	0.00410799	TRUE
						GRMZM2G016066	Zm00001d005446	-1.62859	9.1397e-05	TRUE
						GRMZM2G092125	Zm00001d005421	-1.67798	6.6451e-54	TRUE
						GRMZM2G142544	Zm00001d005324	-1.68098	1.68649e-07	TRUE
						GRMZM2G442555	Zm00001d005322	-2.23544	4.84479e-11	TRUE
						GRMZM2G087955	Zm00001d005300	-1.03959	4.41619e-05	TRUE
						GRMZM2G065227	Zm00001d005284	-1.97066	0.00552698	TRUE
						GRMZM5G876616	Zm00001d005193	-1.31148	8.1003e-17	TRUE
						GRMZM2G175576	Zm00001d005190	-2.43054	8.88518e-05	TRUE
						GRMZM2G166245	Zm00001d005161	-1.1829	1.32776e-10	TRUE
						GRMZM2G164440	Zm00001d005146	-1.27764	5.00057e-17	TRUE
						GRMZM2G353024	Zm00001d005051	-1.99181	4.48761e-44	TRUE
						GRMZM2G113033	Zm00001d004894	-3.34553	0.0224119	TRUE
						GRMZM2G135228	Zm00001d004886	-2.46154	0.00189861	TRUE
						GRMZM2G146298	Zm00001d004886	-2.78234	0.00328891	TRUE
						GRMZM2G352310	Zm00001d004886	-7.20395	3.70159e-08	TRUE
						GRMZM2G066213	Zm00001d004848	-1.44671	2.96609e-05	TRUE
						GRMZM5G854138	Zm00001d004843	-6.62521	9.97576e-06	TRUE
						GRMZM2G146472	Zm00001d004837	-1.26652	1.63702e-35	TRUE
						GRMZM2G053466	Zm00001d004817	-1.41253	0.000783122	TRUE
						GRMZM2G414563	Zm00001d004773	-7.00888	1.42345e-21	TRUE
						GRMZM2G109527	Zm00001d004762	-1.8848	2.15528e-19	TRUE
						GRMZM2G109547	Zm00001d004762	-1.7888	4.3338e-21	TRUE
						GRMZM2G054987	Zm00001d004755	-5.75047	0.00370683	TRUE
						GRMZM2G099867	Zm00001d004700	-2.67894	0.0285487	TRUE
						GRMZM2G301355	Zm00001d004698	-1.35036	3.59508e-06	TRUE
						GRMZM2G096663	Zm00001d004672	-3.12964	1.79945e-06	TRUE
						GRMZM2G404551	Zm00001d004652	-6.26455	0.000187973	TRUE
						GRMZM2G065953	Zm00001d004620	-10.6769	2.37739e-33	TRUE
						GRMZM2G424090	Zm00001d004556	-1.02246	0.0162783	TRUE
						GRMZM2G129208	Zm00001d004478	-1.21994	5.50906e-19	TRUE
						GRMZM2G131912	Zm00001d004448	-1.61918	1.0335e-37	TRUE
						GRMZM2G083935	Zm00001d004248	-1.79105	1.45117e-41	TRUE
						GRMZM2G173738	Zm00001d004209	-3.17485	0.00270498	TRUE
						GRMZM2G085086	Zm00001d004138	-1.06318	1.44241e-10	TRUE
						GRMZM2G173536	Zm00001d004006	-1.76389	8.81624e-42	TRUE
						GRMZM2G073931	Zm00001d003996	-1.00955	1.33503e-09	TRUE
						GRMZM2G179106	Zm00001d003950	-1.19035	7.72361e-33	TRUE
						GRMZM5G829946	Zm00001d003924	-1.0346	0.0340282	TRUE
						GRMZM5G836308	Zm00001d003912	-2.41892	0.00670543	TRUE
						GRMZM2G087059	Zm00001d003884	-7.22432	3.40369e-37	TRUE
						GRMZM2G091124	Zm00001d003833	-1.22129	9.70435e-13	TRUE
						GRMZM2G075081	Zm00001d003804	-1.55281	1.49555e-09	TRUE
						GRMZM2G074238	Zm00001d003800	-3.03223	1.91916e-13	TRUE
						GRMZM2G074914	Zm00001d003800	-1.511	5.70336e-21	TRUE
						GRMZM2G001653	Zm00001d003767	-6.69383	5.07976e-05	TRUE
						GRMZM2G079323	Zm00001d003742	-1.23719	5.00612e-21	TRUE
						GRMZM2G131155	Zm00001d003669	-1.1935	6.00511e-06	TRUE
						GRMZM2G013283	Zm00001d003655	-6.32929	1.29125e-16	TRUE
						GRMZM2G112942	Zm00001d003616	-3.06796	0.00360091	TRUE
						GRMZM2G115395	Zm00001d003607	-1.19815	3.0398e-05	TRUE
						GRMZM2G146694	Zm00001d003606	-1.15011	0.000586828	TRUE
						GRMZM2G028543	Zm00001d003575	-1.11163	0.000336209	TRUE
						GRMZM2G031331	Zm00001d003569	-1.60904	3.3372e-07	TRUE
						GRMZM2G028258	Zm00001d003555	-2.25096	3.69248e-31	TRUE
						GRMZM2G021459	Zm00001d003545	-1.22829	0.0417629	TRUE
						GRMZM2G126062	Zm00001d003524	-3.53205	0.000173921	TRUE
						GRMZM2G015844	Zm00001d003508	-1.04681	3.11794e-05	TRUE
						GRMZM2G049549	Zm00001d003477	-1.05001	6.61134e-13	TRUE
						GRMZM2G060712	Zm00001d003358	-5.41969	0.0110284	TRUE
						GRMZM2G129493	Zm00001d003317	-2.38926	7.42948e-05	TRUE
						GRMZM2G362368	Zm00001d003314	-1.33842	0.000280259	TRUE
						GRMZM2G447785	Zm00001d003306	-4.06394	3.08983e-42	TRUE
						AC208221.3_FG002	Zm00001d003304	-3.26017	1.68457e-11	TRUE
						GRMZM2G025880	Zm00001d003297	-1.19443	0.0015119	TRUE
						GRMZM2G163494	Zm00001d003287	-3.52073	0.0112133	TRUE
						GRMZM2G100344	Zm00001d003276	-3.00087	0.00531287	TRUE
						GRMZM2G102183	Zm00001d003247	-4.18526	9.03645e-67	TRUE
						GRMZM2G054046	Zm00001d003239	-1.24369	3.9797e-05	TRUE
						GRMZM2G018876	Zm00001d003195	-1.30276	6.89173e-06	TRUE
						GRMZM2G135277	Zm00001d003174	-1.19258	2.48474e-26	TRUE
						GRMZM2G065899	Zm00001d003114	-1.03894	5.14278e-09	TRUE
						GRMZM2G366150	Zm00001d003112	-2.0675	9.92718e-42	TRUE
						GRMZM2G082249	Zm00001d003102	-1.26042	6.15541e-06	TRUE
						GRMZM2G118992	Zm00001d003024	-2.08845	0.031288	TRUE
						GRMZM2G079683	Zm00001d003009	-2.11304	7.43922e-40	TRUE
						GRMZM2G021786	Zm00001d002970	-2.4993	0.000171382	TRUE
						GRMZM2G114153	Zm00001d002958	-4.45883	1.76915e-05	TRUE
						GRMZM2G078526	Zm00001d002856	-2.25909	4.46911e-71	TRUE
						GRMZM2G304745	Zm00001d002835	-1.39313	3.0218e-17	TRUE
						GRMZM2G429254	Zm00001d002826	-2.4504	9.52203e-07	TRUE
						GRMZM2G109244	Zm00001d002815	-1.26166	2.59764e-05	TRUE
						GRMZM2G351330	Zm00001d002799	-2.67562	3.21996e-08	TRUE
						GRMZM2G351318	Zm00001d002798	-1.45744	2.82202e-17	TRUE
						GRMZM2G055180	Zm00001d002762	-2.84533	2.04409e-09	TRUE
						GRMZM2G044752	Zm00001d002754	-1.77725	0.0151183	TRUE
						GRMZM2G388585	Zm00001d002695	-1.17593	0.000111444	TRUE
						GRMZM2G176647	Zm00001d002658	-1.42951	5.16901e-46	TRUE
						GRMZM2G129399	Zm00001d002558	-1.46348	1.32923e-07	TRUE
						GRMZM2G076771	Zm00001d002550	-2.9379	0.00350697	TRUE
						GRMZM2G076844	Zm00001d002549	-3.73559	3.93142e-155	TRUE
						GRMZM2G322817	Zm00001d002520	-1.33819	2.94642e-07	TRUE
						GRMZM2G031904	Zm00001d002500	-2.24408	2.6571e-91	TRUE
						GRMZM2G131280	Zm00001d002489	-1.4268	3.82895e-19	TRUE
						GRMZM2G463280	Zm00001d002454	-2.73722	0.000299284	TRUE
						GRMZM2G539821	Zm00001d002444	-2.91297	8.68696e-47	TRUE
						GRMZM5G851032	Zm00001d002415	-3.78965	2.28915e-05	TRUE
						GRMZM2G091191	Zm00001d002412	-6.13196	0.00217373	TRUE
						GRMZM2G392125	Zm00001d002410	-2.29061	0.0358016	TRUE
						GRMZM2G068967	Zm00001d002364	-1.97581	0.0089371	TRUE
						GRMZM2G371375	Zm00001d002360	-5.85168	0.00221289	TRUE
						GRMZM2G005040	Zm00001d002333	-2.01545	7.77684e-33	TRUE
						GRMZM2G005155	Zm00001d002332	-1.11413	0.00158171	TRUE
						GRMZM2G007157	Zm00001d002319	-1.21654	5.11294e-15	TRUE
						GRMZM2G007256	Zm00001d002318	-6.08936	0.0101262	TRUE
						GRMZM2G089282	Zm00001d002301	-2.77709	0.0180146	TRUE
						GRMZM2G080054	Zm00001d002288	-1.22695	2.78178e-11	TRUE
						GRMZM2G443445	Zm00001d002250	-1.47873	5.67208e-08	TRUE
						GRMZM5G804477	Zm00001d002208	-1.02201	0.00649774	TRUE
						GRMZM2G131961	Zm00001d002143	-1.40366	7.64733e-05	TRUE
						GRMZM2G036262	Zm00001d002132	-1.62154	0.0286179	TRUE
						GRMZM2G004352	Zm00001d002130	-1.95297	9.00271e-08	TRUE
						GRMZM2G023163	Zm00001d002085	-1.01771	5.08004e-15	TRUE
						GRMZM2G474039	Zm00001d002074	-1.31355	0.0254661	TRUE
						GRMZM2G039961	Zm00001d002021	-1.48384	0.0347031	TRUE
						GRMZM2G059740	Zm00001d002020	-5.51358	0.0127168	TRUE
						AC210003.2_FG015	Zm00001d002001	-2.23831	3.20176e-08	TRUE
						GRMZM2G039477	Zm00001d001996	-1.53757	0.00405733	TRUE
						GRMZM2G042933	Zm00001d001984	-1.33332	0.00689467	TRUE
						GRMZM2G043932	Zm00001d001915	-2.44677	1.04764e-34	TRUE
						GRMZM2G064949	Zm00001d001902	-1.43681	0.0244015	TRUE
						GRMZM2G084327	Zm00001d001826	-1.30029	0.00918966	TRUE
						GRMZM2G348956	Zm00001d001806	-1.36886	1.51448e-18	TRUE
						GRMZM2G086876	Zm00001d001784	-1.84296	2.14665e-08	TRUE
						GRMZM2G123866	Zm00001d001770	-1.31926	2.40152e-24	TRUE
						GRMZM2G373106	Zm00001d000406	-5.26885	3.70353e-14	TRUE
						GRMZM2G172795	Zm00001d000236	-1.93455	1.52772e-18	TRUE
						GRMZM2G088312	Zm00001d000229	-3.96294	2.60193e-06	TRUE
						AC194158.3_FG005	Zm00001d000203	-2.28069	3.12166e-07	TRUE
						GRMZM2G398795	Zm00001d000097	-1.16804	8.41521e-07	TRUE
						AC177922.2_FG002	NA	-2.8304	2.87947e-05	TRUE
						AC184170.4_FG002	NA	-1.84069	0.000140315	TRUE
						AC184788.2_FG001	NA	-8.50124	1.41706e-16	TRUE
						AC185256.3_FG002	NA	-8.19398	1.49322e-14	TRUE
						AC186156.3_FG004	NA	-6.48687	0.000116851	TRUE
						AC187279.3_FG004	NA	-1.82619	9.40408e-12	TRUE
						AC190788.2_FG004	NA	-1.61535	0.02719	TRUE
						AC193658.3_FG001	NA	-2.61111	5.6105e-18	TRUE
						AC194613.2_FG002	NA	-1.4834	0.00670502	TRUE
						AC195351.3_FG001	NA	-2.49032	4.64078e-19	TRUE
						AC195351.3_FG003	NA	-1.58602	0.00779257	TRUE
						AC195370.3_FG004	NA	-3.00154	0.00203503	TRUE
						AC195389.3_FG001	NA	-1.82296	0.0449434	TRUE
						AC195914.2_FG002	NA	-5.64176	0.00634961	TRUE
						AC195914.2_FG003	NA	-6.7365	3.49468e-06	TRUE
						AC195954.3_FG001	NA	-8.29224	1.21883e-12	TRUE
						AC195999.3_FG005	NA	-4.59686	2.72152e-13	TRUE
						AC196158.3_FG002	NA	-5.02243	4.04541e-11	TRUE
						AC196420.4_FG002	NA	-5.6649	0.00466001	TRUE
						AC197387.3_FG004	NA	-1.79618	0.00566084	TRUE
						AC198386.3_FG001	NA	-2.86479	3.55682e-07	TRUE
						AC200725.4_FG003	NA	-1.01356	0.040395	TRUE
						AC201767.3_FG003	NA	-5.65944	2.0363e-20	TRUE
						AC202549.3_FG008	NA	-1.42101	2.33195e-10	TRUE
						AC202930.4_FG008	NA	-5.71133	5.09972e-19	TRUE
						AC204311.4_FG004	NA	-1.53729	0.0474633	TRUE
						AC204887.4_FG003	NA	-7.52452	8.76909e-33	TRUE
						AC205513.3_FG003	NA	-2.90771	6.66633e-17	TRUE
						AC206165.3_FG019	NA	-2.56401	4.23117e-09	TRUE
						AC206169.3_FG002	NA	-2.16757	0.0056267	TRUE
						AC206198.3_FG001	NA	-2.06024	2.80991e-15	TRUE
						AC206201.3_FG009	NA	-1.41215	2.06432e-07	TRUE
						AC206259.3_FG002	NA	-5.86678	0.0017236	TRUE
						AC206582.2_FG002	NA	-1.19453	0.000112159	TRUE
						AC208308.3_FG003	NA	-3.0556	0.000387995	TRUE
						AC208577.3_FG005	NA	-3.36196	0.0196304	TRUE
						AC210027.3_FG003	NA	-1.39979	0.000449634	TRUE
						AC210035.3_FG002	NA	-1.50729	0.0434415	TRUE
						AC210593.3_FG001	NA	-1.81235	2.88873e-05	TRUE
						AC211471.3_FG003	NA	-7.16836	5.50063e-08	TRUE
						AC211658.4_FG002	NA	-6.02988	0.000813477	TRUE
						AC212225.3_FG001	NA	-7.71628	9.39259e-11	TRUE
						AC213981.3_FG001	NA	-1.33703	7.63961e-07	TRUE
						AC214267.3_FG010	NA	-2.49736	0.00288307	TRUE
						AC214790.3_FG001	NA	-4.91461	2.92269e-14	TRUE
						AC216246.2_FG002	NA	-4.57805	5.35677e-05	TRUE
						AC217270.3_FG004	NA	-7.14747	4.32893e-07	TRUE
						AC217550.3_FG006	NA	-1.3829	0.00316604	TRUE
						AC218093.3_FG005	NA	-1.94498	0.0361562	TRUE
						AC226545.2_FG003	NA	-9.23472	9.76794e-27	TRUE
						GRMZM2G000775	NA	-1.89781	1.52928e-05	TRUE
						GRMZM2G001877	NA	-3.4964	0.0172738	TRUE
						GRMZM2G002240	NA	-12.3155	1.228e-154	TRUE
						GRMZM2G005311	NA	-2.8885	0.00356973	TRUE
						GRMZM2G008032	NA	-2.04718	0.00189203	TRUE
						GRMZM2G008108	NA	-4.4208	0.00127978	TRUE
						GRMZM2G011968	NA	-5.39511	0.0196121	TRUE
						GRMZM2G013920	NA	-3.48139	2.95663e-35	TRUE
						GRMZM2G015599	NA	-3.1599	3.31356e-52	TRUE
						GRMZM2G020556	NA	-1.98496	1.35923e-05	TRUE
						GRMZM2G021301	NA	-7.97936	4.7887e-13	TRUE
						GRMZM2G022804	NA	-1.41752	4.46264e-07	TRUE
						GRMZM2G022979	NA	-7.04225	3.60922e-07	TRUE
						GRMZM2G023982	NA	-3.56713	9.23405e-63	TRUE
						GRMZM2G024345	NA	-6.51993	2.42557e-05	TRUE
						GRMZM2G025477	NA	-1.67088	0.000259549	TRUE
						GRMZM2G026184	NA	-2.13986	4.53609e-13	TRUE
						GRMZM2G027490	NA	-3.16017	3.06578e-11	TRUE
						GRMZM2G029486	NA	-1.2034	4.42479e-24	TRUE
						GRMZM2G030347	NA	-3.63365	0.00508612	TRUE
						GRMZM2G032640	NA	-2.64891	5.19894e-21	TRUE
						GRMZM2G032654	NA	-1.81834	6.2537e-10	TRUE
						GRMZM2G033179	NA	-5.55395	4.7778e-28	TRUE
						GRMZM2G033236	NA	-6.79354	2.26579e-06	TRUE
						GRMZM2G037345	NA	-7.00752	3.78076e-07	TRUE
						GRMZM2G038926	NA	-2.06712	5.60972e-11	TRUE
						GRMZM2G040706	NA	-1.51831	0.0332826	TRUE
						GRMZM2G041055	NA	-4.40661	5.26167e-38	TRUE
						GRMZM2G041442	NA	-1.89264	5.1523e-06	TRUE
						GRMZM2G042995	NA	-1.36959	2.1921e-28	TRUE
						GRMZM2G045955	NA	-4.42821	3.47139e-51	TRUE
						GRMZM2G046317	NA	-5.22714	0.0498317	TRUE
						GRMZM2G046392	NA	-2.48106	0.0463207	TRUE
						GRMZM2G046430	NA	-1.21646	8.10143e-06	TRUE
						GRMZM2G047763	NA	-8.92997	1.97371e-22	TRUE
						GRMZM2G047956	NA	-4.18887	2.46237e-20	TRUE
						GRMZM2G049779	NA	-3.67618	4.60491e-05	TRUE
						GRMZM2G051172	NA	-1.96197	0.000426125	TRUE
						GRMZM2G051192	NA	-3.35902	0.0010233	TRUE
						GRMZM2G054304	NA	-1.85933	9.98977e-05	TRUE
						GRMZM2G056068	NA	-2.44237	7.25095e-19	TRUE
						GRMZM2G058036	NA	-1.76242	5.94924e-08	TRUE
						GRMZM2G058162	NA	-1.67431	0.000199404	TRUE
						GRMZM2G061126	NA	-5.38481	1.87375e-43	TRUE
						GRMZM2G061613	NA	-1.56131	0.00801854	TRUE
						GRMZM2G062752	NA	-1.16606	0.00109683	TRUE
						GRMZM2G063082	NA	-2.6756	2.28915e-05	TRUE
						GRMZM2G064008	NA	-2.98261	7.41392e-13	TRUE
						GRMZM2G064250	NA	-6.72094	9.13266e-22	TRUE
						GRMZM2G064530	NA	-2.41714	6.40777e-12	TRUE
						GRMZM2G065420	NA	-5.42996	0.0125179	TRUE
						GRMZM2G069317	NA	-1.33371	3.28103e-11	TRUE
						GRMZM2G071042	NA	-1.3366	1.77353e-15	TRUE
						GRMZM2G071664	NA	-2.44248	3.0698e-06	TRUE
						GRMZM2G071666	NA	-1.73663	0.000910667	TRUE
						GRMZM2G071808	NA	-2.15266	0.0307803	TRUE
						GRMZM2G072407	NA	-7.55489	6.36948e-10	TRUE
						GRMZM2G072417	NA	-8.41371	2.23243e-17	TRUE
						GRMZM2G075018	NA	-2.10992	1.34676e-06	TRUE
						GRMZM2G077389	NA	-4.62872	2.82457e-55	TRUE
						GRMZM2G078368	NA	-1.91845	4.84981e-14	TRUE
						GRMZM2G079417	NA	-4.21798	7.47556e-95	TRUE
						GRMZM2G079674	NA	-1.75366	0.0036586	TRUE
						GRMZM2G079790	NA	-4.27788	3.00687e-10	TRUE
						GRMZM2G080409	NA	-1.60922	0.000189863	TRUE
						GRMZM2G083053	NA	-6.1931	0.00436225	TRUE
						GRMZM2G087016	NA	-2.22184	1.21231e-10	TRUE
						GRMZM2G087575	NA	-3.97168	1.20965e-24	TRUE
						GRMZM2G087893	NA	-4.37663	2.03953e-70	TRUE
						GRMZM2G088336	NA	-1.61501	2.73077e-06	TRUE
						GRMZM2G088349	NA	-1.17563	0.000626051	TRUE
						GRMZM2G089750	NA	-3.84774	9.50002e-20	TRUE
						GRMZM2G090616	NA	-1.47589	1.27922e-05	TRUE
						GRMZM2G091743	NA	-1.97431	0.00596791	TRUE
						GRMZM2G092973	NA	-6.54765	1.30059e-43	TRUE
						GRMZM2G093111	NA	-2.84239	0.0134422	TRUE
						GRMZM2G094808	NA	-1.08258	0.0148982	TRUE
						GRMZM2G096876	NA	-4.56154	2.18263e-37	TRUE
						GRMZM2G097789	NA	-5.94051	0.00135486	TRUE
						GRMZM2G100719	NA	-1.9812	0.000293976	TRUE
						GRMZM2G102860	NA	-1.58207	0.0186238	TRUE
						GRMZM2G103914	NA	-3.23372	8.11257e-45	TRUE
						GRMZM2G104489	NA	-2.67092	7.96104e-22	TRUE
						GRMZM2G105173	NA	-3.09903	1.66551e-10	TRUE
						GRMZM2G105657	NA	-4.20942	1.16857e-09	TRUE
						GRMZM2G106092	NA	-2.31005	0.000367738	TRUE
						GRMZM2G107120	NA	-1.2505	2.09576e-10	TRUE
						GRMZM2G107715	NA	-2.00996	6.00465e-27	TRUE
						GRMZM2G108527	NA	-2.81991	4.40483e-11	TRUE
						GRMZM2G108663	NA	-5.69802	1.6796e-14	TRUE
						GRMZM2G108864	NA	-4.02705	3.67742e-15	TRUE
						GRMZM2G110172	NA	-2.10799	0.00153748	TRUE
						GRMZM2G112402	NA	-4.17327	4.31774e-20	TRUE
						GRMZM2G115870	NA	-1.79482	0.0416578	TRUE
						GRMZM2G115905	NA	-1.70303	1.06043e-06	TRUE
						GRMZM2G116460	NA	-8.03333	6.5149e-08	TRUE
						GRMZM2G116990	NA	-2.48565	0.0026609	TRUE
						GRMZM2G117430	NA	-1.85359	2.83768e-13	TRUE
						GRMZM2G117436	NA	-2.50338	0.000199401	TRUE
						GRMZM2G119203	NA	-2.25126	0.0029457	TRUE
						GRMZM2G119209	NA	-2.19398	1.5797e-05	TRUE
						GRMZM2G123842	NA	-3.44411	3.68022e-18	TRUE
						GRMZM2G125092	NA	-2.18959	1.37414e-05	TRUE
						GRMZM2G125747	NA	-3.39194	1.03068e-14	TRUE
						GRMZM2G126481	NA	-6.34475	0.000601203	TRUE
						GRMZM2G127457	NA	-2.01629	0.0456802	TRUE
						GRMZM2G127478	NA	-2.93304	1.0002e-08	TRUE
						GRMZM2G127499	NA	-1.91908	0.0198524	TRUE
						GRMZM2G127841	NA	-2.46202	8.40552e-09	TRUE
						GRMZM2G127883	NA	-4.92288	5.85581e-37	TRUE
						GRMZM2G128923	NA	-1.96306	4.27762e-07	TRUE
						GRMZM2G128928	NA	-3.99252	1.63642e-26	TRUE
						GRMZM2G129450	NA	-1.49062	0.000137108	TRUE
						GRMZM2G133563	NA	-5.38	0.0243093	TRUE
						GRMZM2G133862	NA	-10.5183	2.09161e-43	TRUE
						GRMZM2G133870	NA	-6.78912	2.12869e-06	TRUE
						GRMZM2G135317	NA	-1.48076	0.02257	TRUE
						GRMZM2G140153	NA	-1.49005	2.08235e-07	TRUE
						GRMZM2G143426	NA	-1.53095	1.09866e-06	TRUE
						GRMZM2G144173	NA	-1.46679	2.86087e-16	TRUE
						GRMZM2G144978	NA	-4.95982	0.0498537	TRUE
						GRMZM2G145392	NA	-1.38612	0.000180512	TRUE
						GRMZM2G145632	NA	-1.58226	5.03954e-17	TRUE
						GRMZM2G145916	NA	-1.92435	0.0342646	TRUE
						GRMZM2G148675	NA	-2.22983	1.81461e-29	TRUE
						GRMZM2G150084	NA	-5.12923	0.0294296	TRUE
						GRMZM2G156983	NA	-1.11186	0.0385554	TRUE
						GRMZM2G159481	NA	-4.97999	1.59815e-11	TRUE
						GRMZM2G159739	NA	-6.93264	8.14604e-07	TRUE
						GRMZM2G159768	NA	-5.97848	1.71452e-28	TRUE
						GRMZM2G161959	NA	-2.83368	0.0151263	TRUE
						GRMZM2G162278	NA	-2.80768	5.15734e-07	TRUE
						GRMZM2G162336	NA	-2.10128	1.32787e-05	TRUE
						GRMZM2G162675	NA	-3.43785	2.85521e-17	TRUE
						GRMZM2G162677	NA	-2.40362	7.74217e-09	TRUE
						GRMZM2G163905	NA	-1.50049	0.00610678	TRUE
						GRMZM2G165308	NA	-11.4999	3.48259e-84	TRUE
						GRMZM2G167860	NA	-2.94449	0.00791652	TRUE
						GRMZM2G173311	NA	-5.9832	0.00239256	TRUE
						GRMZM2G174087	NA	-3.57896	1.435e-05	TRUE
						GRMZM2G175541	NA	-1.21453	3.38813e-06	TRUE
						GRMZM2G177901	NA	-3.47115	2.11348e-10	TRUE
						GRMZM2G178321	NA	-1.78058	1.46247e-07	TRUE
						GRMZM2G180060	NA	-4.14826	3.91266e-31	TRUE
						GRMZM2G181106	NA	-1.48792	0.00463958	TRUE
						GRMZM2G181415	NA	-1.84936	8.97266e-11	TRUE
						GRMZM2G300424	NA	-3.26618	9.43726e-34	TRUE
						GRMZM2G300916	NA	-8.51931	1.43683e-18	TRUE
						GRMZM2G301287	NA	-1.32932	0.0438586	TRUE
						GRMZM2G303865	NA	-5.96102	1.40129e-17	TRUE
						GRMZM2G315199	NA	-1.63204	3.63637e-20	TRUE
						GRMZM2G323413	NA	-2.69615	4.53223e-08	TRUE
						GRMZM2G325623	NA	-8.88014	9.25278e-11	TRUE
						GRMZM2G328005	NA	-5.12923	0.0294294	TRUE
						GRMZM2G334105	NA	-1.17676	0.0356034	TRUE
						GRMZM2G338539	NA	-1.11345	0.00517925	TRUE
						GRMZM2G338884	NA	-1.41113	1.3776e-06	TRUE
						GRMZM2G340297	NA	-3.40164	5.26028e-10	TRUE
						GRMZM2G340403	NA	-1.94507	7.49806e-06	TRUE
						GRMZM2G343974	NA	-1.40071	6.95251e-35	TRUE
						GRMZM2G344566	NA	-1.24833	7.55569e-06	TRUE
						GRMZM2G348695	NA	-5.51358	0.0127168	TRUE
						GRMZM2G353607	NA	-3.68814	0.000186362	TRUE
						GRMZM2G353834	NA	-5.25901	1.77924e-48	TRUE
						GRMZM2G355381	NA	-1.83397	9.12049e-05	TRUE
						GRMZM2G356338	NA	-2.602	1.05406e-18	TRUE
						GRMZM2G356534	NA	-5.94671	0.00139531	TRUE
						GRMZM2G359320	NA	-2.58443	8.47971e-12	TRUE
						GRMZM2G362778	NA	-3.40537	1.32112e-22	TRUE
						GRMZM2G362926	NA	-2.44389	1.75678e-14	TRUE
						GRMZM2G366485	NA	-2.67263	2.39409e-39	TRUE
						GRMZM2G370924	NA	-1.39079	6.81537e-06	TRUE
						GRMZM2G373023	NA	-4.51893	1.42536e-41	TRUE
						GRMZM2G380112	NA	-2.49177	1.04848e-06	TRUE
						GRMZM2G384731	NA	-6.78475	3.46942e-06	TRUE
						GRMZM2G388453	NA	-1.25976	0.0038445	TRUE
						GRMZM2G389625	NA	-3.0914	1.31106e-14	TRUE
						GRMZM2G390560	NA	-2.07459	1.31077e-10	TRUE
						GRMZM2G391951	NA	-5.32754	1.85652e-21	TRUE
						GRMZM2G406074	NA	-6.12565	4.50337e-64	TRUE
						GRMZM2G406168	NA	-2.95204	3.06774e-12	TRUE
						GRMZM2G409112	NA	-5.94051	0.00135486	TRUE
						GRMZM2G411771	NA	-1.6047	0.0206765	TRUE
						GRMZM2G412161	NA	-3.14844	0.0479802	TRUE
						GRMZM2G412423	NA	-6.98345	4.22865e-07	TRUE
						GRMZM2G417485	NA	-5.40463	0.0178585	TRUE
						GRMZM2G419455	NA	-5.5679	1.13166e-11	TRUE
						GRMZM2G420883	NA	-1.29405	0.00276191	TRUE
						GRMZM2G422955	NA	-4.05046	4.82982e-05	TRUE
						GRMZM2G423927	NA	-1.04591	9.84225e-05	TRUE
						GRMZM2G427400	NA	-1.13443	0.0327131	TRUE
						GRMZM2G429035	NA	-3.10843	2.37399e-09	TRUE
						GRMZM2G429184	NA	-3.45518	0.0126186	TRUE
						GRMZM2G429188	NA	-5.39322	8.69279e-15	TRUE
						GRMZM2G430371	NA	-2.43899	0.00262724	TRUE
						GRMZM2G435536	NA	-2.52399	0.000488415	TRUE
						GRMZM2G439337	NA	-3.10122	3.97891e-46	TRUE
						GRMZM2G443291	NA	-1.58717	2.76067e-07	TRUE
						GRMZM2G447005	NA	-1.02902	0.0336758	TRUE
						GRMZM2G449941	NA	-3.40445	3.25839e-28	TRUE
						GRMZM2G456149	NA	-2.09795	2.67589e-05	TRUE
						GRMZM2G458084	NA	-3.28845	5.57253e-05	TRUE
						GRMZM2G464043	NA	-1.79476	3.82129e-06	TRUE
						GRMZM2G465860	NA	-4.18158	0.000125829	TRUE
						GRMZM2G468140	NA	-3.62944	1.06192e-06	TRUE
						GRMZM2G468593	NA	-2.38923	0.00131953	TRUE
						GRMZM2G482946	NA	-1.03321	0.000161295	TRUE
						GRMZM2G483598	NA	-3.19973	5.56086e-21	TRUE
						GRMZM2G483779	NA	-6.09533	1.08041e-15	TRUE
						GRMZM2G489119	NA	-5.51358	0.0127168	TRUE
						GRMZM2G497131	NA	-1.82414	1.06836e-09	TRUE
						GRMZM2G497928	NA	-2.2914	8.37069e-15	TRUE
						GRMZM2G514812	NA	-3.2335	0.0384051	TRUE
						GRMZM2G527017	NA	-1.5817	2.09227e-05	TRUE
						GRMZM2G540318	NA	-3.13836	1.82566e-07	TRUE
						GRMZM2G540322	NA	-3.07045	2.15615e-14	TRUE
						GRMZM2G548489	NA	-5.79547	0.00720296	TRUE
						GRMZM2G700046	NA	-3.47235	1.22692e-55	TRUE
						GRMZM2G700192	NA	-7.32362	7.75491e-09	TRUE
						GRMZM2G700446	NA	-2.41	0.000147739	TRUE
						GRMZM2G700673	NA	-2.53003	1.21036e-06	TRUE
						GRMZM2G701511	NA	-7.55874	1.11773e-09	TRUE
						GRMZM2G701576	NA	-1.82873	2.68473e-07	TRUE
						GRMZM2G701781	NA	-2.34339	0.00837559	TRUE
						GRMZM2G702081	NA	-1.10991	0.00144066	TRUE
						GRMZM2G702103	NA	-5.16922	0.0427849	TRUE
						GRMZM2G702522	NA	-8.49464	1.58761e-56	TRUE
						GRMZM2G703013	NA	-1.5455	1.43764e-05	TRUE
						GRMZM2G703772	NA	-2.88918	1.00517e-09	TRUE
						GRMZM2G704222	NA	-2.52034	0.00182582	TRUE
						GRMZM5G804181	NA	-1.57516	1.06194e-24	TRUE
						GRMZM5G804251	NA	-2.69859	9.86001e-05	TRUE
						GRMZM5G805426	NA	-8.56445	4.50625e-19	TRUE
						GRMZM5G806488	NA	-2.94294	3.22159e-05	TRUE
						GRMZM5G812371	NA	-1.02118	6.70459e-16	TRUE
						GRMZM5G812874	NA	-6.60788	0.0127491	TRUE
						GRMZM5G813903	NA	-1.17154	3.1224e-14	TRUE
						GRMZM5G818347	NA	-1.29361	0.000250102	TRUE
						GRMZM5G818664	NA	-1.51042	0.0198602	TRUE
						GRMZM5G818983	NA	-1.09767	1.47958e-06	TRUE
						GRMZM5G819500	NA	-6.31429	0.000140951	TRUE
						GRMZM5G819538	NA	-11.1612	4.82464e-76	TRUE
						GRMZM5G823990	NA	-3.10265	1.63938e-07	TRUE
						GRMZM5G825444	NA	-2.57296	0.000560734	TRUE
						GRMZM5G826830	NA	-2.51149	8.30205e-08	TRUE
						GRMZM5G827611	NA	-1.37555	4.36103e-13	TRUE
						GRMZM5G829337	NA	-1.09764	1.75771e-05	TRUE
						GRMZM5G832381	NA	-4.77587	4.33152e-65	TRUE
						GRMZM5G835721	NA	-6.66387	4.92482e-68	TRUE
						GRMZM5G835985	NA	-3.33225	2.30877e-06	TRUE
						GRMZM5G836332	NA	-3.24642	7.96214e-10	TRUE
						GRMZM5G836406	NA	-2.0119	0.00276283	TRUE
						GRMZM5G840614	NA	-2.53254	0.000149199	TRUE
						GRMZM5G841743	NA	-2.01998	8.36723e-24	TRUE
						GRMZM5G843484	NA	-2.41324	0.000255907	TRUE
						GRMZM5G845532	NA	-1.46446	4.3155e-07	TRUE
						GRMZM5G846071	NA	-7.24254	2.08904e-08	TRUE
						GRMZM5G847979	NA	-5.73501	0.00450157	TRUE
						GRMZM5G848124	NA	-6.20737	1.4084e-17	TRUE
						GRMZM5G850924	NA	-2.6396	1.17908e-06	TRUE
						GRMZM5G852876	NA	-5.82902	0.00299098	TRUE
						GRMZM5G853950	NA	-1.34981	0.000160614	TRUE
						GRMZM5G854551	NA	-5.21242	2.61011e-15	TRUE
						GRMZM5G855413	NA	-1.38628	0.0402438	TRUE
						GRMZM5G855743	NA	-5.82748	6.67533e-22	TRUE
						GRMZM5G855853	NA	-1.29031	1.72717e-09	TRUE
						GRMZM5G856012	NA	-5.74388	1.47377e-20	TRUE
						GRMZM5G862276	NA	-7.16413	7.04803e-08	TRUE
						GRMZM5G862857	NA	-3.19131	0.000116374	TRUE
						GRMZM5G863326	NA	-8.25028	0.000359731	TRUE
						GRMZM5G863375	NA	-5.53164	0.0104481	TRUE
						GRMZM5G865405	NA	-5.29042	0.0192294	TRUE
						GRMZM5G868921	NA	-4.9598	0.0499127	TRUE
						GRMZM5G869530	NA	-4.45653	5.2245e-18	TRUE
						GRMZM5G872150	NA	-1.78877	0.000843967	TRUE
						GRMZM5G873249	NA	-1.01505	0.000270472	TRUE
						GRMZM5G873359	NA	-7.00274	4.97729e-07	TRUE
						GRMZM5G873581	NA	-6.44564	5.00108e-05	TRUE
						GRMZM5G873870	NA	-1.32657	3.30369e-18	TRUE
						GRMZM5G874178	NA	-6.85244	4.15272e-41	TRUE
						GRMZM5G874612	NA	-4.90401	2.71307e-53	TRUE
						GRMZM5G875038	NA	-2.45441	4.74046e-53	TRUE
						GRMZM5G878270	NA	-1.27016	2.36982e-07	TRUE
						GRMZM5G881846	NA	-7.44798	1.05188e-09	TRUE
						GRMZM5G883813	NA	-1.6931	1.4227e-07	TRUE
						GRMZM5G885862	NA	-1.54128	0.00362058	TRUE
						GRMZM5G888999	NA	-1.94767	6.30683e-06	TRUE
						GRMZM5G890040	NA	-1.65977	1.39258e-06	TRUE
						GRMZM5G890783	NA	-2.66781	2.81845e-06	TRUE
						GRMZM5G891425	NA	-1.46488	1.61267e-05	TRUE
						GRMZM5G894340	NA	-10.8389	1.40416e-65	TRUE
						GRMZM6G182520	NA	-1.76217	9.77636e-29	TRUE
						GRMZM6G441368	NA	-1.1714	0.0212976	TRUE
						GRMZM6G575933	NA	-4.04699	3.53715e-06	TRUE
						GRMZM6G630632	NA	-3.04063	1.16624e-05	TRUE
						GRMZM6G734131	NA	-1.11869	5.44415e-18	TRUE
