# Supplementary material for: Candidate loci for the kernel row number in maize revealed by a combination of transcriptome analysis and regional association mapping
Source: BMC Plant Biol. 2019 May 16;19:201. doi: 10.1186/s12870-019-1811-1 (PMC6521486; doi:10.1186/s12870-019-1811-1)
Supplement: Supplementary file 11 — Table S4. List of the DEGs between N531 and IL_B. (XLSX 145 kb) [file 12870_2019_1811_MOESM11_ESM.xlsx]

## Sheet: Table S4
Table S4 List of the DEGs between N531 and IL_B
		Upregulated gene list						Downregulated gene list
GeneID (v3)	GeneID (v4)	log2FoldChange	padj	significant		GeneID (v3)	GeneID (v4)	log2FoldChange	padj	significant
GRMZM2G150193	Zm00001d054017	1.37625	1.51333e-19	TRUE		GRMZM2G131087	Zm00001d054093	-1.16337	5.96e-05	TRUE
GRMZM2G423129	Zm00001d053926	1.36214	3.06558e-11	TRUE		GRMZM2G133660	Zm00001d054049	-1.08017	0.0268601	TRUE
GRMZM2G060567	Zm00001d053923	1.01252	1.31182e-11	TRUE		GRMZM2G079348	Zm00001d054044	-3.09721	8.95e-50	TRUE
AC233922.1_FG008	Zm00001d053897	2.13	1.22276e-05	TRUE		GRMZM2G423137	Zm00001d053925	-2.33204	5.32e-19	TRUE
GRMZM2G351027	Zm00001d053860	1.21525	7.38956e-06	TRUE		GRMZM2G042664	Zm00001d053911	-1.05074	4.24e-12	TRUE
GRMZM2G132862	Zm00001d053824	1.03903	0.00193516	TRUE		GRMZM2G158729	Zm00001d053672	-2.6237	5.4e-14	TRUE
GRMZM2G143460	Zm00001d053739	2.34445	1.48129e-51	TRUE		AC208724.3_FG001	Zm00001d053581	-1.67157	0.00113699	TRUE
GRMZM2G304712	Zm00001d053715	1.297	4.14068e-12	TRUE		GRMZM2G040452	Zm00001d053566	-1.01756	1.25e-11	TRUE
GRMZM2G158838	Zm00001d053671	1.46806	0.0148554	TRUE		GRMZM2G417070	Zm00001d053530	-9.14424	5.81e-13	TRUE
GRMZM2G338631	Zm00001d053539	3.92596	0.00482031	TRUE		GRMZM2G322593	Zm00001d053412	-1.17502	7.58e-17	TRUE
GRMZM2G038158	Zm00001d053369	1.36448	1.58719e-08	TRUE		GRMZM2G307637	Zm00001d053230	-1.00634	0.0499032	TRUE
GRMZM2G096958	Zm00001d053281	1.11812	9.12266e-10	TRUE		GRMZM2G419239	Zm00001d053220	-7.25739	1.7e-05	TRUE
GRMZM2G167126	Zm00001d053266	1.95111	9.13486e-07	TRUE		GRMZM2G104783	Zm00001d053202	-1.82111	2.04e-33	TRUE
GRMZM2G071883	Zm00001d053225	1.01423	0.00342553	TRUE		GRMZM2G180054	Zm00001d053188	-2.20072	2.25e-15	TRUE
GRMZM2G027336	Zm00001d053008	2.14321	0.00823917	TRUE		GRMZM2G435592	Zm00001d053087	-2.11796	4.73e-16	TRUE
GRMZM2G460544	Zm00001d052890	1.72695	1.68254e-42	TRUE		GRMZM2G059706	Zm00001d053055	-1.56284	0.000202287	TRUE
GRMZM2G012631	Zm00001d052855	2.15085	3.87083e-54	TRUE		GRMZM2G028046	Zm00001d053006	-2.52055	6.74e-17	TRUE
GRMZM2G332522	Zm00001d052841	1.20882	5.18195e-05	TRUE		GRMZM2G079491	Zm00001d052939	-1.14402	5.74e-15	TRUE
GRMZM2G301908	Zm00001d052819	2.39173	3.8852e-21	TRUE		GRMZM2G488465	Zm00001d052781	-1.83696	4.68e-13	TRUE
GRMZM2G098696	Zm00001d052738	3.83448	3.63751e-16	TRUE		GRMZM2G087094	Zm00001d052776	-1.44591	0.0416942	TRUE
GRMZM2G077253	Zm00001d052721	1.03254	1.89197e-11	TRUE		GRMZM2G104041	Zm00001d052760	-2.26708	0.0314941	TRUE
GRMZM2G087880	Zm00001d052665	6.11237	0.0454339	TRUE		GRMZM2G059252	Zm00001d052682	-1.31205	3.63e-13	TRUE
GRMZM2G441541	Zm00001d052653	1.50995	5.08909e-11	TRUE		GRMZM2G098520	Zm00001d052595	-1.63367	0.000268771	TRUE
GRMZM2G013128	Zm00001d052612	1.24686	0.045467	TRUE		GRMZM2G011919	Zm00001d052544	-3.09444	0.0068303	TRUE
GRMZM2G081794	Zm00001d052558	1.8967	0.00235473	TRUE		GRMZM5G896260	Zm00001d052480	-1.0292	0.00143831	TRUE
GRMZM2G142777	Zm00001d052450	1.23864	0.00308417	TRUE		GRMZM2G174739	Zm00001d052401	-2.43437	0.0455135	TRUE
GRMZM2G472311	Zm00001d052438	1.4249	0.0121048	TRUE		GRMZM2G113967	Zm00001d052340	-2.27728	1.43e-41	TRUE
GRMZM2G007729	Zm00001d052194	6.97081	1.05866e-48	TRUE		GRMZM2G325575	Zm00001d052316	-1.05945	4.73e-15	TRUE
GRMZM2G370777	Zm00001d052180	1.05032	0.00574614	TRUE		GRMZM2G149184	Zm00001d052269	-1.08611	0.00850079	TRUE
GRMZM2G126646	Zm00001d052133	1.00999	3.95824e-12	TRUE		GRMZM2G082184	Zm00001d052261	-2.95389	1.85e-08	TRUE
GRMZM2G064537	Zm00001d052093	1.03545	6.46112e-14	TRUE		GRMZM2G040548	Zm00001d052244	-1.94364	0.00119625	TRUE
GRMZM2G466545	Zm00001d051945	1.15912	0.0267764	TRUE		GRMZM2G087245	Zm00001d052224	-1.16002	2.24e-11	TRUE
GRMZM2G019209	Zm00001d051843	1.5977	0.000281787	TRUE		GRMZM2G149422	Zm00001d052206	-2.11467	3.38e-19	TRUE
GRMZM2G015049	Zm00001d051802	1.00659	0.00174408	TRUE		GRMZM2G441144	Zm00001d052123	-2.53355	1.05e-08	TRUE
GRMZM2G122715	Zm00001d051746	1.55399	1.24166e-07	TRUE		GRMZM2G181362	Zm00001d052079	-1.07335	2.49e-13	TRUE
GRMZM2G081263	Zm00001d051733	2.15923	0.018835	TRUE		GRMZM2G312521	Zm00001d052060	-2.5652	3.12e-81	TRUE
GRMZM2G124663	Zm00001d051697	3.03627	3.17813e-09	TRUE		GRMZM2G042179	Zm00001d052053	-1.01785	5.52e-10	TRUE
GRMZM2G157836	Zm00001d051608	1.04244	1.11195e-13	TRUE		GRMZM2G043921	Zm00001d052015	-1.44084	1.74e-05	TRUE
GRMZM2G476322	Zm00001d051606	2.05223	7.30091e-14	TRUE		GRMZM2G099376	Zm00001d051936	-1.23244	0.00603848	TRUE
GRMZM2G342515	Zm00001d051591	1.05614	5.71531e-13	TRUE		GRMZM2G172214	Zm00001d051908	-2.54131	1.1e-17	TRUE
GRMZM2G069365	Zm00001d051573	1.01634	9.29569e-14	TRUE		GRMZM2G075499	Zm00001d051891	-2.58623	0.00579652	TRUE
GRMZM2G070865	Zm00001d051527	1.15491	0.0156933	TRUE		GRMZM2G029859	Zm00001d051816	-1.00448	0.0168737	TRUE
GRMZM2G091003	Zm00001d051509	1.80372	1.39925e-05	TRUE		GRMZM2G045638	Zm00001d051798	-6.74211	1.44e-05	TRUE
GRMZM2G084195	Zm00001d051478	1.0476	7.89157e-10	TRUE		GRMZM2G022514	Zm00001d051615	-1.91704	1.05e-14	TRUE
GRMZM2G303244	Zm00001d051415	1.93475	4.05246e-18	TRUE		GRMZM2G137696	Zm00001d051609	-6.81793	1.11e-80	TRUE
GRMZM2G078299	Zm00001d051411	1.82759	3.90564e-17	TRUE		GRMZM2G110192	Zm00001d051556	-2.73159	0.00035082	TRUE
GRMZM2G399112	Zm00001d051410	1.31824	3.29203e-11	TRUE		GRMZM5G833253	Zm00001d051520	-3.33507	0.0343532	TRUE
GRMZM2G063850	Zm00001d051306	1.35482	7.81451e-14	TRUE		GRMZM2G003514	Zm00001d051465	-7.87985	6.27e-08	TRUE
GRMZM2G006219	Zm00001d051288	1.6425	8.5412e-06	TRUE		GRMZM2G163925	Zm00001d051389	-3.18636	1.96e-05	TRUE
GRMZM2G111045	Zm00001d051269	1.76645	1.57697e-30	TRUE		GRMZM2G463471	Zm00001d051388	-1.09597	0.0318667	TRUE
GRMZM2G125529	Zm00001d051139	3.30548	5.901e-19	TRUE		GRMZM2G063203	Zm00001d051316	-1.42989	0.000465875	TRUE
GRMZM2G377451	Zm00001d051072	4.87012	3.89202e-06	TRUE		GRMZM2G180775	Zm00001d051314	-4.10821	0.00249461	TRUE
GRMZM2G071630	Zm00001d051001	2.26011	1.26397e-74	TRUE		GRMZM2G432060	Zm00001d051302	-1.38883	0.0415437	TRUE
GRMZM2G313750	Zm00001d050955	1.02749	0.00320739	TRUE		GRMZM2G496770	Zm00001d051267	-3.13246	4.94e-06	TRUE
GRMZM2G069444	Zm00001d050824	1.14542	0.0315519	TRUE		GRMZM2G339367	Zm00001d051246	-2.0862	0.00554462	TRUE
GRMZM2G156079	Zm00001d050649	2.54407	0.00922337	TRUE		GRMZM2G111922	Zm00001d051225	-1.28657	6.56e-05	TRUE
GRMZM2G089698	Zm00001d050455	2.56387	5.70227e-76	TRUE		GRMZM2G159962	Zm00001d051223	-2.38979	4.14e-14	TRUE
GRMZM2G093999	Zm00001d050406	1.07601	0.0127775	TRUE		GRMZM2G078077	Zm00001d051216	-1.47578	9.26e-21	TRUE
GRMZM2G060319	Zm00001d050389	1.79416	9.34172e-05	TRUE		GRMZM2G062009	Zm00001d051140	-2.88761	1.64e-07	TRUE
GRMZM2G004878	Zm00001d050368	1.00151	6.68334e-15	TRUE		GRMZM2G159700	Zm00001d051121	-1.71684	5.51e-08	TRUE
GRMZM2G040263	Zm00001d050355	2.41836	5.04331e-10	TRUE		GRMZM2G043792	Zm00001d051117	-1.68086	0.00624865	TRUE
AC205496.3_FG002	Zm00001d050279	7.43827	6.71723e-09	TRUE		GRMZM2G094083	Zm00001d051103	-6.1399	1.53e-36	TRUE
GRMZM2G148561	Zm00001d050195	1.00785	4.68395e-05	TRUE		GRMZM2G366392	Zm00001d051056	-1.1956	9.36e-14	TRUE
GRMZM2G133394	Zm00001d050178	1.28467	2.72664e-11	TRUE		GRMZM2G000380	Zm00001d050848	-2.33785	0.0302661	TRUE
GRMZM2G038108	Zm00001d050119	1.61077	6.7405e-11	TRUE		GRMZM5G807791	Zm00001d050704	-1.40549	6.04e-18	TRUE
GRMZM5G801875	Zm00001d049910	1.31553	2.50096e-08	TRUE		GRMZM2G415219	Zm00001d050326	-8.39435	7.27e-16	TRUE
GRMZM2G123257	Zm00001d049688	1.19486	0.0187049	TRUE		GRMZM5G815851	Zm00001d050250	-6.55445	5.86e-05	TRUE
GRMZM2G030831	Zm00001d049573	1.2479	3.78474e-16	TRUE		GRMZM2G426888	Zm00001d050156	-1.108	0.0203316	TRUE
GRMZM2G014902	Zm00001d049543	2.1321	2.97463e-36	TRUE		AC217270.3_FG003	Zm00001d050120	-3.8096	7.57e-11	TRUE
GRMZM2G055135	Zm00001d049525	1.09501	2.00342e-10	TRUE		GRMZM2G006468	Zm00001d050043	-1.14365	1.52e-13	TRUE
GRMZM2G081577	Zm00001d049464	1.12557	2.19834e-07	TRUE		GRMZM2G105954	Zm00001d050021	-1.96077	6.32e-05	TRUE
GRMZM2G319062	Zm00001d049407	1.49964	1.17409e-12	TRUE		GRMZM2G156737	Zm00001d049889	-2.18897	0.000175749	TRUE
GRMZM2G450939	Zm00001d049377	1.16911	0.0122305	TRUE		GRMZM2G100583	Zm00001d049860	-2.22423	0.00330942	TRUE
GRMZM5G894932	Zm00001d049325	2.45393	0.0233374	TRUE		GRMZM2G459828	Zm00001d049731	-6.58105	3.89e-151	TRUE
GRMZM2G101480	Zm00001d049320	1.28284	1.07785e-23	TRUE		GRMZM2G135526	Zm00001d049716	-1.79588	4.76e-19	TRUE
GRMZM2G389944	Zm00001d049292	2.29133	0.00107129	TRUE		GRMZM2G059544	Zm00001d049715	-1.7065	5.96e-15	TRUE
GRMZM2G097135	Zm00001d049244	3.94032	1.51467e-10	TRUE		GRMZM5G814904	Zm00001d049541	-2.01363	0.0473619	TRUE
GRMZM6G910544	Zm00001d048998	1.17332	0.0158606	TRUE		AC196475.3_FG005	Zm00001d049540	-1.08964	1.22e-18	TRUE
GRMZM2G154523	Zm00001d048841	1.31886	5.02919e-05	TRUE		GRMZM2G048297	Zm00001d049529	-1.49882	5.95e-07	TRUE
GRMZM2G062129	Zm00001d048693	1.81476	6.00457e-32	TRUE		GRMZM2G174984	Zm00001d049387	-2.02077	2.83e-11	TRUE
GRMZM2G448213	Zm00001d048667	1.56707	2.40427e-08	TRUE		GRMZM2G111261	Zm00001d049374	-3.18407	0.0017427	TRUE
GRMZM6G617209	Zm00001d048634	1.23792	5.33221e-19	TRUE		GRMZM2G089995	Zm00001d049364	-3.57603	0.0444998	TRUE
GRMZM2G434161	Zm00001d048565	1.09476	0.0376067	TRUE		GRMZM2G079559	Zm00001d049157	-4.27607	1.88e-06	TRUE
GRMZM2G354746	Zm00001d048538	5.01736	0.00910995	TRUE		GRMZM5G811285	Zm00001d049127	-1.14291	0.00119248	TRUE
GRMZM2G116803	Zm00001d048487	2.13782	0.0180092	TRUE		GRMZM5G870077	Zm00001d049016	-2.6228	1.5e-30	TRUE
GRMZM2G374986	Zm00001d048448	1.76473	0.0261172	TRUE		GRMZM2G085711	Zm00001d049008	-8.87068	2.14e-62	TRUE
GRMZM2G166445	Zm00001d048438	1.47939	2.7359e-24	TRUE		GRMZM2G127162	Zm00001d048984	-2.60302	0.00536324	TRUE
GRMZM2G358931	Zm00001d048363	1.45262	2.52913e-24	TRUE		GRMZM2G027021	Zm00001d048944	-1.03894	8e-10	TRUE
AC233899.1_FG002	Zm00001d048229	1.72976	4.25491e-40	TRUE		GRMZM2G426415	Zm00001d048925	-1.18657	1.1e-12	TRUE
GRMZM2G479245	Zm00001d048123	1.64241	0.00254132	TRUE		GRMZM2G099666	Zm00001d048890	-1.37375	3e-10	TRUE
GRMZM2G113423	Zm00001d048111	5.45177	0.0372774	TRUE		GRMZM2G574887	Zm00001d048843	-1.21998	2.26e-06	TRUE
GRMZM2G024718	Zm00001d048073	2.73438	3.67243e-31	TRUE		GRMZM5G860824	Zm00001d048539	-2.25942	1.61e-07	TRUE
GRMZM2G105787	Zm00001d047998	1.14256	1.09692e-09	TRUE		GRMZM2G413337	Zm00001d048533	-1.1879	0.00287161	TRUE
GRMZM2G178287	Zm00001d047973	3.30694	6.10652e-40	TRUE		GRMZM2G433616	Zm00001d048501	-1.01584	0.0374531	TRUE
GRMZM2G178289	Zm00001d047973	3.23298	5.64327e-34	TRUE		GRMZM2G382534	Zm00001d048469	-1.31721	3.1e-05	TRUE
GRMZM2G039919	Zm00001d047970	1.02134	1.62714e-11	TRUE		GRMZM2G051103	Zm00001d048460	-1.44635	3.64e-27	TRUE
GRMZM2G128648	Zm00001d047869	3.1174	0.00536324	TRUE		GRMZM2G081583	Zm00001d048440	-5.10009	3.96e-07	TRUE
GRMZM2G073567	Zm00001d047847	2.34224	1.93826e-12	TRUE		GRMZM2G047951	Zm00001d048415	-4.63713	3.75e-05	TRUE
GRMZM2G366532	Zm00001d047799	5.29054	1.22863e-31	TRUE		GRMZM2G370797	Zm00001d048408	-7.19691	1.29e-28	TRUE
GRMZM2G054300	Zm00001d047757	1.35599	6.22081e-27	TRUE		GRMZM2G126817	Zm00001d048347	-5.66042	0.0157872	TRUE
GRMZM5G898471	Zm00001d047726	1.30981	3.89465e-06	TRUE		GRMZM5G872368	Zm00001d048335	-3.33249	0.0359874	TRUE
GRMZM2G057959	Zm00001d047705	1.69483	0.0452167	TRUE		GRMZM2G361256	Zm00001d048329	-1.06425	1.08e-05	TRUE
GRMZM2G134476	Zm00001d047687	1.81947	6.73717e-14	TRUE		AC149829.2_FG002	Zm00001d048307	-2.90747	2.58e-29	TRUE
GRMZM5G899188	Zm00001d047553	6.14615	5.00406e-28	TRUE		GRMZM2G065237	Zm00001d048305	-2.92635	0.00301692	TRUE
GRMZM2G404249	Zm00001d047548	4.25697	1.08483e-17	TRUE		GRMZM2G169363	Zm00001d048293	-1.2382	1.13e-08	TRUE
GRMZM2G012455	Zm00001d047542	7.89687	3.42805e-45	TRUE		AC233899.1_FG004	Zm00001d048227	-2.04697	1.55e-07	TRUE
GRMZM2G124567	Zm00001d047512	1.95213	1.30657e-30	TRUE		AC233899.1_FG005	Zm00001d048226	-1.77781	0.0084522	TRUE
GRMZM2G109271	Zm00001d047501	3.93361	1.86304e-85	TRUE		AC235544.1_FG002	Zm00001d048225	-4.36294	0.000148097	TRUE
GRMZM2G058470	Zm00001d047478	1.11092	0.00889025	TRUE		GRMZM2G113057	Zm00001d048209	-1.92993	0.0494424	TRUE
GRMZM2G359322	Zm00001d047269	1.21624	0.000734447	TRUE		GRMZM2G113060	Zm00001d048208	-1.75961	0.0235876	TRUE
GRMZM2G093096	Zm00001d047204	2.88561	4.65246e-76	TRUE		GRMZM2G152815	Zm00001d048207	-4.54859	3.16e-05	TRUE
GRMZM6G735128	Zm00001d047187	3.54344	1.90827e-67	TRUE		GRMZM2G004377	Zm00001d048203	-1.90536	1.28e-41	TRUE
GRMZM2G465383	Zm00001d046986	1.16759	3.42631e-09	TRUE		GRMZM2G130943	Zm00001d048131	-1.38383	0.000253168	TRUE
GRMZM2G151496	Zm00001d046922	1.09284	1.51802e-12	TRUE		GRMZM2G102161	Zm00001d048082	-2.26495	1.49e-15	TRUE
GRMZM2G405474	Zm00001d046921	1.1218	5.48964e-08	TRUE		GRMZM2G380765	Zm00001d048064	-3.16976	1.88e-13	TRUE
GRMZM2G114680	Zm00001d046783	1.13337	0.0302476	TRUE		GRMZM2G356618	Zm00001d048032	-5.7605	0.01133	TRUE
GRMZM2G033480	Zm00001d046696	1.95406	3.29202e-12	TRUE		GRMZM2G392737	Zm00001d048027	-1.51814	0.00865898	TRUE
GRMZM2G532970	Zm00001d046598	2.1654	0.0285932	TRUE		GRMZM2G105834	Zm00001d047995	-1.84197	3.03e-13	TRUE
GRMZM2G040689	Zm00001d046596	2.04545	5.83049e-47	TRUE		GRMZM2G097812	Zm00001d047989	-1.03357	5.4e-14	TRUE
GRMZM5G833760	Zm00001d046561	1.71622	0.00452282	TRUE		GRMZM2G011708	Zm00001d047984	-3.4429	8.19e-18	TRUE
GRMZM2G051135	Zm00001d046471	4.03284	1.26796e-07	TRUE		GRMZM2G448330	Zm00001d047937	-1.42705	9.06e-10	TRUE
GRMZM2G017982	Zm00001d046377	7.54519	4.76592e-74	TRUE		GRMZM2G150594	Zm00001d047921	-2.84746	1.02e-08	TRUE
GRMZM2G141376	Zm00001d046330	1.1657	5.82002e-09	TRUE		GRMZM2G031447	Zm00001d047883	-1.41559	2.13e-06	TRUE
GRMZM5G812774	Zm00001d046305	1.01449	2.71594e-13	TRUE		GRMZM2G446234	Zm00001d047881	-1.40722	3.35e-13	TRUE
GRMZM2G129196	Zm00001d045787	4.98924	3.91884e-43	TRUE		AC208860.3_FG002	Zm00001d047850	-5.71817	0.0114294	TRUE
GRMZM2G018988	Zm00001d045678	7.57964	3.94079e-69	TRUE		GRMZM2G124274	Zm00001d047807	-5.67236	0.0128509	TRUE
GRMZM2G361625	Zm00001d045669	1.15286	6.83648e-06	TRUE		AC233939.1_FG004	Zm00001d047779	-1.28685	2.02e-11	TRUE
GRMZM2G037591	Zm00001d045584	6.80666	9.15439e-06	TRUE		GRMZM2G487359	Zm00001d047704	-1.72394	0.0340559	TRUE
GRMZM2G475293	Zm00001d045565	1.20284	3.27344e-14	TRUE		GRMZM2G102382	Zm00001d047555	-1.31833	4.41e-17	TRUE
GRMZM2G093195	Zm00001d045563	2.36026	5.70572e-41	TRUE		GRMZM2G159500	Zm00001d047554	-2.36431	0.00671038	TRUE
GRMZM2G083716	Zm00001d045544	1.15112	1.25307e-14	TRUE		GRMZM2G005984	Zm00001d047532	-2.36169	9.35e-21	TRUE
GRMZM2G059361	Zm00001d045543	3.62778	9.46522e-06	TRUE		GRMZM2G045178	Zm00001d047470	-1.99834	3.37e-05	TRUE
GRMZM2G303775	Zm00001d045535	1.60636	3.0597e-16	TRUE		GRMZM2G157716	Zm00001d047442	-1.2446	0.00241462	TRUE
GRMZM2G083711	Zm00001d045527	1.24082	0.0018401	TRUE		GRMZM2G020761	Zm00001d047418	-1.21669	0.00627957	TRUE
GRMZM5G825515	Zm00001d045519	1.99117	1.88781e-06	TRUE		GRMZM2G012140	Zm00001d047399	-2.96641	5.26e-05	TRUE
GRMZM2G029863	Zm00001d045513	1.20996	4.05266e-05	TRUE		GRMZM2G043980	Zm00001d047367	-5.60533	1.17e-103	TRUE
GRMZM2G069008	Zm00001d045488	1.26499	8.5618e-17	TRUE		GRMZM2G019353	Zm00001d047159	-2.421	2.65e-17	TRUE
GRMZM2G107609	Zm00001d045435	1.17394	6.29626e-17	TRUE		GRMZM2G045973	Zm00001d047136	-1.29734	0.000315464	TRUE
GRMZM2G160842	Zm00001d045182	1.9926	6.8755e-33	TRUE		GRMZM2G046009	Zm00001d047136	-1.51331	4.03e-05	TRUE
GRMZM2G167212	Zm00001d045157	1.01461	4.2971e-06	TRUE		GRMZM2G094990	Zm00001d047096	-2.24871	0.000335794	TRUE
AC207265.3_FG002	Zm00001d045154	1.14721	1.39474e-05	TRUE		GRMZM2G035749	Zm00001d047077	-1.91026	9.93e-14	TRUE
GRMZM2G047138	Zm00001d045134	1.55021	0.010765	TRUE		GRMZM2G017685	Zm00001d047000	-1.12821	0.0127963	TRUE
GRMZM2G008326	Zm00001d045118	1.34086	0.0074834	TRUE		GRMZM2G333049	Zm00001d046961	-2.50045	0.00013648	TRUE
GRMZM2G067053	Zm00001d045098	1.3179	7.5095e-25	TRUE		GRMZM2G103647	Zm00001d046937	-1.32479	2.2e-09	TRUE
GRMZM2G070475	Zm00001d045036	3.94797	2.88923e-19	TRUE		GRMZM2G086841	Zm00001d046812	-2.51642	2.53e-08	TRUE
GRMZM2G135501	Zm00001d045017	1.50291	1.45057e-21	TRUE		GRMZM2G010884	Zm00001d046786	-1.7431	6.95e-06	TRUE
GRMZM2G088053	Zm00001d044951	2.76518	1.02198e-10	TRUE		GRMZM2G000566	Zm00001d046765	-1.57986	0.00175693	TRUE
GRMZM2G079949	Zm00001d044921	1.19759	1.29791e-06	TRUE		GRMZM5G803308	Zm00001d046632	-1.72516	1e-12	TRUE
GRMZM2G174048	Zm00001d044898	2.60732	6.54437e-45	TRUE		GRMZM2G170927	Zm00001d046591	-1.03099	2.85e-15	TRUE
GRMZM5G874756	Zm00001d044895	1.34347	8.78555e-18	TRUE		GRMZM2G048919	Zm00001d046580	-2.93142	1.11e-19	TRUE
GRMZM2G135960	Zm00001d044874	2.02056	2.25833e-06	TRUE		GRMZM2G324248	Zm00001d046574	-1.07072	0.000783134	TRUE
GRMZM5G862101	Zm00001d044838	1.6175	4.3877e-12	TRUE		GRMZM2G471525	Zm00001d046380	-7.50753	1.73e-07	TRUE
GRMZM2G072091	Zm00001d044813	1.26169	0.00095784	TRUE		GRMZM2G027385	Zm00001d046357	-2.86489	0.0221685	TRUE
GRMZM2G136831	Zm00001d044806	2.08488	3.82541e-54	TRUE		GRMZM5G892774	Zm00001d046343	-2.28539	3.09e-14	TRUE
GRMZM2G335242	Zm00001d044728	1.70456	0.0305413	TRUE		GRMZM2G115721	Zm00001d046246	-1.72962	0.00836332	TRUE
GRMZM2G364566	Zm00001d044532	2.69736	2.33355e-20	TRUE		GRMZM2G126900	Zm00001d046234	-1.62763	5.83e-24	TRUE
GRMZM2G015364	Zm00001d044502	1.45325	0.00599324	TRUE		GRMZM2G393988	Zm00001d046192	-1.21073	0.000813123	TRUE
GRMZM2G120619	Zm00001d044396	2.64431	2.8624e-07	TRUE		GRMZM2G118507	Zm00001d046029	-3.73173	0.00786414	TRUE
GRMZM2G071021	Zm00001d044339	1.09144	8.73815e-14	TRUE		GRMZM6G474234	Zm00001d046005	-1.2024	0.0226538	TRUE
GRMZM2G176943	Zm00001d044154	5.41438	0.0331279	TRUE		GRMZM2G420988	Zm00001d045884	-5.86745	0.00585854	TRUE
GRMZM2G065203	Zm00001d044136	1.07669	2.10731e-08	TRUE		GRMZM2G308595	Zm00001d045657	-1.44715	0.00428418	TRUE
GRMZM2G130333	Zm00001d044132	1.34901	1.84493e-08	TRUE		GRMZM2G344634	Zm00001d045539	-1.58167	0.0242949	TRUE
GRMZM2G037431	Zm00001d044110	1.49011	5.86096e-17	TRUE		GRMZM2G404603	Zm00001d045460	-1.63334	0.035272	TRUE
GRMZM2G029547	Zm00001d044104	1.19261	1.43069e-09	TRUE		GRMZM2G134260	Zm00001d045398	-2.00808	1.22e-11	TRUE
GRMZM2G397675	Zm00001d044087	1.53276	0.0205676	TRUE		GRMZM2G404977	Zm00001d045396	-2.27907	0.000906178	TRUE
GRMZM2G126239	Zm00001d044081	1.03558	1.76211e-13	TRUE		GRMZM2G147399	Zm00001d045391	-1.7336	3.09e-17	TRUE
GRMZM2G116592	Zm00001d044019	1.56673	0.0203319	TRUE		GRMZM2G301860	Zm00001d045204	-2.05565	0.00177976	TRUE
GRMZM2G046458	Zm00001d043973	1.58119	2.11272e-10	TRUE		GRMZM2G046618	Zm00001d045048	-2.42058	3.18e-05	TRUE
GRMZM2G031882	Zm00001d043937	1.4999	0.000249021	TRUE		GRMZM2G066358	Zm00001d044954	-1.21024	0.0283997	TRUE
GRMZM2G142207	Zm00001d043923	1.85321	4.2213e-09	TRUE		GRMZM2G090226	Zm00001d044864	-1.8107	4.73e-16	TRUE
GRMZM5G849099	Zm00001d043837	1.16521	7.87046e-05	TRUE		GRMZM2G171752	Zm00001d044849	-1.3393	2.11e-10	TRUE
AC233882.1_FG005	Zm00001d043765	1.84091	1.34287e-11	TRUE		GRMZM2G465046	Zm00001d044821	-2.25271	5.3e-08	TRUE
GRMZM2G404078	Zm00001d043742	1.98772	0.0448549	TRUE		GRMZM2G075594	Zm00001d044640	-1.11508	0.0184624	TRUE
GRMZM2G166759	Zm00001d043565	1.13443	4.54569e-10	TRUE		GRMZM2G075884	Zm00001d044639	-1.86853	0.0187233	TRUE
GRMZM2G330229	Zm00001d043540	1.03893	2.1247e-05	TRUE		GRMZM2G159908	Zm00001d044604	-2.19883	6.57e-10	TRUE
GRMZM2G314520	Zm00001d043450	1.83416	1.10414e-10	TRUE		GRMZM2G001457	Zm00001d044599	-1.26917	1.9e-16	TRUE
GRMZM2G163407	Zm00001d043380	1.32413	0.00425667	TRUE		GRMZM2G001981	Zm00001d044520	-2.71371	1.34e-16	TRUE
GRMZM2G035790	Zm00001d043374	5.54369	0.0195837	TRUE		GRMZM5G832362	Zm00001d044520	-2.32542	9.5e-23	TRUE
GRMZM5G877838	Zm00001d043296	1.45356	1.94329e-07	TRUE		GRMZM2G369703	Zm00001d044517	-1.45148	5.14e-20	TRUE
GRMZM5G888860	Zm00001d043296	1.45235	0.000323824	TRUE		GRMZM2G458095	Zm00001d044416	-2.98091	3.51e-15	TRUE
GRMZM2G302293	Zm00001d043202	1.14036	8.82299e-05	TRUE		GRMZM2G104549	Zm00001d044402	-4.89005	1.73e-11	TRUE
GRMZM2G178704	Zm00001d043199	2.87287	3.83801e-11	TRUE		GRMZM2G429955	Zm00001d044399	-6.88704	9.9e-05	TRUE
GRMZM2G071705	Zm00001d043156	1.21127	1.12339e-08	TRUE		GRMZM2G037015	Zm00001d044300	-1.5667	0.00923445	TRUE
GRMZM2G344630	Zm00001d043087	2.14734	0.0475228	TRUE		GRMZM2G116584	Zm00001d044285	-1.12062	6.2e-13	TRUE
GRMZM2G158328	Zm00001d043062	1.45077	0.000457957	TRUE		GRMZM2G074097	Zm00001d044228	-2.64483	6.82e-35	TRUE
GRMZM2G004314	Zm00001d042969	1.10646	0.00391137	TRUE		GRMZM2G089525	Zm00001d044168	-1.65772	0.0120854	TRUE
GRMZM2G032258	Zm00001d042965	1.12338	8.38032e-12	TRUE		GRMZM2G364528	Zm00001d044142	-1.63766	0.0178754	TRUE
AC209784.3_FG007	Zm00001d042922	5.07529	2.63604e-48	TRUE		GRMZM2G114048	Zm00001d044124	-2.33012	0.00323059	TRUE
GRMZM2G302245	Zm00001d042880	4.1777	3.0159e-35	TRUE		GRMZM2G348512	Zm00001d044096	-1.43899	0.022168	TRUE
GRMZM6G741210	Zm00001d042840	1.57268	0.0113595	TRUE		GRMZM2G047961	Zm00001d044093	-1.47785	0.00811891	TRUE
GRMZM2G177518	Zm00001d042812	1.1702	0.00271989	TRUE		GRMZM2G330302	Zm00001d044024	-1.25707	3.22e-11	TRUE
GRMZM2G434098	Zm00001d042752	1.35017	3.92544e-06	TRUE		GRMZM2G060156	Zm00001d043970	-1.56663	0.00113293	TRUE
GRMZM2G060255	Zm00001d042658	1.1382	1.02755e-10	TRUE		GRMZM2G121753	Zm00001d043968	-2.02701	0.00228186	TRUE
GRMZM2G480551	Zm00001d042631	3.00759	1.19277e-05	TRUE		GRMZM2G037644	Zm00001d043880	-1.01826	4.56e-13	TRUE
GRMZM2G368411	Zm00001d042611	1.4054	1.55269e-05	TRUE		GRMZM2G122584	Zm00001d043875	-1.08598	0.042719	TRUE
GRMZM2G007160	Zm00001d042596	1.31152	7.85639e-08	TRUE		GRMZM2G169654	Zm00001d043782	-3.67988	9.31e-31	TRUE
GRMZM2G329073	Zm00001d042573	1.15368	0.000355467	TRUE		GRMZM2G050697	Zm00001d043778	-1.34779	6.09e-08	TRUE
GRMZM2G085113	Zm00001d042445	1.72644	3.45222e-19	TRUE		GRMZM6G559102	Zm00001d043734	-1.04419	0.00668338	TRUE
GRMZM2G031493	Zm00001d042271	1.7267	0.000104846	TRUE		GRMZM2G331720	Zm00001d043680	-2.37813	3.22e-07	TRUE
GRMZM2G076621	Zm00001d042169	1.14177	0.000810257	TRUE		GRMZM2G380088	Zm00001d043674	-1.4672	0.000381699	TRUE
GRMZM2G050997	Zm00001d042148	1.62467	9.85147e-10	TRUE		GRMZM2G059753	Zm00001d043573	-1.37767	3.11e-18	TRUE
GRMZM2G082387	Zm00001d042127	1.24509	2.64781e-05	TRUE		GRMZM2G051151	Zm00001d043525	-2.3426	5.52e-17	TRUE
GRMZM2G467184	Zm00001d042108	1.10049	3.05907e-12	TRUE		GRMZM2G055898	Zm00001d043479	-4.32541	2.64e-97	TRUE
GRMZM2G106945	Zm00001d042107	1.15115	1.13139e-11	TRUE		GRMZM2G141299	Zm00001d043474	-1.02021	6.96e-07	TRUE
GRMZM5G813403	Zm00001d042016	1.44965	1.32166e-19	TRUE		GRMZM2G069694	Zm00001d043444	-4.76461	3.03e-36	TRUE
GRMZM5G844894	Zm00001d041782	2.03829	2.80822e-25	TRUE		GRMZM2G162305	Zm00001d043399	-1.58662	1.14e-07	TRUE
GRMZM2G047434	Zm00001d041719	1.23823	1.09397e-20	TRUE		GRMZM2G016435	Zm00001d043386	-2.92369	6.73e-05	TRUE
GRMZM2G021378	Zm00001d041716	2.24617	7.05615e-05	TRUE		GRMZM5G840538	Zm00001d043383	-1.5393	0.00289217	TRUE
GRMZM2G164868	Zm00001d041495	1.053	2.19549e-13	TRUE		GRMZM2G052816	Zm00001d043353	-7.27832	1.98e-07	TRUE
GRMZM2G104396	Zm00001d041491	1.64719	6.97985e-10	TRUE		GRMZM2G147322	Zm00001d043353	-1.2602	0.0211207	TRUE
GRMZM2G167794	Zm00001d041418	1.12565	0.000105563	TRUE		GRMZM2G304474	Zm00001d043318	-1.89609	2.42e-10	TRUE
GRMZM2G477885	Zm00001d041384	1.88948	0.0446012	TRUE		GRMZM2G436020	Zm00001d043318	-2.08706	4.85e-07	TRUE
GRMZM5G871631	Zm00001d041282	2.74043	1.91292e-06	TRUE		GRMZM2G016068	Zm00001d043314	-3.37947	1.34e-33	TRUE
GRMZM2G044503	Zm00001d041083	1.56239	8.28624e-12	TRUE		AC190623.3_FG001	Zm00001d043299	-2.99375	3.64e-10	TRUE
GRMZM5G874082	Zm00001d041083	1.61428	3.39968e-14	TRUE		GRMZM5G817173	Zm00001d043293	-1.82991	3.91e-17	TRUE
GRMZM2G174975	Zm00001d040733	1.79375	7.05225e-17	TRUE		GRMZM2G127453	Zm00001d043289	-1.04009	1.66e-11	TRUE
GRMZM2G467435	Zm00001d040725	1.74898	1.52017e-33	TRUE		GRMZM2G169782	Zm00001d043271	-2.61422	0.000131297	TRUE
GRMZM2G424577	Zm00001d040681	1.33741	8.88374e-10	TRUE		GRMZM2G062283	Zm00001d043258	-3.34274	0.0359079	TRUE
GRMZM2G331811	Zm00001d040672	1.74353	9.12665e-27	TRUE		GRMZM2G061515	Zm00001d043244	-1.29286	1.24e-08	TRUE
GRMZM2G051256	Zm00001d040621	1.01535	5.33338e-09	TRUE		AC213654.3_FG004	Zm00001d043180	-3.77184	1.77e-14	TRUE
GRMZM2G111593	Zm00001d040606	1.17472	2.31129e-18	TRUE		GRMZM2G042364	Zm00001d043171	-5.43817	1.11e-07	TRUE
GRMZM2G029479	Zm00001d040578	1.71632	0.0345435	TRUE		GRMZM2G402092	Zm00001d043168	-1.34784	1.67e-18	TRUE
GRMZM2G083239	Zm00001d040426	1.52523	0.00507681	TRUE		GRMZM2G155321	Zm00001d043104	-1.10249	8.31e-13	TRUE
GRMZM2G089949	Zm00001d040362	3.59557	6.97636e-08	TRUE		GRMZM2G038165	Zm00001d043075	-5.50885	0.0498194	TRUE
GRMZM2G063156	Zm00001d040361	1.16014	0.000472087	TRUE		GRMZM2G043095	Zm00001d042993	-1.83927	0.00021496	TRUE
GRMZM5G819807	Zm00001d040322	1.08926	7.40689e-11	TRUE		GRMZM2G065557	Zm00001d042862	-1.26864	1.19e-06	TRUE
GRMZM2G316967	Zm00001d040279	1.42096	4.84861e-20	TRUE		GRMZM2G003682	Zm00001d042811	-1.25585	6.81e-05	TRUE
GRMZM2G122666	Zm00001d040278	1.13014	1.28348e-19	TRUE		GRMZM2G019266	Zm00001d042641	-1.13647	3.07e-15	TRUE
GRMZM2G426917	Zm00001d040094	2.25825	0.00730119	TRUE		GRMZM2G167253	Zm00001d042637	-2.03883	0.0281911	TRUE
GRMZM2G162709	Zm00001d040019	1.9441	0.000491042	TRUE		GRMZM2G110277	Zm00001d042620	-2.82743	1.67e-45	TRUE
GRMZM2G158232	Zm00001d039936	7.2419	1.51715e-20	TRUE		GRMZM2G110195	Zm00001d042619	-3.25388	1.13e-05	TRUE
GRMZM2G422240	Zm00001d039935	5.16765	9.66937e-13	TRUE		GRMZM2G014653	Zm00001d042609	-1.5102	2.16e-17	TRUE
GRMZM2G437100	Zm00001d039933	4.1196	1.8087e-27	TRUE		GRMZM2G114873	Zm00001d042482	-1.11084	3.57e-09	TRUE
GRMZM2G034534	Zm00001d039880	1.50234	0.0154133	TRUE		GRMZM2G419328	Zm00001d042473	-1.11475	0.00211501	TRUE
GRMZM2G384090	Zm00001d039878	1.27174	0.0335297	TRUE		GRMZM2G177220	Zm00001d042463	-1.66249	1.39e-09	TRUE
GRMZM2G030712	Zm00001d039866	1.07974	2.63666e-06	TRUE		GRMZM2G058450	Zm00001d042455	-1.13592	1.22e-11	TRUE
GRMZM2G401581	Zm00001d039790	1.14113	4.33689e-18	TRUE		AC234165.1_FG002	Zm00001d042420	-1.80959	1.02e-10	TRUE
GRMZM2G031040	Zm00001d039739	2.79102	9.45225e-13	TRUE		GRMZM5G846152	Zm00001d042388	-1.10491	2.33e-09	TRUE
GRMZM2G150906	Zm00001d039685	1.81021	1.73624e-19	TRUE		GRMZM2G166548	Zm00001d042376	-1.95179	1.2e-10	TRUE
GRMZM2G138750	Zm00001d039650	1.36218	2.41711e-16	TRUE		GRMZM2G161295	Zm00001d042257	-1.39957	7.46e-14	TRUE
GRMZM2G099461	Zm00001d039581	1.0456	0.000104616	TRUE		GRMZM2G161380	Zm00001d042256	-1.10254	0.000882784	TRUE
GRMZM2G083810	Zm00001d039566	5.24141	8.30768e-142	TRUE		GRMZM2G060116	Zm00001d042246	-2.03525	0.00373571	TRUE
GRMZM2G353444	Zm00001d039542	2.0472	1.78537e-54	TRUE		GRMZM2G125216	Zm00001d042243	-2.0623	1.16e-09	TRUE
GRMZM2G078058	Zm00001d039480	1.49244	0.0260375	TRUE		GRMZM2G473152	Zm00001d042196	-1.68578	0.000856161	TRUE
GRMZM2G303044	Zm00001d039468	1.60816	0.0128178	TRUE		GRMZM2G025870	Zm00001d042192	-1.72458	0.00637943	TRUE
GRMZM2G143723	Zm00001d039467	1.09306	9.07492e-13	TRUE		GRMZM2G037422	Zm00001d042116	-1.19137	0.013308	TRUE
GRMZM2G055404	Zm00001d039428	1.44223	4.98278e-08	TRUE		GRMZM2G479112	Zm00001d042057	-1.22495	4.14e-07	TRUE
GRMZM2G055313	Zm00001d039426	2.59658	6.60762e-07	TRUE		GRMZM2G077015	Zm00001d041777	-6.3212	0.00116452	TRUE
GRMZM2G031432	Zm00001d039394	1.14453	3.41768e-06	TRUE		GRMZM2G076946	Zm00001d041776	-3.31307	0.00367637	TRUE
AC233853.1_FG003	Zm00001d039384	1.02505	5.25925e-05	TRUE		GRMZM5G864526	Zm00001d041750	-4.73529	4.15e-35	TRUE
GRMZM2G085176	Zm00001d039355	2.30505	5.09669e-16	TRUE		GRMZM2G349187	Zm00001d041741	-1.41397	0.0275014	TRUE
GRMZM2G083749	Zm00001d039300	1.10418	0.000472845	TRUE		GRMZM2G005419	Zm00001d041732	-1.57696	1.25e-05	TRUE
GRMZM5G828179	Zm00001d039254	3.48637	0.0357026	TRUE		GRMZM2G047626	Zm00001d041576	-1.13198	0.0192431	TRUE
GRMZM2G077466	Zm00001d039195	2.49396	0.00151756	TRUE		GRMZM2G089782	Zm00001d041498	-2.96619	1.27e-05	TRUE
GRMZM2G113355	Zm00001d039166	1.05624	7.74945e-14	TRUE		GRMZM2G028665	Zm00001d041365	-1.02715	4.87e-05	TRUE
GRMZM5G893630	Zm00001d039108	2.08987	1.40537e-37	TRUE		GRMZM5G858784	Zm00001d041319	-2.88486	7.5e-37	TRUE
GRMZM2G039886	Zm00001d039000	2.54787	1.96153e-26	TRUE		GRMZM2G503156	Zm00001d041269	-1.33118	0.00613142	TRUE
GRMZM2G155686	Zm00001d038996	3.0911	1.20029e-47	TRUE		GRMZM2G119523	Zm00001d041258	-3.47691	1.62e-16	TRUE
GRMZM2G170400	Zm00001d038891	1.04092	2.07576e-16	TRUE		GRMZM2G391794	Zm00001d041236	-1.02517	0.00115158	TRUE
GRMZM2G074790	Zm00001d038857	1.93648	1.65732e-47	TRUE		AC217841.3_FG001	Zm00001d040906	-3.25389	4.74e-06	TRUE
GRMZM2G360681	Zm00001d038806	3.35748	1.76844e-34	TRUE		GRMZM2G474019	Zm00001d040905	-2.2079	4.66e-11	TRUE
GRMZM2G101282	Zm00001d038753	1.45297	8.14309e-09	TRUE		GRMZM2G052616	Zm00001d040775	-2.12393	3.2e-05	TRUE
GRMZM2G127680	Zm00001d038714	1.0776	0.000416959	TRUE		GRMZM2G374460	Zm00001d040756	-3.60643	0.000293382	TRUE
AC204352.3_FG012	Zm00001d038617	1.57832	0.0169165	TRUE		GRMZM2G103755	Zm00001d040614	-3.13372	1.35e-09	TRUE
GRMZM2G020016	Zm00001d038584	1.2663	7.94297e-14	TRUE		AC190652.3_FG001	Zm00001d040562	-1.46632	0.008715	TRUE
GRMZM2G117392	Zm00001d038539	1.55324	6.83648e-06	TRUE		GRMZM2G154078	Zm00001d040517	-3.71167	2.04e-06	TRUE
GRMZM2G037343	Zm00001d038517	1.45977	0.00793228	TRUE		GRMZM2G162369	Zm00001d040467	-1.47434	0.0214817	TRUE
GRMZM2G174585	Zm00001d038503	1.49494	1.73739e-06	TRUE		GRMZM2G301642	Zm00001d040464	-1.36156	0.0472259	TRUE
GRMZM2G410812	Zm00001d038456	1.29819	5.3781e-18	TRUE		GRMZM2G029219	Zm00001d040422	-1.0464	3.85e-15	TRUE
GRMZM2G047677	Zm00001d038436	1.24691	0.00214624	TRUE		GRMZM2G178875	Zm00001d040244	-1.61782	0.00990013	TRUE
GRMZM2G392918	Zm00001d038287	1.55738	4.57591e-08	TRUE		GRMZM2G070167	Zm00001d040202	-2.21458	6.35e-46	TRUE
GRMZM2G038019	Zm00001d038251	1.19783	2.08705e-16	TRUE		GRMZM2G056975	Zm00001d040163	-1.20052	2.1e-06	TRUE
GRMZM2G024264	Zm00001d038173	1.03576	4.9152e-10	TRUE		GRMZM2G090584	Zm00001d040067	-3.31635	0.00448202	TRUE
GRMZM5G841343	Zm00001d038164	5.06813	1.25543e-24	TRUE		GRMZM2G175284	Zm00001d040065	-4.37879	0.000471302	TRUE
GRMZM2G132461	Zm00001d038065	1.84565	0.000196772	TRUE		GRMZM2G018806	Zm00001d040048	-1.61837	0.0330087	TRUE
GRMZM2G005293	Zm00001d038005	1.13136	2.10244e-16	TRUE		GRMZM2G362949	Zm00001d039987	-1.15645	7.9e-10	TRUE
GRMZM2G085964	Zm00001d037941	1.68933	4.98311e-29	TRUE		GRMZM5G832229	Zm00001d039715	-1.8458	0.000148757	TRUE
GRMZM2G116151	Zm00001d037744	1.06035	9.83016e-12	TRUE		GRMZM2G094224	Zm00001d039687	-1.27853	0.0174069	TRUE
GRMZM2G361605	Zm00001d037717	1.6883	9.25737e-21	TRUE		GRMZM2G464212	Zm00001d039681	-4.64895	0.00915155	TRUE
GRMZM5G828487	Zm00001d037688	1.45391	3.09653e-07	TRUE		GRMZM2G024551	Zm00001d039648	-1.95348	1.87e-33	TRUE
GRMZM2G436730	Zm00001d037682	1.29658	5.84914e-12	TRUE		GRMZM2G479038	Zm00001d039643	-5.87723	0.00476766	TRUE
GRMZM2G517884	Zm00001d037645	2.18192	0.0077196	TRUE		GRMZM2G355572	Zm00001d039524	-3.09423	0.00182699	TRUE
GRMZM2G137108	Zm00001d037228	1.67553	0.000898461	TRUE		GRMZM2G380319	Zm00001d039492	-4.00871	2.87e-52	TRUE
GRMZM2G383680	Zm00001d037218	1.431	0.0131071	TRUE		GRMZM2G471089	Zm00001d039434	-6.41153	0.00479739	TRUE
GRMZM2G008353	Zm00001d037205	8.71193	8.46802e-19	TRUE		GRMZM2G061005	Zm00001d039345	-3.23058	0.00451952	TRUE
GRMZM2G012479	Zm00001d037079	1.26223	0.000715085	TRUE		GRMZM2G114044	Zm00001d039338	-1.95879	0.00309668	TRUE
GRMZM2G156517	Zm00001d037052	2.52626	5.35132e-38	TRUE		AC194022.3_FG013	Zm00001d039328	-1.30617	5.79e-08	TRUE
GRMZM2G331283	Zm00001d036984	1.31688	6.63142e-06	TRUE		GRMZM2G091047	Zm00001d039256	-1.60257	2.2e-07	TRUE
GRMZM2G064382	Zm00001d036965	1.63553	2.62705e-16	TRUE		GRMZM5G871347	Zm00001d039245	-1.2636	0.0273736	TRUE
GRMZM2G335618	Zm00001d036951	3.32047	0.00359407	TRUE		GRMZM6G644461	Zm00001d039226	-1.16395	0.0354545	TRUE
GRMZM2G087896	Zm00001d036877	1.04013	0.000284771	TRUE		AC233870.1_FG003	Zm00001d039156	-1.5083	3.92e-30	TRUE
GRMZM2G129642	Zm00001d036804	1.24381	4.38718e-20	TRUE		GRMZM2G085641	Zm00001d038974	-1.37675	2.39e-11	TRUE
GRMZM2G026802	Zm00001d036797	1.26441	3.4683e-08	TRUE		GRMZM2G113129	Zm00001d038925	-1.30341	1.03e-18	TRUE
GRMZM2G354319	Zm00001d036676	2.19728	0.000732303	TRUE		GRMZM2G320373	Zm00001d038913	-1.83722	9.67e-16	TRUE
GRMZM2G096363	Zm00001d036490	1.01179	8.48702e-07	TRUE		GRMZM2G004909	Zm00001d038911	-1.00817	0.0105699	TRUE
GRMZM2G378762	Zm00001d036468	1.08408	0.00767421	TRUE		GRMZM2G059939	Zm00001d038907	-2.84511	2.05e-14	TRUE
GRMZM2G130528	Zm00001d036241	1.65595	2.04285e-34	TRUE		GRMZM2G476477	Zm00001d038884	-3.53299	3.81e-18	TRUE
GRMZM2G400718	Zm00001d035963	1.5398	3.38115e-22	TRUE		GRMZM2G177386	Zm00001d038846	-1.84979	3.96e-45	TRUE
GRMZM2G008202	Zm00001d035783	1.60537	2.58652e-35	TRUE		GRMZM2G031580	Zm00001d038780	-1.44031	9.36e-08	TRUE
GRMZM2G086294	Zm00001d035760	1.40785	0.024048	TRUE		GRMZM2G001304	Zm00001d038728	-1.61545	9.36e-24	TRUE
GRMZM2G334239	Zm00001d035647	7.74061	1.46817e-10	TRUE		GRMZM2G133966	Zm00001d038728	-1.39218	1.44e-15	TRUE
GRMZM2G101625	Zm00001d035569	4.02406	3.89076e-64	TRUE		GRMZM2G079613	Zm00001d038642	-2.77584	3.91e-17	TRUE
GRMZM2G163406	Zm00001d035562	1.67996	1.10739e-34	TRUE		GRMZM2G167673	Zm00001d038511	-1.08519	0.00506982	TRUE
GRMZM2G050412	Zm00001d035561	1.54305	1.54037e-35	TRUE		GRMZM2G390436	Zm00001d038478	-2.17601	1.32e-22	TRUE
AC203408.4_FG003	Zm00001d035442	1.24229	0.00760817	TRUE		GRMZM2G127350	Zm00001d038453	-1.45654	1.07e-18	TRUE
GRMZM2G029382	Zm00001d035316	6.47449	4.67946e-63	TRUE		GRMZM2G460617	Zm00001d038401	-2.16006	1.12e-06	TRUE
GRMZM2G036966	Zm00001d035234	1.32439	9.41284e-07	TRUE		GRMZM2G059314	Zm00001d038365	-1.58048	2.03e-11	TRUE
GRMZM2G127338	Zm00001d035166	1.57239	0.0399281	TRUE		GRMZM5G856297	Zm00001d038352	-1.09904	0.000114681	TRUE
GRMZM2G180659	Zm00001d035157	1.00546	0.000434738	TRUE		GRMZM2G178797	Zm00001d038348	-1.71027	1.22e-25	TRUE
GRMZM2G034404	Zm00001d035119	1.2357	8.59487e-19	TRUE		GRMZM2G378604	Zm00001d038334	-1.28647	0.000118972	TRUE
GRMZM5G870170	Zm00001d035115	1.7095	2.46686e-09	TRUE		GRMZM2G002128	Zm00001d038270	-1.74995	9.36e-28	TRUE
GRMZM2G374827	Zm00001d035046	1.38039	5.71141e-08	TRUE		GRMZM2G020859	Zm00001d038252	-1.78328	0.036409	TRUE
GRMZM2G434173	Zm00001d034919	1.68741	1.44715e-26	TRUE		GRMZM2G026523	Zm00001d038186	-1.4537	0.00817094	TRUE
GRMZM2G068244	Zm00001d034665	1.84705	5.03577e-19	TRUE		GRMZM2G153103	Zm00001d038126	-2.29551	3.23e-12	TRUE
GRMZM2G022662	Zm00001d034524	1.1685	8.45647e-07	TRUE		GRMZM2G340807	Zm00001d038061	-1.38712	2.36e-05	TRUE
GRMZM2G349062	Zm00001d034523	1.21674	5.06702e-06	TRUE		GRMZM2G012724	Zm00001d038023	-2.63714	0.0061779	TRUE
GRMZM2G168809	Zm00001d034512	1.94337	0.0442906	TRUE		GRMZM2G084806	Zm00001d038020	-2.62045	0.00114446	TRUE
GRMZM2G101682	Zm00001d034506	1.10246	7.65692e-14	TRUE		AC233879.1_FG002	Zm00001d037988	-2.96006	2.33e-16	TRUE
GRMZM2G049790	Zm00001d034497	1.52775	5.71962e-06	TRUE		GRMZM2G089231	Zm00001d037958	-1.47731	0.00010182	TRUE
GRMZM2G133023	Zm00001d034433	2.03	2.61696e-10	TRUE		GRMZM2G079440	Zm00001d037894	-2.49445	4.51e-48	TRUE
GRMZM2G005991	Zm00001d034415	2.54943	0.0427041	TRUE		AC204292.4_FG003	Zm00001d037892	-2.2578	0.00026444	TRUE
GRMZM2G026703	Zm00001d034413	1.89762	7.52066e-09	TRUE		GRMZM2G045720	Zm00001d037868	-5.55183	0.0229915	TRUE
GRMZM2G134917	Zm00001d034368	2.5931	5.45005e-40	TRUE		GRMZM2G103945	Zm00001d037779	-1.18275	0.0198998	TRUE
GRMZM2G308687	Zm00001d034356	2.28222	2.41104e-46	TRUE		GRMZM2G116029	Zm00001d037743	-1.93877	1.2e-20	TRUE
GRMZM2G058414	Zm00001d034340	1.54363	6.48963e-12	TRUE		GRMZM2G052890	Zm00001d037737	-5.30157	2.59e-07	TRUE
GRMZM2G427697	Zm00001d034221	1.25669	7.94208e-23	TRUE		GRMZM2G316030	Zm00001d037708	-1.25704	1.49e-07	TRUE
GRMZM2G420108	Zm00001d034197	1.40167	0.00264552	TRUE		GRMZM2G131784	Zm00001d037665	-4.97748	8.62e-27	TRUE
GRMZM2G108865	Zm00001d034163	1.01795	1.74785e-10	TRUE		GRMZM2G308440	Zm00001d037664	-2.70767	0.00286332	TRUE
GRMZM2G099305	Zm00001d034143	1.5348	7.68762e-07	TRUE		GRMZM2G323888	Zm00001d037632	-2.34373	3.95e-25	TRUE
GRMZM2G123714	Zm00001d034062	1.02527	2.19391e-14	TRUE		GRMZM2G352618	Zm00001d037631	-2.16251	2.27e-21	TRUE
GRMZM2G128617	Zm00001d033990	2.10778	0.00972775	TRUE		GRMZM2G341155	Zm00001d037628	-2.31111	0.0378828	TRUE
GRMZM2G003489	Zm00001d033987	7.26025	5.66732e-13	TRUE		AC194965.4_FG004	Zm00001d037605	-1.06506	0.00500719	TRUE
GRMZM2G049349	Zm00001d033872	1.18346	0.00867786	TRUE		GRMZM2G122577	Zm00001d037515	-2.16547	0.0445951	TRUE
GRMZM2G401331	Zm00001d033857	1.41206	1.43069e-09	TRUE		GRMZM2G008166	Zm00001d037170	-1.73409	5.86e-07	TRUE
GRMZM5G863645	Zm00001d033797	1.29195	1.13463e-06	TRUE		GRMZM2G142816	Zm00001d037167	-6.20862	0.000836979	TRUE
GRMZM2G042040	Zm00001d033707	2.71905	4.86134e-36	TRUE		GRMZM2G134888	Zm00001d037057	-1.78662	0.000784528	TRUE
AC203019.3_FG001	Zm00001d033573	1.47092	0.0367888	TRUE		GRMZM2G464895	Zm00001d037041	-1.90013	0.00156893	TRUE
GRMZM2G341959	Zm00001d033516	1.46675	1.23529e-25	TRUE		GRMZM2G050917	Zm00001d036993	-2.49558	2.84e-15	TRUE
GRMZM2G447176	Zm00001d033466	1.63158	0.0343981	TRUE		GRMZM2G325650	Zm00001d036925	-4.36919	4.18e-47	TRUE
GRMZM2G108861	Zm00001d033459	1.48731	6.13584e-08	TRUE		GRMZM2G349834	Zm00001d036900	-3.13438	0.00290493	TRUE
GRMZM2G095899	Zm00001d033407	1.12901	0.00274454	TRUE		GRMZM2G134878	Zm00001d036737	-1.05561	0.000163436	TRUE
GRMZM2G150688	Zm00001d033369	1.19189	4.05741e-17	TRUE		GRMZM2G177095	Zm00001d036700	-1.14452	0.000535943	TRUE
GRMZM2G045678	Zm00001d033325	1.11927	4.07415e-10	TRUE		GRMZM2G360081	Zm00001d036653	-7.46236	3.46e-08	TRUE
GRMZM2G066067	Zm00001d033320	1.78848	0.0427041	TRUE		GRMZM2G420715	Zm00001d036650	-2.96619	0.00337714	TRUE
GRMZM2G044236	Zm00001d033237	1.15699	0.000866784	TRUE		AC205886.3_FG001	Zm00001d036575	-1.03812	0.0417225	TRUE
GRMZM2G058244	Zm00001d033188	1.64799	1.42886e-07	TRUE		GRMZM2G150256	Zm00001d036541	-1.45842	4.6e-22	TRUE
GRMZM2G074024	Zm00001d033172	1.18523	4.352e-14	TRUE		GRMZM2G175562	Zm00001d036535	-2.03851	1.89e-24	TRUE
GRMZM2G105971	Zm00001d033084	4.55654	3.53532e-06	TRUE		GRMZM2G100976	Zm00001d036521	-1.67961	4.63e-05	TRUE
GRMZM2G077428	Zm00001d033082	7.34354	0.0144552	TRUE		GRMZM2G139073	Zm00001d036425	-3.62972	5.89e-10	TRUE
GRMZM2G073192	Zm00001d033065	1.03911	0.000480116	TRUE		GRMZM2G000353	Zm00001d036348	-2.0754	0.000261326	TRUE
GRMZM2G083156	Zm00001d033053	1.1253	0.0011236	TRUE		GRMZM2G119865	Zm00001d036298	-1.61849	1.68e-17	TRUE
GRMZM2G409133	Zm00001d033018	1.55313	9.0784e-17	TRUE		GRMZM2G074307	Zm00001d036221	-3.4005	8.85e-26	TRUE
GRMZM2G083248	Zm00001d033011	3.7937	0.00907154	TRUE		GRMZM2G152041	Zm00001d036136	-1.09463	2.76e-06	TRUE
GRMZM2G010871	Zm00001d032923	1.92116	8.8766e-13	TRUE		GRMZM2G124815	Zm00001d035865	-1.11008	0.00196137	TRUE
GRMZM2G075492	Zm00001d032794	1.21203	0.000201103	TRUE		GRMZM2G071450	Zm00001d035859	-1.55828	4.17e-10	TRUE
GRMZM2G351248	Zm00001d032783	1.69321	0.0293978	TRUE		GRMZM2G070500	Zm00001d035713	-1.09124	1.21e-07	TRUE
GRMZM2G431412	Zm00001d032672	1.0995	0.0016123	TRUE		GRMZM2G012806	Zm00001d035681	-2.94925	3.15e-10	TRUE
GRMZM2G404443	Zm00001d032664	1.68473	2.27561e-06	TRUE		GRMZM2G420882	Zm00001d035588	-1.76865	5.1e-09	TRUE
GRMZM2G009735	Zm00001d032561	1.00206	0.000626649	TRUE		GRMZM2G122628	Zm00001d035539	-2.00416	0.00148186	TRUE
GRMZM2G131769	Zm00001d032546	1.01034	2.22499e-11	TRUE		GRMZM2G094404	Zm00001d035538	-1.81594	0.0121129	TRUE
GRMZM2G374973	Zm00001d032539	1.78882	0.000153105	TRUE		GRMZM2G076768	Zm00001d035465	-4.16927	2.1e-06	TRUE
GRMZM2G460012	Zm00001d032507	1.1329	4.58722e-05	TRUE		GRMZM2G410757	Zm00001d035456	-1.44707	0.0158128	TRUE
GRMZM2G047124	Zm00001d032307	1.99274	0.0307138	TRUE		GRMZM5G856011	Zm00001d035401	-2.46142	0.000541356	TRUE
GRMZM5G844703	Zm00001d032292	4.48173	5.70572e-41	TRUE		GRMZM2G076943	Zm00001d035400	-4.25049	2.85e-10	TRUE
GRMZM2G166687	Zm00001d032217	2.25223	0.000309517	TRUE		GRMZM2G423669	Zm00001d035306	-1.36836	0.0178613	TRUE
GRMZM2G428555	Zm00001d032194	1.06173	4.50107e-11	TRUE		GRMZM2G035023	Zm00001d035064	-1.97829	0.000102133	TRUE
GRMZM2G131205	Zm00001d032152	1.2897	3.65189e-10	TRUE		GRMZM2G122337	Zm00001d035001	-4.92326	1.19e-09	TRUE
GRMZM2G061833	Zm00001d032064	2.99615	6.74741e-14	TRUE		GRMZM2G004435	Zm00001d034990	-1.40287	7.16e-10	TRUE
GRMZM2G104516	Zm00001d031985	1.97516	0.00712224	TRUE		GRMZM2G347956	Zm00001d034897	-1.09196	1.94e-07	TRUE
GRMZM2G358274	Zm00001d031932	6.97019	1.6162e-06	TRUE		GRMZM2G134054	Zm00001d034839	-1.40064	1.77e-14	TRUE
GRMZM2G346920	Zm00001d031840	1.26723	2.72531e-20	TRUE		GRMZM2G316148	Zm00001d034827	-3.22733	0.00388099	TRUE
GRMZM2G155340	Zm00001d031753	1.07941	9.73779e-07	TRUE		GRMZM2G142097	Zm00001d034724	-1.02776	1.54e-12	TRUE
GRMZM2G021816	Zm00001d031740	1.0839	2.38728e-09	TRUE		GRMZM2G477609	Zm00001d034688	-2.75436	3.21e-23	TRUE
GRMZM2G164909	Zm00001d031736	7.91816	8.80348e-20	TRUE		GRMZM2G055834	Zm00001d034674	-6.16098	0.000755954	TRUE
GRMZM2G079956	Zm00001d031732	1.76523	3.11523e-18	TRUE		GRMZM2G055802	Zm00001d034673	-1.718	4.64e-15	TRUE
GRMZM2G096585	Zm00001d031569	2.12395	1.20723e-53	TRUE		GRMZM2G347043	Zm00001d034601	-1.99488	5.22e-05	TRUE
GRMZM2G337190	Zm00001d031546	3.05702	1.16892e-06	TRUE		GRMZM2G077181	Zm00001d034564	-1.55547	0.00241462	TRUE
GRMZM2G351239	Zm00001d031517	4.79902	1.07622e-05	TRUE		GRMZM2G004511	Zm00001d034558	-1.16442	3.9e-10	TRUE
GRMZM2G160917	Zm00001d031451	1.46917	4.43732e-23	TRUE		GRMZM2G161306	Zm00001d034538	-1.89717	3.41e-06	TRUE
GRMZM5G839014	Zm00001d031436	1.04354	1.15385e-09	TRUE		GRMZM2G448925	Zm00001d034435	-1.55414	2.03e-05	TRUE
GRMZM2G141320	Zm00001d031428	3.17668	0.01098	TRUE		GRMZM2G448927	Zm00001d034434	-2.31704	0.00104662	TRUE
GRMZM2G059129	Zm00001d031412	1.92955	3.33294e-05	TRUE		GRMZM2G414540	Zm00001d034365	-1.05661	0.0395849	TRUE
GRMZM2G354560	Zm00001d031389	1.06624	0.015124	TRUE		GRMZM2G017290	Zm00001d034283	-4.11465	1.92e-19	TRUE
GRMZM2G115981	Zm00001d031338	1.5369	0.00164542	TRUE		GRMZM2G135447	Zm00001d034212	-1.1232	1.28e-07	TRUE
GRMZM6G907181	Zm00001d031338	1.49276	0.000301264	TRUE		GRMZM2G177046	Zm00001d034199	-1.04205	0.00649266	TRUE
GRMZM2G024668	Zm00001d031332	3.36976	1.37955e-46	TRUE		GRMZM2G164558	Zm00001d034179	-1.97306	1.31e-11	TRUE
GRMZM2G080724	Zm00001d031325	4.36864	5.27129e-17	TRUE		GRMZM2G009958	Zm00001d034175	-1.05307	0.00135949	TRUE
GRMZM2G051168	Zm00001d031199	1.87453	1.74721e-08	TRUE		GRMZM2G124540	Zm00001d034160	-1.1312	3.02e-05	TRUE
GRMZM2G400268	Zm00001d031184	1.3191	9.22604e-14	TRUE		GRMZM2G047422	Zm00001d034130	-4.26795	1.42e-10	TRUE
GRMZM2G090379	Zm00001d031093	1.15944	0.00556001	TRUE		GRMZM2G025857	Zm00001d034002	-6.45429	0.00016202	TRUE
GRMZM2G090411	Zm00001d031093	1.28153	0.00398534	TRUE		GRMZM2G377131	Zm00001d033995	-1.24143	5.28e-16	TRUE
GRMZM5G836977	Zm00001d031053	1.19634	0.0223102	TRUE		GRMZM2G159285	Zm00001d033976	-1.08687	2.65e-05	TRUE
GRMZM2G137293	Zm00001d030867	3.68528	0.014803	TRUE		GRMZM2G144346	Zm00001d033719	-1.82094	0.00169987	TRUE
GRMZM2G139324	Zm00001d030834	1.06725	1.75389e-07	TRUE		GRMZM5G842877	Zm00001d033700	-3.52494	0.0242949	TRUE
GRMZM2G081151	Zm00001d030819	1.86893	1.0311e-15	TRUE		GRMZM2G033787	Zm00001d033633	-1.21407	4.32e-11	TRUE
GRMZM2G403620	Zm00001d030737	1.16092	8.57239e-15	TRUE		GRMZM2G159149	Zm00001d033605	-1.31517	1.04e-27	TRUE
GRMZM2G132077	Zm00001d030698	1.63724	2.41762e-40	TRUE		GRMZM2G169372	Zm00001d033483	-1.42695	8.61e-19	TRUE
GRMZM2G119252	Zm00001d030697	1.41833	5.26959e-09	TRUE		GRMZM2G118821	Zm00001d033446	-1.1891	4.26e-06	TRUE
GRMZM2G081977	Zm00001d030661	1.90532	0.00268496	TRUE		GRMZM2G055037	Zm00001d033419	-2.4625	0.000101632	TRUE
GRMZM2G065205	Zm00001d030614	1.02075	8.99133e-13	TRUE		GRMZM2G027663	Zm00001d033383	-1.2653	5.04e-24	TRUE
GRMZM2G162158	Zm00001d030548	1.28786	0.00493828	TRUE		GRMZM2G081915	Zm00001d033339	-1.06637	2.92e-14	TRUE
GRMZM2G030850	Zm00001d030361	1.66812	1.0423e-16	TRUE		GRMZM2G472643	Zm00001d033316	-1.85701	3.48e-06	TRUE
GRMZM2G107851	Zm00001d030253	1.04843	0.000149278	TRUE		GRMZM2G070252	Zm00001d033292	-1.12174	1.15e-06	TRUE
GRMZM2G070899	Zm00001d030005	1.13554	7.33903e-13	TRUE		GRMZM2G114036	Zm00001d033254	-1.2166	0.0372612	TRUE
GRMZM2G050961	Zm00001d029997	1.7615	1.57974e-08	TRUE		GRMZM2G034417	Zm00001d033110	-1.15791	1.52e-11	TRUE
GRMZM2G042538	Zm00001d029996	1.27196	6.39418e-20	TRUE		GRMZM2G012119	Zm00001d033098	-1.76692	1.47e-06	TRUE
GRMZM2G079470	Zm00001d029855	1.31833	6.84685e-22	TRUE		GRMZM2G011078	Zm00001d033090	-1.08582	0.00181694	TRUE
GRMZM2G052344	Zm00001d029806	1.96257	3.29956e-11	TRUE		GRMZM2G110681	Zm00001d032955	-1.00787	8.12e-09	TRUE
GRMZM2G030636	Zm00001d029715	1.24917	3.06852e-11	TRUE		GRMZM2G070673	Zm00001d032932	-1.29709	0.000293707	TRUE
GRMZM2G087878	Zm00001d029680	1.26991	0.00467116	TRUE		GRMZM2G127421	Zm00001d032926	-5.2075	3.61e-36	TRUE
GRMZM2G125241	Zm00001d029539	1.36759	0.0103461	TRUE		GRMZM2G017388	Zm00001d032899	-1.13578	0.000599212	TRUE
GRMZM5G811373	Zm00001d029476	4.62884	5.64003e-36	TRUE		GRMZM2G173315	Zm00001d032866	-2.13053	4.8e-06	TRUE
GRMZM2G107499	Zm00001d029378	3.11427	2.41304e-68	TRUE		GRMZM2G060742	Zm00001d032828	-1.67642	2.52e-05	TRUE
GRMZM2G023325	Zm00001d029353	3.67623	0.0148278	TRUE		GRMZM2G144782	Zm00001d032810	-2.30335	2.79e-50	TRUE
GRMZM2G016281	Zm00001d029304	4.83021	6.67746e-22	TRUE		GRMZM2G413482	Zm00001d032771	-2.54538	1.55e-18	TRUE
AC216247.3_FG001	Zm00001d029270	1.08995	0.000104054	TRUE		GRMZM2G113167	Zm00001d032636	-1.76179	0.0262309	TRUE
GRMZM2G703582	Zm00001d029218	1.21555	0.0186947	TRUE		GRMZM2G449133	Zm00001d032570	-1.28705	0.0397459	TRUE
GRMZM2G043493	Zm00001d029078	1.06566	2.82471e-11	TRUE		GRMZM5G822098	Zm00001d032552	-1.8891	3.9e-26	TRUE
GRMZM2G455809	Zm00001d028806	1.3458	0.0349022	TRUE		GRMZM2G167824	Zm00001d032502	-1.02423	7.39e-07	TRUE
GRMZM2G024440	Zm00001d028737	6.0502	0.00199582	TRUE		GRMZM2G123896	Zm00001d032423	-1.65418	2.11e-38	TRUE
GRMZM2G428391	Zm00001d028630	4.23053	1.15202e-10	TRUE		GRMZM2G075229	Zm00001d032409	-1.63292	0.0294793	TRUE
GRMZM2G306679	Zm00001d028561	5.97431	2.31098e-16	TRUE		GRMZM2G068699	Zm00001d032406	-2.1732	4.58e-05	TRUE
GRMZM2G046382	Zm00001d028557	4.29546	3.70188e-28	TRUE		GRMZM2G078401	Zm00001d032372	-1.115	0.00469523	TRUE
AC208204.3_FG006	Zm00001d028555	4.8071	1.14839e-102	TRUE		GRMZM2G074094	Zm00001d032343	-1.41985	2.65e-28	TRUE
GRMZM5G883632	Zm00001d028510	1.19915	2.26333e-15	TRUE		GRMZM2G003426	Zm00001d032318	-1.37051	0.00445088	TRUE
GRMZM2G063733	Zm00001d028452	1.34775	0.000316841	TRUE		GRMZM2G056815	Zm00001d032233	-2.52768	0.0332762	TRUE
GRMZM2G172537	Zm00001d028410	3.58971	3.07427e-74	TRUE		GRMZM2G107276	Zm00001d032213	-1.93528	2.85e-05	TRUE
GRMZM2G149647	Zm00001d028408	3.19332	2.61289e-15	TRUE		GRMZM2G153184	Zm00001d032197	-4.07823	9.26e-101	TRUE
GRMZM2G149636	Zm00001d028406	1.71245	8.59449e-06	TRUE		GRMZM2G043819	Zm00001d032160	-1.08258	1.34e-11	TRUE
GRMZM2G149481	Zm00001d028401	1.40178	9.44e-30	TRUE		GRMZM2G125557	Zm00001d032081	-1.99723	4.43e-50	TRUE
GRMZM2G157197	Zm00001d028371	1.97063	1.07258e-06	TRUE		GRMZM2G101245	Zm00001d032069	-1.34989	0.0146491	TRUE
GRMZM2G100629	Zm00001d028362	1.81484	6.45827e-10	TRUE		GRMZM2G021074	Zm00001d032060	-1.43275	3.16e-27	TRUE
GRMZM2G180452	Zm00001d028297	1.51019	8.68576e-15	TRUE		GRMZM2G092823	Zm00001d032042	-1.70152	1.94e-38	TRUE
GRMZM2G002178	Zm00001d028282	1.14924	0.000455967	TRUE		GRMZM2G084583	Zm00001d032024	-5.0606	1.18e-23	TRUE
GRMZM2G155242	Zm00001d028180	1.86483	5.14969e-52	TRUE		GRMZM2G112617	Zm00001d032008	-3.98205	2.2e-09	TRUE
AC166636.1_FG007	Zm00001d028011	1.11454	7.13996e-09	TRUE		GRMZM5G840852	Zm00001d031918	-2.24818	0.00442951	TRUE
GRMZM2G006631	Zm00001d027987	1.06098	8.61304e-15	TRUE		AC186231.4_FG002	Zm00001d031878	-6.7961	1.57e-13	TRUE
GRMZM2G031177	Zm00001d027982	1.94787	3.59594e-11	TRUE		GRMZM2G141607	Zm00001d031808	-1.68326	5.26e-05	TRUE
GRMZM2G080524	Zm00001d027887	1.3578	6.73112e-06	TRUE		GRMZM2G442763	Zm00001d031807	-1.19072	1.48e-06	TRUE
GRMZM2G162776	Zm00001d027848	1.55258	1.19078e-18	TRUE		GRMZM2G007969	Zm00001d031806	-5.36377	1.32e-51	TRUE
GRMZM2G124042	Zm00001d027810	1.30743	0.0124294	TRUE		GRMZM5G881887	Zm00001d031802	-1.31667	1.41e-05	TRUE
GRMZM2G136081	Zm00001d027763	1.05263	8.13913e-08	TRUE		GRMZM2G175423	Zm00001d031727	-1.04112	1.51e-10	TRUE
GRMZM2G165972	Zm00001d027757	2.04692	1.78216e-07	TRUE		GRMZM2G353485	Zm00001d031683	-3.43308	3.1e-05	TRUE
GRMZM2G453139	Zm00001d027746	1.36877	5.15924e-08	TRUE		GRMZM2G309731	Zm00001d031673	-1.8253	2.89e-06	TRUE
GRMZM2G355846	Zm00001d027622	1.97574	0.00077223	TRUE		GRMZM2G054252	Zm00001d031655	-1.55619	2.89e-06	TRUE
GRMZM2G173372	Zm00001d027546	1.6899	2.48572e-13	TRUE		GRMZM2G368827	Zm00001d031647	-2.70684	3.11e-19	TRUE
GRMZM5G887276	Zm00001d027492	1.17567	0.00167257	TRUE		GRMZM2G159397	Zm00001d031620	-10.1165	1.28e-16	TRUE
GRMZM2G428184	Zm00001d027461	2.80809	0.00107776	TRUE		GRMZM5G868981	Zm00001d031502	-2.36022	0.00112407	TRUE
GRMZM2G137329	Zm00001d027332	4.31268	5.00236e-07	TRUE		GRMZM2G168893	Zm00001d031489	-1.1701	6.17e-11	TRUE
GRMZM2G137352	Zm00001d027330	2.88125	1.10204e-26	TRUE		GRMZM2G056122	Zm00001d031471	-1.34421	0.00178978	TRUE
GRMZM2G474194	Zm00001d027283	1.28278	2.3322e-17	TRUE		GRMZM2G121312	Zm00001d031434	-2.7968	8.21e-23	TRUE
GRMZM2G173413	Zm00001d026635	1.12996	2.91765e-09	TRUE		GRMZM2G137868	Zm00001d031349	-6.62068	3.7e-05	TRUE
GRMZM2G323024	Zm00001d026603	2.30099	2.42868e-19	TRUE		AC196957.3_FG005	Zm00001d031250	-2.94113	0.0227826	TRUE
GRMZM2G092427	Zm00001d026599	2.1322	3.25119e-10	TRUE		GRMZM2G129597	Zm00001d031244	-8.84285	7.41e-20	TRUE
GRMZM2G028622	Zm00001d026537	1.63464	0.00557816	TRUE		GRMZM2G357455	Zm00001d031239	-1.04005	0.0098478	TRUE
GRMZM2G442000	Zm00001d026530	1.41854	1.00233e-15	TRUE		GRMZM2G071413	Zm00001d031229	-1.16104	0.000657812	TRUE
GRMZM2G527256	Zm00001d026459	7.00772	2.29798e-05	TRUE		GRMZM2G108135	Zm00001d031220	-5.80903	0.0275413	TRUE
GRMZM2G064903	Zm00001d026440	1.05577	0.000454092	TRUE		GRMZM2G085411	Zm00001d031213	-5.71816	0.0114268	TRUE
GRMZM2G097841	Zm00001d026370	1.259	1.11417e-07	TRUE		GRMZM2G093755	Zm00001d031204	-1.72725	0.0417225	TRUE
GRMZM2G122897	Zm00001d026351	1.14228	1.65128e-20	TRUE		GRMZM2G099366	Zm00001d031183	-2.67338	1.14e-12	TRUE
GRMZM2G121612	Zm00001d026337	1.05646	2.52078e-10	TRUE		GRMZM2G396477	Zm00001d031159	-9.47541	3.74e-80	TRUE
GRMZM2G042867	Zm00001d026318	1.49267	9.7861e-06	TRUE		GRMZM2G332821	Zm00001d031023	-1.59547	0.00135847	TRUE
GRMZM2G354209	Zm00001d026308	2.26543	2.22809e-06	TRUE		GRMZM2G130149	Zm00001d030678	-1.01433	2.6e-05	TRUE
GRMZM2G354855	Zm00001d026298	7.16654	8.7769e-07	TRUE		GRMZM2G166159	Zm00001d030656	-1.31796	2.22e-24	TRUE
GRMZM2G031354	Zm00001d026282	4.2887	0.000465318	TRUE		GRMZM5G811095	Zm00001d030556	-2.41872	0.00265567	TRUE
GRMZM2G456618	Zm00001d026263	2.06347	6.28171e-27	TRUE		GRMZM2G063824	Zm00001d030464	-4.31299	1.24e-22	TRUE
GRMZM2G148467	Zm00001d026175	1.62647	1.57053e-35	TRUE		GRMZM2G069098	Zm00001d030250	-1.96915	0.00101625	TRUE
GRMZM2G301485	Zm00001d026094	4.83111	5.60834e-16	TRUE		GRMZM2G058630	Zm00001d030174	-1.55666	0.0413161	TRUE
GRMZM2G077082	Zm00001d026077	6.96507	1.92886e-05	TRUE		AC209215.4_FG006	Zm00001d030057	-6.50702	6.94e-05	TRUE
GRMZM2G061499	Zm00001d025863	3.09791	0.000314984	TRUE		GRMZM2G148074	Zm00001d029934	-1.28359	3.03e-07	TRUE
GRMZM2G175140	Zm00001d025831	1.99383	0.00831122	TRUE		GRMZM2G425719	Zm00001d029922	-1.01866	0.00318391	TRUE
AC199705.3_FG008	Zm00001d025827	1.02112	0.0300133	TRUE		GRMZM2G090029	Zm00001d029820	-1.0622	5.79e-11	TRUE
GRMZM2G377641	Zm00001d025827	2.15414	6.50843e-09	TRUE		GRMZM2G047187	Zm00001d029803	-1.12548	6.55e-08	TRUE
GRMZM2G125635	Zm00001d025773	1.52894	2.9512e-29	TRUE		GRMZM2G327907	Zm00001d029784	-1.89157	1.01e-08	TRUE
GRMZM2G428924	Zm00001d025676	1.42632	0.00249136	TRUE		GRMZM2G026147	Zm00001d029783	-1.41222	9.12e-11	TRUE
GRMZM2G031963	Zm00001d025669	1.07915	2.81081e-10	TRUE		GRMZM2G402564	Zm00001d029778	-1.48565	4.71e-11	TRUE
GRMZM2G064311	Zm00001d025649	3.43926	1.16287e-05	TRUE		GRMZM2G028302	Zm00001d029745	-1.01409	0.00780311	TRUE
GRMZM2G080594	Zm00001d025614	1.71851	0.028283	TRUE		AC199541.4_FG007	Zm00001d029619	-1.2394	0.000144453	TRUE
GRMZM2G355773	Zm00001d025406	1.05262	1.02216e-14	TRUE		GRMZM2G074208	Zm00001d029535	-7.41933	1.99e-25	TRUE
GRMZM2G398876	Zm00001d025385	2.99699	2.14146e-27	TRUE		GRMZM2G470442	Zm00001d029526	-2.39609	0.00449762	TRUE
GRMZM2G147424	Zm00001d025339	1.17781	9.0038e-18	TRUE		GRMZM2G179521	Zm00001d029502	-2.47545	0.000143836	TRUE
GRMZM2G368047	Zm00001d025310	1.33631	0.00296837	TRUE		GRMZM2G035557	Zm00001d029495	-2.29155	3.29e-36	TRUE
GRMZM2G122437	Zm00001d025241	1.53609	1.51087e-29	TRUE		GRMZM2G110027	Zm00001d029475	-1.00968	1.1e-10	TRUE
GRMZM2G090441	Zm00001d025199	1.14901	9.58269e-08	TRUE		GRMZM2G049070	Zm00001d029438	-1.14804	2.91e-08	TRUE
GRMZM2G032547	Zm00001d025136	1.20225	9.2194e-18	TRUE		GRMZM2G082034	Zm00001d029164	-1.29336	0.00152409	TRUE
GRMZM2G359298	Zm00001d025103	1.90884	2.82006e-49	TRUE		GRMZM2G038598	Zm00001d029151	-1.80906	1.29e-10	TRUE
GRMZM2G159811	Zm00001d025055	1.15751	4.0615e-07	TRUE		GRMZM2G056424	Zm00001d029049	-1.7764	5.78e-12	TRUE
GRMZM2G363926	Zm00001d025038	7.62025	8.53564e-08	TRUE		GRMZM2G017223	Zm00001d029038	-1.6372	0.00264952	TRUE
GRMZM5G833699	Zm00001d024903	3.75678	2.77841e-06	TRUE		GRMZM2G312661	Zm00001d029028	-2.29543	3e-09	TRUE
GRMZM2G041350	Zm00001d024805	1.00476	0.0151838	TRUE		GRMZM2G031001	Zm00001d028995	-1.78447	0.0100065	TRUE
GRMZM2G042992	Zm00001d024523	1.13101	3.79013e-15	TRUE		GRMZM2G033570	Zm00001d028974	-1.00809	2.82e-16	TRUE
GRMZM2G042895	Zm00001d024522	3.08359	0.000326712	TRUE		GRMZM2G165919	Zm00001d028931	-3.29796	1.09e-08	TRUE
AC199911.5_FG001	Zm00001d024465	1.17278	0.0155746	TRUE		GRMZM2G124532	Zm00001d028905	-1.65562	7.81e-38	TRUE
GRMZM2G315767	Zm00001d024317	1.37029	2.07927e-05	TRUE		GRMZM2G013957	Zm00001d028867	-1.24173	7.03e-13	TRUE
GRMZM2G146981	Zm00001d024143	1.70954	0.0043213	TRUE		GRMZM2G010909	Zm00001d028808	-1.53317	6.21e-11	TRUE
GRMZM5G883764	Zm00001d023901	1.09089	2.43055e-13	TRUE		GRMZM2G006981	Zm00001d028778	-1.48924	1.61e-05	TRUE
GRMZM2G152143	Zm00001d023785	1.09752	1.94069e-06	TRUE		GRMZM2G087079	Zm00001d028757	-1.72244	6.56e-06	TRUE
GRMZM2G027522	Zm00001d023681	1.36822	1.75639e-08	TRUE		GRMZM2G150729	Zm00001d028664	-2.18843	2.53e-12	TRUE
GRMZM2G048175	Zm00001d023680	1.74429	1.36183e-08	TRUE		GRMZM2G179432	Zm00001d028601	-1.64662	1.34e-21	TRUE
GRMZM2G106622	Zm00001d023664	1.31117	2.39538e-05	TRUE		GRMZM2G026911	Zm00001d028591	-2.73414	1.82e-12	TRUE
GRMZM2G004060	Zm00001d023615	1.06512	1.53276e-07	TRUE		GRMZM2G012566	Zm00001d028548	-1.46125	8.71e-12	TRUE
GRMZM2G046284	Zm00001d023559	2.4327	4.22673e-06	TRUE		GRMZM2G089812	Zm00001d028432	-5.16818	0.0497276	TRUE
GRMZM2G031925	Zm00001d023478	1.14885	0.00104334	TRUE		GRMZM2G110913	Zm00001d028413	-3.80001	3.41e-18	TRUE
GRMZM5G805685	Zm00001d023446	1.33765	8.46327e-05	TRUE		GRMZM2G042253	Zm00001d028409	-2.21541	3.05e-07	TRUE
GRMZM2G113228	Zm00001d023430	1.83988	6.41198e-14	TRUE		GRMZM2G360234	Zm00001d028389	-1.774	0.0393784	TRUE
GRMZM6G534641	Zm00001d023430	1.53368	0.00501411	TRUE		GRMZM2G118497	Zm00001d028344	-1.32941	2.26e-15	TRUE
GRMZM2G050709	Zm00001d023394	6.23931	0.000662373	TRUE		GRMZM2G043470	Zm00001d028319	-1.60947	1.71e-25	TRUE
GRMZM2G031033	Zm00001d023387	1.08893	0.0247688	TRUE		GRMZM2G110131	Zm00001d028313	-2.19885	1.14e-06	TRUE
GRMZM2G101958	Zm00001d023343	1.39237	1.10572e-12	TRUE		GRMZM2G126808	Zm00001d028304	-2.81409	1.87e-29	TRUE
GRMZM2G129775	Zm00001d023339	2.79764	2.84258e-33	TRUE		GRMZM2G012126	Zm00001d028298	-1.07276	6.06e-05	TRUE
GRMZM2G005207	Zm00001d023332	1.36799	0.0047886	TRUE		GRMZM2G344388	Zm00001d028273	-1.26407	0.00056897	TRUE
GRMZM2G097078	Zm00001d023324	1.49777	0.00974884	TRUE		AC208897.3_FG004	Zm00001d028230	-1.19984	0.0245683	TRUE
AC152495.1_FG012	Zm00001d023318	1.26396	4.67865e-10	TRUE		GRMZM2G178894	Zm00001d028222	-2.20136	0.00202063	TRUE
GRMZM2G180254	Zm00001d023267	11.4382	3.83627e-53	TRUE		GRMZM2G099522	Zm00001d028217	-2.33032	1.03e-12	TRUE
GRMZM2G180244	Zm00001d023265	9.12932	4.08924e-118	TRUE		GRMZM2G301885	Zm00001d028151	-1.55098	3.08e-21	TRUE
GRMZM2G032562	Zm00001d022618	3.37598	8.17919e-12	TRUE		GRMZM2G005624	Zm00001d028129	-1.50151	3.23e-30	TRUE
GRMZM2G056750	Zm00001d022570	1.80704	0.000471674	TRUE		GRMZM2G077127	Zm00001d028094	-1.50198	6.01e-27	TRUE
GRMZM2G113863	Zm00001d022474	1.03879	1.60911e-09	TRUE		GRMZM2G003466	Zm00001d028017	-2.31243	2.26e-09	TRUE
GRMZM2G469380	Zm00001d022421	1.14887	9.63146e-19	TRUE		GRMZM2G097283	Zm00001d027999	-1.75836	1.71e-18	TRUE
GRMZM2G348125	Zm00001d022420	1.80523	0.00718462	TRUE		GRMZM2G154007	Zm00001d027996	-1.78718	4.52e-21	TRUE
GRMZM2G037189	Zm00001d022416	2.36536	7.64343e-20	TRUE		GRMZM5G815358	Zm00001d027936	-1.73574	7.29e-25	TRUE
GRMZM2G036134	Zm00001d022390	1.65797	4.93904e-33	TRUE		AC206951.3_FG017	Zm00001d027929	-1.7194	0.00013986	TRUE
GRMZM2G000451	Zm00001d022342	1.25224	0.00192227	TRUE		GRMZM2G034283	Zm00001d027853	-3.51632	0.0283803	TRUE
GRMZM2G120971	Zm00001d022314	1.09009	0.000468796	TRUE		GRMZM2G123986	Zm00001d027809	-1.03497	0.00147053	TRUE
GRMZM2G025685	Zm00001d022295	1.08551	3.83318e-13	TRUE		GRMZM2G154036	Zm00001d027755	-1.23437	4.6e-06	TRUE
GRMZM5G867185	Zm00001d022243	1.73664	4.038e-28	TRUE		GRMZM2G472266	Zm00001d027742	-1.18535	2.03e-05	TRUE
GRMZM2G014729	Zm00001d022193	1.95672	1.72237e-31	TRUE		GRMZM2G095968	Zm00001d027520	-1.66699	7.06e-09	TRUE
GRMZM2G054032	Zm00001d022151	1.08541	8.38698e-12	TRUE		GRMZM2G090051	Zm00001d027443	-1.64428	1e-10	TRUE
GRMZM2G167497	Zm00001d022082	1.01159	0.0211183	TRUE		GRMZM2G088482	Zm00001d027361	-1.61903	1.83e-08	TRUE
GRMZM2G131262	Zm00001d022059	1.13289	2.37409e-16	TRUE		GRMZM2G074107	Zm00001d026652	-1.56245	4.27e-22	TRUE
GRMZM2G092752	Zm00001d022005	1.36549	1.63969e-10	TRUE		GRMZM2G142802	Zm00001d026632	-2.65657	5.22e-88	TRUE
AC185108.3_FG010	Zm00001d022001	1.8181	0.0192525	TRUE		GRMZM2G008622	Zm00001d026618	-1.73111	0.00397407	TRUE
GRMZM2G057247	Zm00001d021985	1.29106	5.37474e-06	TRUE		GRMZM5G835039	Zm00001d026611	-1.88759	0.011416	TRUE
GRMZM2G179777	Zm00001d021971	1.10888	0.000171326	TRUE		GRMZM2G179523	Zm00001d026559	-1.06415	2.86e-13	TRUE
GRMZM2G374971	Zm00001d021901	1.81859	7.01586e-11	TRUE		GRMZM2G445616	Zm00001d026457	-2.18404	2.48e-08	TRUE
GRMZM2G384386	Zm00001d021892	1.10358	0.0304389	TRUE		GRMZM2G076602	Zm00001d026448	-1.60308	5.43e-10	TRUE
AC225308.2_FG005	Zm00001d021830	2.06545	0.00311398	TRUE		GRMZM2G136960	Zm00001d026414	-1.21651	0.0133187	TRUE
GRMZM2G057281	Zm00001d021784	1.99875	9.49759e-28	TRUE		GRMZM2G136970	Zm00001d026412	-3.55825	0.000540734	TRUE
GRMZM2G153438	Zm00001d021747	5.25205	0.049717	TRUE		GRMZM2G177373	Zm00001d026399	-1.4416	0.0048734	TRUE
GRMZM2G058070	Zm00001d021703	8.20484	0.00100122	TRUE		GRMZM2G445575	Zm00001d026398	-1.07993	0.0389582	TRUE
GRMZM2G431018	Zm00001d021692	1.21088	1.93055e-06	TRUE		GRMZM5G893216	Zm00001d026375	-2.18212	1.12e-23	TRUE
GRMZM2G114140	Zm00001d021690	1.1699	3.94464e-11	TRUE		GRMZM2G448051	Zm00001d026357	-2.175	0.00452416	TRUE
GRMZM2G076225	Zm00001d021599	1.38969	2.42025e-19	TRUE		GRMZM2G029039	Zm00001d026321	-1.08851	3.36e-11	TRUE
GRMZM2G067624	Zm00001d021573	1.2159	1.2025e-16	TRUE		GRMZM2G327234	Zm00001d026289	-1.53367	4.61e-13	TRUE
GRMZM2G155911	Zm00001d021572	1.89818	4.12174e-06	TRUE		GRMZM2G119802	Zm00001d026288	-1.3199	2.07e-16	TRUE
AC207722.2_FG009	Zm00001d021435	2.62394	3.4245e-18	TRUE		AC208110.2_FG007	Zm00001d026223	-1.26852	1.43e-12	TRUE
GRMZM2G044822	Zm00001d021289	2.00351	0.0314399	TRUE		GRMZM2G119370	Zm00001d026200	-2.38839	0.049985	TRUE
GRMZM2G091919	Zm00001d021286	4.68319	2.98718e-32	TRUE		GRMZM2G128078	Zm00001d026194	-1.0331	5.68e-07	TRUE
GRMZM2G143718	Zm00001d021278	2.08496	4.30376e-10	TRUE		GRMZM2G080516	Zm00001d026191	-1.53734	4.45e-06	TRUE
GRMZM2G165272	Zm00001d021263	5.72717	0.0254727	TRUE		GRMZM2G077069	Zm00001d026078	-2.99444	6.29e-09	TRUE
GRMZM2G340139	Zm00001d020985	1.05233	0.000161622	TRUE		GRMZM2G305146	Zm00001d026066	-4.20119	0.000469317	TRUE
GRMZM2G168261	Zm00001d020976	2.80819	3.18063e-27	TRUE		GRMZM2G113800	Zm00001d026042	-2.59655	5.03e-33	TRUE
GRMZM2G004990	Zm00001d020969	1.88724	4.56652e-23	TRUE		AC233979.1_FG011	Zm00001d026032	-5.32998	0.0332967	TRUE
GRMZM2G177229	Zm00001d020954	2.1955	5.10508e-30	TRUE		GRMZM2G031280	Zm00001d026021	-1.83641	0.00176964	TRUE
GRMZM2G307588	Zm00001d020941	1.70067	1.47207e-37	TRUE		GRMZM2G181030	Zm00001d026017	-2.88871	1.88e-20	TRUE
GRMZM2G487036	Zm00001d020940	1.3849	0.0225517	TRUE		GRMZM2G018027	Zm00001d026012	-3.12684	9e-65	TRUE
GRMZM2G069651	Zm00001d020898	1.96392	6.88815e-14	TRUE		GRMZM2G054591	Zm00001d025952	-2.31206	0.0197525	TRUE
GRMZM5G813217	Zm00001d020827	1.06744	4.36998e-08	TRUE		GRMZM2G131969	Zm00001d025903	-1.52612	9.15e-09	TRUE
GRMZM5G831102	Zm00001d020736	1.39567	3.52802e-13	TRUE		GRMZM2G046952	Zm00001d025901	-2.59375	9.58e-22	TRUE
GRMZM2G003246	Zm00001d020732	1.30394	0.00137695	TRUE		GRMZM2G046782	Zm00001d025900	-1.18268	5.89e-07	TRUE
GRMZM2G397260	Zm00001d020718	4.15411	9.1245e-08	TRUE		GRMZM2G306643	Zm00001d025872	-1.22869	0.0122818	TRUE
GRMZM2G389173	Zm00001d020687	1.6704	3.77481e-25	TRUE		GRMZM2G043887	Zm00001d025862	-1.04993	0.0101968	TRUE
GRMZM2G127537	Zm00001d020670	1.15436	3.66057e-17	TRUE		GRMZM2G005859	Zm00001d025860	-1.18405	0.00509072	TRUE
GRMZM2G388045	Zm00001d020638	5.88133	0.00439481	TRUE		GRMZM2G071264	Zm00001d025795	-2.77093	4.18e-16	TRUE
GRMZM2G700200	Zm00001d020620	1.6066	1.65154e-10	TRUE		GRMZM2G070448	Zm00001d025759	-1.641	0.012072	TRUE
GRMZM2G116614	Zm00001d020614	2.05759	0.00536873	TRUE		GRMZM2G107299	Zm00001d025622	-1.29071	0.00026697	TRUE
GRMZM2G071272	Zm00001d020578	1.31966	2.07673e-15	TRUE		GRMZM2G014022	Zm00001d025360	-1.23434	0.0320877	TRUE
GRMZM2G319798	Zm00001d020392	1.36634	2.76038e-22	TRUE		GRMZM5G831009	Zm00001d025343	-1.70777	5.28e-05	TRUE
GRMZM2G085934	Zm00001d020390	4.78224	2.91159e-08	TRUE		GRMZM2G002918	Zm00001d025266	-1.8895	8.42e-08	TRUE
GRMZM2G439448	Zm00001d020387	3.02444	0.0082181	TRUE		GRMZM2G034206	Zm00001d025247	-1.35622	0.000998156	TRUE
GRMZM2G166692	Zm00001d020264	2.19228	6.55489e-12	TRUE		GRMZM2G001853	Zm00001d025229	-2.59509	6.15e-05	TRUE
GRMZM2G008657	Zm00001d020021	1.01902	1.5028e-09	TRUE		GRMZM2G131611	Zm00001d024927	-1.24537	1.11e-06	TRUE
GRMZM2G591241	Zm00001d019966	3.0468	0.0188705	TRUE		AC199571.3_FG004	Zm00001d024894	-10.8067	6.72e-53	TRUE
GRMZM2G087041	Zm00001d019899	1.08382	0.0105724	TRUE		GRMZM2G110567	Zm00001d024886	-1.05447	0.00461627	TRUE
GRMZM2G407223	Zm00001d019704	2.10009	6.4389e-15	TRUE		GRMZM2G176998	Zm00001d024885	-1.51768	2.29e-15	TRUE
GRMZM2G137648	Zm00001d019605	6.72698	0.000404156	TRUE		GRMZM2G015605	Zm00001d024778	-1.42013	0.0042134	TRUE
GRMZM2G177539	Zm00001d019510	1.05014	0.0303985	TRUE		GRMZM2G028104	Zm00001d024763	-1.00642	0.0157935	TRUE
GRMZM5G872934	Zm00001d019376	1.02344	0.00411195	TRUE		GRMZM2G099002	Zm00001d024762	-1.36903	1.78e-06	TRUE
GRMZM2G147560	Zm00001d019327	1.38993	0.025742	TRUE		GRMZM2G123654	Zm00001d024432	-2.561	3.12e-11	TRUE
GRMZM2G358059	Zm00001d019283	1.22792	8.08378e-24	TRUE		GRMZM2G023422	Zm00001d024423	-1.38146	0.000105915	TRUE
GRMZM2G158188	Zm00001d019243	4.32531	2.64752e-66	TRUE		GRMZM2G448627	Zm00001d024414	-2.9081	5.77e-10	TRUE
GRMZM2G093276	Zm00001d019228	1.17025	0.000407453	TRUE		GRMZM2G364748	Zm00001d024379	-1.56096	2.55e-08	TRUE
GRMZM2G088469	Zm00001d019117	1.1622	0.000955119	TRUE		GRMZM2G034152	Zm00001d024281	-1.55928	5.32e-05	TRUE
GRMZM2G316256	Zm00001d019081	3.14643	0.000338304	TRUE		GRMZM2G350748	Zm00001d024154	-1.42415	1.72e-05	TRUE
GRMZM2G003306	Zm00001d019045	1.0654	2.48572e-13	TRUE		GRMZM2G471362	Zm00001d024151	-2.31217	0.0299643	TRUE
GRMZM2G161097	Zm00001d018954	2.53303	3.3754e-29	TRUE		GRMZM2G371316	Zm00001d024126	-5.61567	7.35e-11	TRUE
GRMZM2G125969	Zm00001d018941	1.02731	4.02525e-07	TRUE		GRMZM2G119465	Zm00001d023995	-1.40156	4.02e-18	TRUE
GRMZM2G320298	Zm00001d018857	1.09136	5.85119e-08	TRUE		GRMZM2G016890	Zm00001d023994	-2.57245	2.78e-14	TRUE
GRMZM2G442791	Zm00001d018802	1.2547	1.95991e-07	TRUE		GRMZM2G073860	Zm00001d023918	-1.49208	4.61e-12	TRUE
GRMZM2G008234	Zm00001d018731	1.15526	5.77213e-19	TRUE		GRMZM2G088689	Zm00001d023694	-2.91337	1.28e-56	TRUE
GRMZM2G145654	Zm00001d018717	1.86857	0.00110028	TRUE		GRMZM2G173669	Zm00001d023677	-4.08067	2.02e-08	TRUE
GRMZM2G120652	Zm00001d018633	1.04817	1.29622e-14	TRUE		GRMZM2G021706	Zm00001d023673	-4.57261	3.6e-27	TRUE
GRMZM2G078887	Zm00001d018461	1.54629	6.93861e-19	TRUE		GRMZM2G433162	Zm00001d023593	-1.52547	3.9e-10	TRUE
GRMZM2G163200	Zm00001d018421	1.0186	0.0010222	TRUE		GRMZM2G136910	Zm00001d023529	-2.03001	3.48e-20	TRUE
GRMZM2G008406	Zm00001d018323	2.0155	6.96014e-08	TRUE		GRMZM2G016370	Zm00001d023411	-1.62141	2.37e-11	TRUE
GRMZM2G098167	Zm00001d018298	4.07773	4.70701e-44	TRUE		GRMZM2G050774	Zm00001d023396	-1.16909	1.04e-05	TRUE
GRMZM2G098058	Zm00001d018297	1.39344	4.42787e-17	TRUE		GRMZM2G031261	Zm00001d023385	-2.82396	1.07e-06	TRUE
GRMZM5G878558	Zm00001d018206	1.06372	7.00337e-06	TRUE		GRMZM2G031317	Zm00001d023384	-3.6673	1.83e-11	TRUE
GRMZM2G105644	Zm00001d018034	1.34056	1.73583e-13	TRUE		GRMZM2G156150	Zm00001d023360	-2.01077	0.0281603	TRUE
GRMZM5G847707	Zm00001d017932	4.47516	5.04912e-17	TRUE		GRMZM2G125001	Zm00001d023353	-1.61635	0.000160849	TRUE
GRMZM2G394941	Zm00001d017900	1.17686	0.000474476	TRUE		GRMZM2G061742	Zm00001d023329	-9.18308	1.84e-127	TRUE
GRMZM2G113995	Zm00001d017717	1.09018	4.44659e-06	TRUE		GRMZM2G349565	Zm00001d023325	-2.01386	0.0243389	TRUE
GRMZM2G060834	Zm00001d017702	1.0306	6.23824e-12	TRUE		GRMZM2G443939	Zm00001d023323	-4.1557	3.94e-102	TRUE
GRMZM2G029815	Zm00001d017641	1.13442	1.32216e-12	TRUE		GRMZM2G083258	Zm00001d023321	-3.9267	0.00371765	TRUE
GRMZM2G106185	Zm00001d017563	1.1111	8.28526e-06	TRUE		GRMZM5G879178	Zm00001d023320	-2.11907	7.18e-17	TRUE
GRMZM2G090595	Zm00001d017560	1.04171	1.21686e-11	TRUE		AC152495.1_FG010	Zm00001d023318	-3.54868	4.65e-18	TRUE
GRMZM2G165530	Zm00001d017536	1.62664	6.80003e-08	TRUE		AC152495.1_FG002	Zm00001d023317	-2.0099	0.00164382	TRUE
GRMZM2G409372	Zm00001d017404	1.01008	3.67649e-06	TRUE		GRMZM2G069382	Zm00001d023317	-2.11162	0.0302002	TRUE
GRMZM2G162688	Zm00001d017401	1.32562	6.21167e-16	TRUE		GRMZM2G058595	Zm00001d023314	-1.64498	1.23e-07	TRUE
GRMZM2G123452	Zm00001d017375	4.22904	0.00433492	TRUE		GRMZM2G356817	Zm00001d023311	-5.94035	0.00627957	TRUE
GRMZM2G115948	Zm00001d017340	2.43373	0.000201724	TRUE		GRMZM2G004412	Zm00001d023304	-4.68014	8.61e-115	TRUE
GRMZM2G026839	Zm00001d017213	1.29644	1.57996e-19	TRUE		GRMZM5G819919	Zm00001d023303	-1.95689	2.43e-08	TRUE
GRMZM2G021777	Zm00001d017176	1.00749	1.34616e-08	TRUE		GRMZM2G127379	Zm00001d023294	-4.73828	2.17e-28	TRUE
GRMZM2G095299	Zm00001d017147	2.13201	6.28294e-20	TRUE		GRMZM2G180155	Zm00001d023263	-8.32401	1.17e-50	TRUE
GRMZM2G176307	Zm00001d017121	1.50074	4.31616e-33	TRUE		GRMZM2G180166	Zm00001d023262	-2.15132	1.01e-28	TRUE
GRMZM2G399952	Zm00001d017097	1.02502	3.35652e-06	TRUE		GRMZM2G317287	Zm00001d023247	-3.47995	5.47e-07	TRUE
GRMZM2G092672	Zm00001d017071	1.78786	0.0154196	TRUE		GRMZM2G129954	Zm00001d023242	-1.10281	0.000306469	TRUE
GRMZM2G092743	Zm00001d017070	1.24533	8.52009e-20	TRUE		GRMZM2G147266	Zm00001d023225	-1.75687	2.12e-20	TRUE
GRMZM2G092780	Zm00001d017069	1.08766	0.0441174	TRUE		GRMZM2G056772	Zm00001d022569	-1.61157	6.75e-13	TRUE
GRMZM2G091160	Zm00001d017061	12.7172	3.25623e-152	TRUE		GRMZM2G181607	Zm00001d022518	-1.19758	1.63e-18	TRUE
GRMZM2G113064	Zm00001d017046	1.0521	1.51608e-07	TRUE		GRMZM2G027851	Zm00001d022504	-1.68502	8.4e-20	TRUE
GRMZM2G095144	Zm00001d017037	2.55664	2.70069e-07	TRUE		GRMZM2G348914	Zm00001d022494	-4.41738	5.17e-14	TRUE
GRMZM2G101547	Zm00001d017030	1.17281	1.38357e-08	TRUE		GRMZM2G364643	Zm00001d022478	-3.71033	0.00965703	TRUE
GRMZM2G176253	Zm00001d016982	3.42379	1.56548e-35	TRUE		GRMZM2G472852	Zm00001d022464	-2.71204	8.13e-34	TRUE
GRMZM2G410710	Zm00001d016979	1.38561	2.16242e-18	TRUE		GRMZM2G177050	Zm00001d022451	-2.9026	5.37e-17	TRUE
GRMZM2G001223	Zm00001d016952	1.90789	0.000972387	TRUE		GRMZM2G148176	Zm00001d022367	-1.00205	2.48e-11	TRUE
GRMZM2G056629	Zm00001d016934	1.27148	0.019798	TRUE		GRMZM2G039757	Zm00001d022277	-1.65358	6.98e-08	TRUE
GRMZM5G839593	Zm00001d016922	1.79571	0.00453918	TRUE		GRMZM2G477325	Zm00001d022264	-1.21973	3.01e-10	TRUE
GRMZM2G105466	Zm00001d016902	1.74251	5.16684e-17	TRUE		GRMZM2G066636	Zm00001d022254	-5.21119	3.48e-07	TRUE
GRMZM2G088543	Zm00001d016758	1.02727	2.29261e-08	TRUE		GRMZM2G384528	Zm00001d022099	-2.03337	6.29e-05	TRUE
GRMZM2G017991	Zm00001d016733	2.06312	0.000135377	TRUE		GRMZM2G167520	Zm00001d022081	-1.48283	0.000266111	TRUE
GRMZM2G168807	Zm00001d016599	1.99618	3.17344e-56	TRUE		GRMZM2G138008	Zm00001d022075	-2.24859	2.74e-38	TRUE
GRMZM5G872392	Zm00001d016590	1.07359	8.36998e-13	TRUE		GRMZM2G131228	Zm00001d022062	-1.61124	3.42e-14	TRUE
GRMZM2G336858	Zm00001d016512	1.01959	3.15216e-10	TRUE		GRMZM2G008712	Zm00001d022022	-1.65499	0.00240434	TRUE
GRMZM2G336896	Zm00001d016512	1.1608	0.0266291	TRUE		GRMZM2G023444	Zm00001d021948	-1.012	8.18e-05	TRUE
GRMZM2G386154	Zm00001d016461	1.45994	8.09014e-24	TRUE		GRMZM2G064437	Zm00001d021938	-1.58053	0.00759763	TRUE
GRMZM2G406089	Zm00001d016400	3.19048	0.000999896	TRUE		GRMZM2G104204	Zm00001d021934	-2.50635	3.67e-66	TRUE
GRMZM2G121309	Zm00001d016277	1.07638	2.09316e-07	TRUE		GRMZM2G072280	Zm00001d021906	-1.29886	4.96e-07	TRUE
GRMZM5G888945	Zm00001d016145	10.0263	6.70823e-38	TRUE		GRMZM2G333980	Zm00001d021836	-2.02475	1.09e-06	TRUE
GRMZM2G020329	Zm00001d016143	3.69889	8.31147e-13	TRUE		AC233871.1_FG003	Zm00001d021835	-1.33064	0.0004227	TRUE
GRMZM2G148277	Zm00001d016091	8.16048	1.81436e-12	TRUE		GRMZM5G840946	Zm00001d021834	-1.0956	0.00161273	TRUE
GRMZM2G092154	Zm00001d016075	1.38758	4.25934e-22	TRUE		GRMZM2G171096	Zm00001d021772	-1.65113	0.0177044	TRUE
GRMZM2G140561	Zm00001d016062	1.9324	0.0447015	TRUE		GRMZM2G033885	Zm00001d021763	-2.26112	7.85e-10	TRUE
GRMZM2G029400	Zm00001d016031	1.27035	0.000462801	TRUE		GRMZM2G158009	Zm00001d021711	-1.88561	1.62e-22	TRUE
GRMZM2G147210	Zm00001d016017	2.21618	3.44498e-14	TRUE		GRMZM2G075438	Zm00001d021698	-2.18599	0.000283009	TRUE
GRMZM2G008593	Zm00001d015934	1.45917	1.85939e-09	TRUE		GRMZM2G309380	Zm00001d021682	-1.40573	0.00385453	TRUE
GRMZM2G103864	Zm00001d015918	1.4464	6.42576e-06	TRUE		GRMZM2G357631	Zm00001d021665	-2.30284	1.3e-08	TRUE
GRMZM2G180903	Zm00001d015817	1.47018	0.000162082	TRUE		GRMZM2G449709	Zm00001d021627	-1.37945	1.67e-06	TRUE
GRMZM2G052011	Zm00001d015744	4.14565	3.12721e-07	TRUE		AC189750.4_FG004	Zm00001d021596	-1.20674	9.42e-07	TRUE
GRMZM2G045319	Zm00001d015721	1.36496	5.08168e-14	TRUE		GRMZM2G029082	Zm00001d021579	-1.26849	6.56e-08	TRUE
GRMZM2G014577	Zm00001d015703	1.315	4.62076e-20	TRUE		GRMZM2G168618	Zm00001d021449	-1.84554	0.00922535	TRUE
AC205425.3_FG006	Zm00001d015697	8.18097	3.28662e-35	TRUE		GRMZM2G114704	Zm00001d021371	-1.15138	0.00791185	TRUE
GRMZM2G139650	Zm00001d015657	2.12382	5.27765e-24	TRUE		GRMZM2G015520	Zm00001d021344	-2.91466	0.00106937	TRUE
GRMZM2G134439	Zm00001d015605	1.05349	1.37623e-06	TRUE		GRMZM2G162893	Zm00001d021344	-3.34102	1.93e-06	TRUE
GRMZM2G148052	Zm00001d015578	7.03171	2.47058e-06	TRUE		GRMZM2G148864	Zm00001d021340	-1.42416	1.34e-08	TRUE
GRMZM2G417574	Zm00001d015525	3.58804	0.02285	TRUE		GRMZM2G126463	Zm00001d021272	-5.34098	7.14e-09	TRUE
GRMZM2G060561	Zm00001d015520	1.93143	8.61729e-28	TRUE		GRMZM2G041462	Zm00001d021268	-2.46625	0.000343841	TRUE
GRMZM2G560482	Zm00001d015425	11.8401	1.3794e-184	TRUE		GRMZM2G052483	Zm00001d021247	-4.29024	6.88e-30	TRUE
GRMZM2G126827	Zm00001d015410	3.83814	8.75878e-06	TRUE		GRMZM2G069146	Zm00001d021208	-4.00492	0.00181263	TRUE
GRMZM2G180218	Zm00001d015400	1.50191	1.45594e-06	TRUE		GRMZM2G097059	Zm00001d021057	-8.94068	1.25e-11	TRUE
GRMZM2G303241	Zm00001d015382	2.86274	3.57551e-25	TRUE		GRMZM2G423567	Zm00001d021014	-1.48918	0.00105369	TRUE
GRMZM2G007372	Zm00001d015377	1.8625	7.37931e-18	TRUE		GRMZM2G012891	Zm00001d021006	-1.37105	6.61e-19	TRUE
GRMZM2G322129	Zm00001d015361	1.63998	2.14988e-29	TRUE		GRMZM2G052266	Zm00001d020984	-2.20652	1.66e-39	TRUE
GRMZM2G050080	Zm00001d015354	1.88634	1.8846e-31	TRUE		GRMZM2G087222	Zm00001d020970	-1.627	0.000947143	TRUE
GRMZM2G085469	Zm00001d015308	1.05139	3.35969e-13	TRUE		GRMZM2G006578	Zm00001d020938	-1.25709	0.00102746	TRUE
AC233959.1_FG003	Zm00001d015282	1.39625	0.0435622	TRUE		GRMZM2G377855	Zm00001d020877	-2.16287	1.61e-07	TRUE
GRMZM2G010944	Zm00001d015227	1.32407	9.76844e-18	TRUE		GRMZM2G069528	Zm00001d020872	-1.32195	2.16e-08	TRUE
GRMZM2G009365	Zm00001d015131	1.36143	1.18923e-24	TRUE		GRMZM2G393349	Zm00001d020861	-1.59455	2.33e-29	TRUE
GRMZM5G831200	Zm00001d015129	1.23235	0.0210971	TRUE		GRMZM2G014558	Zm00001d020852	-1.82223	1.64e-29	TRUE
GRMZM2G053711	Zm00001d015103	1.53185	0.00405311	TRUE		GRMZM2G382038	Zm00001d020788	-1.64776	5.19e-05	TRUE
GRMZM2G156924	Zm00001d015011	1.54584	0.000490662	TRUE		GRMZM2G007249	Zm00001d020686	-1.5547	3.39e-29	TRUE
GRMZM2G114793	Zm00001d014993	1.98262	1.30689e-51	TRUE		GRMZM2G121649	Zm00001d020685	-1.49358	3.95e-16	TRUE
GRMZM2G145041	Zm00001d014863	5.90571	2.06064e-45	TRUE		GRMZM2G088964	Zm00001d020674	-3.55258	3.29e-07	TRUE
GRMZM2G128807	Zm00001d014814	1.65864	2.00795e-40	TRUE		GRMZM2G154752	Zm00001d020673	-2.05633	5.29e-07	TRUE
AC205466.3_FG003	Zm00001d014724	3.09098	0.0152725	TRUE		GRMZM2G128233	Zm00001d020651	-1.74492	0.0421548	TRUE
GRMZM2G022442	Zm00001d014721	3.10523	0.000171977	TRUE		GRMZM2G011463	Zm00001d020605	-1.19807	0.00869374	TRUE
GRMZM2G347605	Zm00001d014719	1.68045	8.27206e-08	TRUE		GRMZM2G174099	Zm00001d020555	-1.02153	0.0103946	TRUE
GRMZM2G061596	Zm00001d014583	1.03282	0.00346382	TRUE		GRMZM2G041175	Zm00001d020552	-1.08027	0.00372368	TRUE
GRMZM2G028910	Zm00001d014582	3.57209	7.25162e-21	TRUE		GRMZM2G125853	Zm00001d020500	-1.8568	0.000298721	TRUE
GRMZM2G154652	Zm00001d014554	1.43874	0.00273333	TRUE		GRMZM2G129018	Zm00001d020496	-1.22518	7.67e-07	TRUE
GRMZM2G177915	Zm00001d014520	1.32313	0.000931564	TRUE		GRMZM2G126204	Zm00001d020454	-1.40886	6.98e-05	TRUE
GRMZM2G477846	Zm00001d014518	1.59891	0.00575496	TRUE		GRMZM5G851051	Zm00001d020434	-1.50688	1.73e-05	TRUE
GRMZM2G477829	Zm00001d014517	2.11772	1.73901e-10	TRUE		GRMZM2G121189	Zm00001d020425	-1.0444	0.00885214	TRUE
GRMZM2G060029	Zm00001d014496	1.10006	0.00617353	TRUE		GRMZM2G092525	Zm00001d020417	-1.49003	0.0401013	TRUE
GRMZM2G043147	Zm00001d014486	2.51532	4.24377e-53	TRUE		GRMZM2G126566	Zm00001d020408	-1.93058	0.000530711	TRUE
GRMZM2G069141	Zm00001d014392	1.70454	0.0012144	TRUE		GRMZM2G019183	Zm00001d020396	-1.30259	2.71e-17	TRUE
GRMZM2G088028	Zm00001d014258	1.4284	0.0119451	TRUE		GRMZM2G315431	Zm00001d020332	-1.70919	0.00720433	TRUE
GRMZM2G154954	Zm00001d014100	1.69549	0.019772	TRUE		GRMZM2G126413	Zm00001d020275	-1.24944	1.57e-13	TRUE
GRMZM2G111477	Zm00001d014090	1.09413	1.65732e-13	TRUE		GRMZM2G174396	Zm00001d020272	-3.4757	7.11e-20	TRUE
GRMZM2G034385	Zm00001d014032	1.24046	0.000709103	TRUE		GRMZM2G479906	Zm00001d020134	-2.60822	1.39e-18	TRUE
GRMZM2G090736	Zm00001d013927	1.29746	8.34431e-21	TRUE		GRMZM2G308615	Zm00001d020100	-1.70657	5.84e-22	TRUE
GRMZM2G166644	Zm00001d013857	1.6416	5.59263e-12	TRUE		GRMZM2G092137	Zm00001d020025	-1.78441	8.72e-09	TRUE
GRMZM2G413544	Zm00001d013836	1.58833	9.63669e-08	TRUE		GRMZM2G092604	Zm00001d019983	-1.42641	0.00113457	TRUE
GRMZM5G838285	Zm00001d013689	1.85397	0.0116029	TRUE		GRMZM2G123119	Zm00001d019734	-5.77349	0.00861297	TRUE
GRMZM2G035632	Zm00001d013615	1.14452	0.00143619	TRUE		GRMZM2G046264	Zm00001d019668	-7.40735	1.95e-08	TRUE
GRMZM5G822180	Zm00001d013598	1.43155	6.18857e-05	TRUE		GRMZM2G435661	Zm00001d019612	-3.57312	3.81e-06	TRUE
GRMZM2G176748	Zm00001d013595	1.71941	8.20333e-45	TRUE		GRMZM2G016622	Zm00001d019518	-2.0509	8.78e-05	TRUE
GRMZM2G403719	Zm00001d013572	1.25074	0.000161831	TRUE		GRMZM2G076417	Zm00001d019450	-1.80834	0.0171891	TRUE
GRMZM2G033489	Zm00001d013554	1.0757	9.40079e-08	TRUE		GRMZM2G159931	Zm00001d019245	-2.85355	0.0310059	TRUE
GRMZM2G102711	Zm00001d013490	2.91583	5.52658e-33	TRUE		GRMZM2G001938	Zm00001d019053	-1.55237	0.000140677	TRUE
GRMZM2G077088	Zm00001d013221	1.09811	6.12576e-11	TRUE		GRMZM2G115357	Zm00001d018973	-1.46103	6.26e-08	TRUE
GRMZM2G016756	Zm00001d013130	4.53131	1.40098e-23	TRUE		GRMZM2G046776	Zm00001d018925	-2.61243	8.15e-15	TRUE
GRMZM2G028218	Zm00001d013111	3.2266	3.3797e-88	TRUE		AC200753.3_FG003	Zm00001d018871	-1.83638	0.00614562	TRUE
GRMZM2G320506	Zm00001d013109	2.23753	5.41406e-09	TRUE		GRMZM2G006878	Zm00001d018851	-4.73786	0.00349349	TRUE
GRMZM5G883250	Zm00001d013057	1.27979	0.00296551	TRUE		GRMZM2G106204	Zm00001d018829	-2.00371	4.69e-07	TRUE
GRMZM2G025164	Zm00001d013042	1.1636	2.95709e-12	TRUE		GRMZM2G029587	Zm00001d018822	-1.20802	0.0148718	TRUE
AC210013.4_FG018	Zm00001d013033	1.00617	0.0381868	TRUE		GRMZM2G417954	Zm00001d018819	-2.61366	0.0192002	TRUE
GRMZM2G144109	Zm00001d012962	1.25743	3.17427e-07	TRUE		GRMZM2G129246	Zm00001d018810	-2.99627	0.016367	TRUE
GRMZM2G144024	Zm00001d012956	1.77067	2.46822e-06	TRUE		GRMZM2G142063	Zm00001d018803	-1.09438	0.0151739	TRUE
GRMZM2G118503	Zm00001d012853	1.36281	0.00477659	TRUE		GRMZM2G031504	Zm00001d018801	-2.38605	0.0160949	TRUE
GRMZM5G862317	Zm00001d012811	1.37566	0.0225867	TRUE		GRMZM2G013236	Zm00001d018799	-1.17803	0.000617398	TRUE
GRMZM2G031607	Zm00001d012710	1.38713	1.43606e-12	TRUE		GRMZM2G019746	Zm00001d018660	-1.50014	2.08e-07	TRUE
GRMZM2G002858	Zm00001d012690	1.79809	3.11792e-11	TRUE		GRMZM2G165828	Zm00001d018615	-4.64139	0.0001955	TRUE
GRMZM2G434363	Zm00001d012636	2.42313	0.00225853	TRUE		GRMZM2G168371	Zm00001d018433	-1.16032	0.00823917	TRUE
GRMZM2G404056	Zm00001d012611	1.06684	8.40642e-14	TRUE		GRMZM2G008834	Zm00001d018417	-1.66127	4.27e-11	TRUE
GRMZM2G029292	Zm00001d012508	1.30235	3.61229e-09	TRUE		GRMZM2G122231	Zm00001d018342	-1.70013	2.16e-36	TRUE
GRMZM2G310431	Zm00001d012420	5.64527	1.15009e-85	TRUE		GRMZM2G029780	Zm00001d018281	-2.67245	7.76e-17	TRUE
GRMZM2G337819	Zm00001d012398	3.33009	2.72215e-48	TRUE		GRMZM2G023711	Zm00001d018238	-1.95549	1.35e-08	TRUE
GRMZM2G363408	Zm00001d012320	1.11174	2.15323e-05	TRUE		GRMZM2G069298	Zm00001d018181	-1.94299	0.000367228	TRUE
GRMZM5G805609	Zm00001d012292	1.00665	0.0348325	TRUE		GRMZM2G479760	Zm00001d018178	-1.04774	1.05e-07	TRUE
GRMZM2G114057	Zm00001d012245	1.40772	2.39874e-12	TRUE		GRMZM2G404762	Zm00001d018156	-1.75949	0.0116936	TRUE
GRMZM2G316362	Zm00001d012221	2.59912	6.39046e-13	TRUE		GRMZM2G163776	Zm00001d018150	-2.26463	2.69e-05	TRUE
GRMZM2G049418	Zm00001d012212	3.19001	1.40254e-78	TRUE		GRMZM2G380432	Zm00001d018106	-1.26825	0.0460702	TRUE
GRMZM2G024799	Zm00001d012167	1.69718	0.00291414	TRUE		GRMZM2G061950	Zm00001d018090	-1.01454	2.18e-06	TRUE
GRMZM2G170969	Zm00001d012081	1.58891	6.97144e-28	TRUE		GRMZM2G035503	Zm00001d018080	-1.11883	9.18e-08	TRUE
GRMZM2G032706	Zm00001d012041	1.30411	0.00155554	TRUE		GRMZM2G035708	Zm00001d018077	-2.32726	4.08e-15	TRUE
GRMZM2G176638	Zm00001d012016	1.047	3.76189e-10	TRUE		GRMZM2G036286	Zm00001d018076	-1.71518	1.24e-24	TRUE
GRMZM5G825025	Zm00001d011999	2.13266	1.35646e-20	TRUE		GRMZM2G017355	Zm00001d018065	-1.58851	2.07e-07	TRUE
GRMZM2G010176	Zm00001d011944	1.98876	0.00077223	TRUE		GRMZM5G855124	Zm00001d018047	-2.27106	3.16e-05	TRUE
GRMZM2G002304	Zm00001d011930	1.86964	0.000687344	TRUE		GRMZM2G116185	Zm00001d018006	-1.76819	4.81e-18	TRUE
GRMZM2G395429	Zm00001d011922	1.44932	4.55235e-05	TRUE		GRMZM5G890133	Zm00001d018002	-6.68514	1.96e-05	TRUE
AC198923.4_FG002	Zm00001d011902	1.20008	0.00112085	TRUE		GRMZM2G179761	Zm00001d017990	-2.94151	9.01e-05	TRUE
GRMZM2G129154	Zm00001d011881	2.66473	6.30783e-09	TRUE		GRMZM2G090419	Zm00001d017951	-1.83337	1.83e-06	TRUE
AC193786.3_FG005	Zm00001d011847	1.61849	0.0257001	TRUE		GRMZM2G075562	Zm00001d017885	-1.34685	8.64e-22	TRUE
GRMZM2G038487	Zm00001d011819	1.6444	6.77595e-12	TRUE		GRMZM2G056252	Zm00001d017840	-1.87556	2.25e-43	TRUE
GRMZM2G042034	Zm00001d011732	3.07815	0.00233914	TRUE		GRMZM2G127846	Zm00001d017799	-1.25767	2.46e-05	TRUE
GRMZM5G833406	Zm00001d011687	1.31305	0.000730054	TRUE		AC204212.4_FG001	Zm00001d017782	-2.05277	4.13e-10	TRUE
GRMZM2G133972	Zm00001d011537	1.92921	8.3015e-05	TRUE		GRMZM2G050734	Zm00001d017780	-1.4288	4.04e-23	TRUE
GRMZM2G043117	Zm00001d011463	1.51451	1.7731e-12	TRUE		GRMZM2G101350	Zm00001d017778	-3.29805	3.19e-16	TRUE
GRMZM2G028982	Zm00001d011410	1.89463	0.0471621	TRUE		GRMZM2G004548	Zm00001d017682	-2.38247	1.16e-14	TRUE
GRMZM2G149704	Zm00001d011401	1.2237	5.38892e-11	TRUE		GRMZM2G428233	Zm00001d017658	-1.44932	0.00554718	TRUE
GRMZM2G050548	Zm00001d011312	1.36898	7.73154e-13	TRUE		GRMZM2G011006	Zm00001d017622	-2.57259	2.28e-56	TRUE
GRMZM2G088132	Zm00001d011135	1.92465	8.60296e-05	TRUE		GRMZM2G010973	Zm00001d017621	-1.03492	0.0248046	TRUE
GRMZM5G812168	Zm00001d011094	8.56709	4.46766e-16	TRUE		GRMZM2G160565	Zm00001d017614	-8.72048	6.16e-59	TRUE
GRMZM2G112769	Zm00001d011078	1.50989	0.00140085	TRUE		GRMZM2G071277	Zm00001d017612	-2.1773	1.61e-05	TRUE
GRMZM2G150474	Zm00001d010870	2.83369	0.0469397	TRUE		GRMZM2G166976	Zm00001d017597	-1.63065	4.43e-28	TRUE
AC205471.4_FG008	Zm00001d010813	1.45596	8.05013e-16	TRUE		GRMZM2G137341	Zm00001d017592	-5.30336	0.0333248	TRUE
AC205471.4_FG003	Zm00001d010812	1.15202	0.0168239	TRUE		GRMZM2G434203	Zm00001d017591	-3.60264	0.0168951	TRUE
GRMZM2G093404	Zm00001d010800	1.97282	5.20368e-05	TRUE		GRMZM2G056889	Zm00001d017474	-1.6066	0.0163225	TRUE
GRMZM2G071339	Zm00001d010793	1.2919	2.3165e-08	TRUE		GRMZM2G160563	Zm00001d017441	-1.94462	1.2e-06	TRUE
GRMZM2G073044	Zm00001d010751	1.31734	8.49119e-05	TRUE		GRMZM2G117164	Zm00001d017422	-3.22482	1.34e-21	TRUE
GRMZM2G366851	Zm00001d010601	1.72191	0.0199562	TRUE		GRMZM2G169994	Zm00001d017378	-1.45872	9.34e-06	TRUE
AC197705.4_FG003	Zm00001d010586	1.50679	0.0187758	TRUE		GRMZM2G139803	Zm00001d017364	-2.03043	3.69e-08	TRUE
GRMZM2G178815	Zm00001d010543	1.24271	8.84123e-09	TRUE		GRMZM2G080537	Zm00001d017291	-1.05194	0.000453309	TRUE
GRMZM5G802801	Zm00001d010529	4.46345	4.93635e-47	TRUE		GRMZM2G468585	Zm00001d017287	-3.00529	8.38e-18	TRUE
GRMZM2G111396	Zm00001d010503	2.50914	0.000102626	TRUE		GRMZM2G096753	Zm00001d017270	-1.49092	3.13e-06	TRUE
GRMZM2G387227	Zm00001d010404	1.13121	0.0132739	TRUE		GRMZM2G148453	Zm00001d017241	-1.59619	5.49e-22	TRUE
GRMZM2G097457	Zm00001d010321	1.07412	1.38082e-08	TRUE		GRMZM2G148387	Zm00001d017240	-2.42217	0.00708378	TRUE
GRMZM2G164090	Zm00001d010193	1.5276	0.0103361	TRUE		GRMZM2G081826	Zm00001d017178	-1.63003	0.000358165	TRUE
GRMZM2G147221	Zm00001d010039	1.56511	3.20206e-36	TRUE		GRMZM2G044359	Zm00001d017079	-1.47152	3.37e-15	TRUE
GRMZM2G030122	Zm00001d009856	1.5862	1.52852e-09	TRUE		GRMZM2G044273	Zm00001d017078	-1.16792	0.000628534	TRUE
GRMZM2G073884	Zm00001d009814	1.42549	0.000151346	TRUE		GRMZM2G495613	Zm00001d017076	-1.26487	0.000497927	TRUE
GRMZM2G316740	Zm00001d009750	2.07357	2.3186e-05	TRUE		GRMZM2G056988	Zm00001d017066	-2.01927	6.9e-39	TRUE
GRMZM2G328438	Zm00001d009674	1.35002	2.28672e-11	TRUE		GRMZM2G051079	Zm00001d017050	-3.64652	1.49e-84	TRUE
GRMZM2G119316	Zm00001d009556	1.96397	5.95296e-12	TRUE		GRMZM2G352274	Zm00001d017045	-1.55869	1.05e-21	TRUE
GRMZM2G327032	Zm00001d009374	1.04199	3.95039e-06	TRUE		GRMZM2G121236	Zm00001d017006	-6.68411	0.000146366	TRUE
GRMZM2G056524	Zm00001d009362	3.24825	2.52023e-28	TRUE		GRMZM2G433002	Zm00001d016996	-1.27564	2.83e-07	TRUE
GRMZM2G053574	Zm00001d009359	1.08919	2.76242e-09	TRUE		GRMZM2G377168	Zm00001d016991	-3.16994	1.34e-11	TRUE
GRMZM2G394122	Zm00001d009343	1.4034	0.023286	TRUE		GRMZM2G103152	Zm00001d016963	-1.80088	2.86e-30	TRUE
GRMZM2G305362	Zm00001d009160	1.12256	0.000360627	TRUE		GRMZM2G476049	Zm00001d016910	-7.4676	1.88e-08	TRUE
GRMZM2G038152	Zm00001d009123	1.16229	1.68548e-14	TRUE		AC233850.1_FG002	Zm00001d016741	-1.97627	4.4e-09	TRUE
GRMZM2G331566	Zm00001d009097	1.04528	4.78691e-11	TRUE		GRMZM2G074017	Zm00001d016705	-1.71393	1.16e-23	TRUE
GRMZM2G051528	Zm00001d009088	1.03829	6.07324e-07	TRUE		GRMZM2G038669	Zm00001d016681	-1.37339	1.49e-07	TRUE
GRMZM2G372870	Zm00001d009027	1.12778	4.95128e-07	TRUE		GRMZM2G044788	Zm00001d016651	-1.41708	0.000361458	TRUE
GRMZM2G067508	Zm00001d009025	1.69228	0.0248578	TRUE		GRMZM2G405459	Zm00001d016185	-1.4715	8.19e-08	TRUE
GRMZM2G144853	Zm00001d008970	1.27409	3.35918e-13	TRUE		GRMZM2G030945	Zm00001d016152	-3.57235	0.000547573	TRUE
GRMZM2G096525	Zm00001d008956	1.84606	0.00080505	TRUE		GRMZM2G330698	Zm00001d016152	-4.21171	0.000490678	TRUE
GRMZM2G015037	Zm00001d008919	1.61592	8.93852e-19	TRUE		GRMZM2G107380	Zm00001d016083	-10.8809	8.9e-39	TRUE
GRMZM2G140223	Zm00001d008844	1.19248	0.0315504	TRUE		GRMZM2G039443	Zm00001d016080	-4.17765	2.33e-57	TRUE
GRMZM2G441906	Zm00001d008843	1.46117	4.08955e-07	TRUE		GRMZM2G300841	Zm00001d016077	-1.6776	1.1e-29	TRUE
GRMZM2G034157	Zm00001d008841	5.6671	1.49374e-23	TRUE		AC185427.5_FG004	Zm00001d016064	-7.40735	1.95e-08	TRUE
GRMZM2G457929	Zm00001d008764	1.63512	0.0123086	TRUE		GRMZM2G346133	Zm00001d016016	-2.28855	2.01e-70	TRUE
GRMZM2G143258	Zm00001d008693	1.22952	0.0362841	TRUE		GRMZM2G000812	Zm00001d015905	-2.29489	1.9e-07	TRUE
GRMZM2G038821	Zm00001d008651	1.50328	2.00692e-14	TRUE		AC212351.4_FG001	Zm00001d015877	-3.96144	3.28e-38	TRUE
GRMZM2G022972	Zm00001d008570	1.02891	0.000933794	TRUE		GRMZM2G470666	Zm00001d015789	-1.0655	0.00113451	TRUE
GRMZM2G457624	Zm00001d008563	1.6767	1.42014e-05	TRUE		GRMZM2G396169	Zm00001d015773	-4.43386	4.95e-07	TRUE
GRMZM2G006526	Zm00001d008380	1.2179	0.000619915	TRUE		GRMZM2G305096	Zm00001d015748	-10.0504	5.89e-40	TRUE
GRMZM2G105587	Zm00001d008359	1.26614	1.99473e-19	TRUE		GRMZM2G008647	Zm00001d015747	-3.55714	4.85e-60	TRUE
GRMZM2G020148	Zm00001d008305	1.21589	1.89635e-05	TRUE		GRMZM5G877198	Zm00001d015718	-8.00519	1.89e-11	TRUE
GRMZM2G312419	Zm00001d008251	1.53992	4.01867e-12	TRUE		GRMZM2G170577	Zm00001d015700	-2.81281	0.000497434	TRUE
GRMZM2G304091	Zm00001d008222	2.78694	2.57783e-15	TRUE		GRMZM2G397402	Zm00001d015589	-2.27165	1.68e-26	TRUE
GRMZM2G140994	Zm00001d008214	1.53047	0.000699312	TRUE		GRMZM2G069095	Zm00001d015569	-1.20216	2.94e-22	TRUE
GRMZM2G362693	Zm00001d007885	1.33801	0.0161738	TRUE		GRMZM2G060485	Zm00001d015521	-1.67855	1.6e-31	TRUE
GRMZM2G131928	Zm00001d007869	1.76125	4.90514e-07	TRUE		GRMZM2G360455	Zm00001d015504	-2.13618	9.61e-58	TRUE
GRMZM2G324466	Zm00001d007869	2.62225	0.0109195	TRUE		GRMZM2G364988	Zm00001d015497	-2.83327	4.06e-69	TRUE
GRMZM2G414496	Zm00001d007807	1.34929	3.17755e-21	TRUE		GRMZM2G431703	Zm00001d015473	-1.21667	1.68e-14	TRUE
GRMZM2G024808	Zm00001d007785	1.31985	7.28042e-21	TRUE		AC212467.3_FG001	Zm00001d015437	-6.38418	0.000218574	TRUE
GRMZM2G140665	Zm00001d007729	3.37087	0.000184353	TRUE		GRMZM2G146614	Zm00001d015434	-3.8856	2.2e-69	TRUE
GRMZM2G001401	Zm00001d007644	3.36967	5.94758e-07	TRUE		GRMZM2G134244	Zm00001d015387	-6.73098	1.47e-05	TRUE
GRMZM2G001388	Zm00001d007642	5.95187	0.00374957	TRUE		GRMZM5G897067	Zm00001d015310	-6.54875	2.1e-220	TRUE
GRMZM2G015285	Zm00001d007581	4.61758	1.7289e-23	TRUE		GRMZM5G852229	Zm00001d015270	-7.05498	0.00425013	TRUE
GRMZM2G007028	Zm00001d007489	1.01277	4.08822e-06	TRUE		GRMZM2G032193	Zm00001d015257	-2.80858	0.0110327	TRUE
GRMZM2G172297	Zm00001d007382	1.20323	6.8196e-07	TRUE		GRMZM2G111189	Zm00001d015257	-1.9419	8.15e-10	TRUE
GRMZM2G432653	Zm00001d007284	2.84227	0.00977879	TRUE		GRMZM2G010920	Zm00001d015226	-1.65145	0.00873099	TRUE
GRMZM2G140667	Zm00001d007234	2.75534	3.29988e-94	TRUE		GRMZM2G042278	Zm00001d015201	-1.41899	1.74e-09	TRUE
GRMZM2G003409	Zm00001d007187	1.16645	9.01111e-05	TRUE		GRMZM2G029879	Zm00001d015092	-1.02321	0.0420267	TRUE
GRMZM2G306998	Zm00001d007112	1.71992	0.0342004	TRUE		GRMZM2G053707	Zm00001d014949	-2.30321	1.15e-19	TRUE
GRMZM5G813532	Zm00001d007107	1.81418	5.41452e-06	TRUE		GRMZM2G361518	Zm00001d014875	-1.28433	1.71e-05	TRUE
GRMZM2G166971	Zm00001d007079	1.63142	4.41052e-08	TRUE		GRMZM2G399136	Zm00001d014790	-4.14837	1.73e-68	TRUE
GRMZM2G035063	Zm00001d007031	1.38944	7.4459e-26	TRUE		GRMZM2G083515	Zm00001d014699	-4.96978	3.15e-07	TRUE
GRMZM2G123212	Zm00001d007027	4.03148	1.03558e-07	TRUE		GRMZM2G432480	Zm00001d014611	-5.79652	0.00445025	TRUE
GRMZM2G125004	Zm00001d006874	1.04911	9.55542e-07	TRUE		GRMZM2G133434	Zm00001d014606	-7.87985	6.27e-08	TRUE
AC233952.1_FG008	Zm00001d006768	2.14865	9.39683e-06	TRUE		GRMZM2G142093	Zm00001d014600	-1.42043	6.14e-06	TRUE
GRMZM2G108040	Zm00001d006746	1.29626	0.00783201	TRUE		AC225718.2_FG006	Zm00001d014491	-2.42227	6.1e-05	TRUE
GRMZM2G113370	Zm00001d006659	1.31444	0.00230735	TRUE		GRMZM2G474555	Zm00001d014282	-2.04187	9.07e-06	TRUE
GRMZM5G847219	Zm00001d006654	5.97603	0.00265684	TRUE		GRMZM5G803812	Zm00001d014201	-1.33141	0.00894243	TRUE
GRMZM2G087479	Zm00001d006631	4.37038	6.04738e-09	TRUE		GRMZM2G025833	Zm00001d014083	-2.39161	0.000574958	TRUE
GRMZM2G045732	Zm00001d006568	2.26609	1.58969e-29	TRUE		GRMZM2G123480	Zm00001d014072	-2.56325	1.03e-06	TRUE
GRMZM2G163307	Zm00001d006567	1.50261	4.20094e-22	TRUE		GRMZM2G041424	Zm00001d014066	-3.60434	0.0206978	TRUE
GRMZM2G063238	Zm00001d006563	2.71893	9.50055e-42	TRUE		GRMZM2G074543	Zm00001d013895	-1.09585	4.64e-12	TRUE
GRMZM2G046474	Zm00001d006553	1.44372	2.64111e-09	TRUE		GRMZM2G422539	Zm00001d013893	-6.56494	6.26e-05	TRUE
GRMZM5G821027	Zm00001d006541	1.10261	2.14848e-05	TRUE		GRMZM2G074871	Zm00001d013759	-1.10739	1.9e-15	TRUE
GRMZM2G365282	Zm00001d006531	4.02131	3.11441e-21	TRUE		GRMZM2G400281	Zm00001d013743	-2.60896	0.00327711	TRUE
GRMZM2G125850	Zm00001d006511	2.76884	2.6357e-78	TRUE		GRMZM2G060940	Zm00001d013725	-1.29985	6.62e-08	TRUE
GRMZM2G169539	Zm00001d006494	2.6225	3.75972e-81	TRUE		GRMZM2G448511	Zm00001d013647	-5.95501	0.00413181	TRUE
GRMZM2G470075	Zm00001d006493	1.31078	0.00251446	TRUE		GRMZM2G078566	Zm00001d013635	-2.78675	0.00015049	TRUE
GRMZM2G002879	Zm00001d006470	2.59652	3.30196e-55	TRUE		GRMZM2G165901	Zm00001d013568	-1.08451	6.04e-17	TRUE
GRMZM2G064759	Zm00001d006464	1.37121	8.73002e-12	TRUE		GRMZM2G114137	Zm00001d013443	-2.97748	1.86e-06	TRUE
GRMZM2G158191	Zm00001d006417	7.59926	8.73667e-10	TRUE		GRMZM2G145850	Zm00001d013425	-1.80727	5.63e-15	TRUE
GRMZM2G388018	Zm00001d006417	3.2417	7.97082e-10	TRUE		GRMZM2G087435	Zm00001d013277	-1.29244	0.00441685	TRUE
GRMZM2G034410	Zm00001d006389	1.0138	1.64623e-08	TRUE		GRMZM2G089673	Zm00001d013239	-1.43472	8.71e-16	TRUE
GRMZM2G114322	Zm00001d006360	1.20865	3.08239e-16	TRUE		GRMZM2G009837	Zm00001d013232	-1.73431	0.000566786	TRUE
GRMZM2G056606	Zm00001d006336	4.30668	1.9504e-37	TRUE		GRMZM5G874903	Zm00001d013135	-2.67349	6.32e-48	TRUE
GRMZM2G343360	Zm00001d006277	3.7444	0.0142384	TRUE		GRMZM2G027495	Zm00001d013107	-1.83078	1.41e-28	TRUE
GRMZM2G042765	Zm00001d006276	5.77247	0.00707822	TRUE		GRMZM2G099491	Zm00001d013080	-1.26498	0.00278429	TRUE
GRMZM2G042741	Zm00001d006275	6.53463	3.80351e-16	TRUE		GRMZM2G152796	Zm00001d013071	-1.75824	0.010201	TRUE
AC205673.3_FG006	Zm00001d006274	3.67215	3.8761e-07	TRUE		GRMZM2G350471	Zm00001d013050	-3.33249	0.0359904	TRUE
GRMZM2G042712	Zm00001d006274	6.24333	7.46319e-25	TRUE		GRMZM2G139805	Zm00001d013045	-10.4073	8.65e-46	TRUE
GRMZM2G078114	Zm00001d006262	2.6504	0.000170911	TRUE		GRMZM5G836683	Zm00001d013035	-2.72241	2.32e-49	TRUE
GRMZM2G151122	Zm00001d006243	1.57863	1.04954e-08	TRUE		AC210013.4_FG005	Zm00001d013021	-1.64771	0.0288448	TRUE
GRMZM5G892094	Zm00001d006236	8.86489	8.83895e-21	TRUE		GRMZM2G018553	Zm00001d013003	-1.34205	0.000722237	TRUE
GRMZM2G433854	Zm00001d006230	2.38324	6.17925e-20	TRUE		GRMZM2G336533	Zm00001d013003	-1.75191	1.62e-10	TRUE
GRMZM2G046313	Zm00001d006207	1.02102	0.00293337	TRUE		GRMZM2G100524	Zm00001d012917	-1.34905	3.06e-12	TRUE
GRMZM2G422644	Zm00001d006198	1.04076	1.33353e-09	TRUE		GRMZM2G144196	Zm00001d012810	-1.72583	1.48e-30	TRUE
GRMZM2G034013	Zm00001d006196	1.12398	1.23066e-09	TRUE		GRMZM2G148022	Zm00001d012725	-1.17543	0.0435118	TRUE
GRMZM5G808017	Zm00001d006133	1.03616	0.000483287	TRUE		GRMZM5G861082	Zm00001d012721	-3.51953	0.00063594	TRUE
GRMZM2G365374	Zm00001d006036	1.24631	3.85415e-19	TRUE		GRMZM2G040970	Zm00001d012708	-2.27924	2.21e-25	TRUE
GRMZM2G003947	Zm00001d006029	1.28829	6.42981e-08	TRUE		GRMZM5G825110	Zm00001d012701	-1.05499	4.92e-10	TRUE
GRMZM2G126018	Zm00001d006028	2.3722	1.22494e-50	TRUE		GRMZM2G406155	Zm00001d012700	-1.89843	4.9e-09	TRUE
GRMZM2G137558	Zm00001d005966	1.23145	2.36748e-14	TRUE		GRMZM2G302639	Zm00001d012689	-1.08207	7.87e-06	TRUE
GRMZM2G389379	Zm00001d005931	1.08355	0.00158451	TRUE		GRMZM5G840279	Zm00001d012623	-6.25138	0.000751342	TRUE
GRMZM2G113257	Zm00001d005919	1.04933	0.00364544	TRUE		GRMZM2G068973	Zm00001d012527	-1.1356	0.0331173	TRUE
GRMZM2G001977	Zm00001d005905	1.69549	1.08882e-21	TRUE		GRMZM2G019777	Zm00001d012494	-3.45583	1.92e-10	TRUE
GRMZM2G366130	Zm00001d005875	1.27147	0.00614507	TRUE		GRMZM2G036448	Zm00001d012485	-2.70955	3.79e-07	TRUE
GRMZM2G005954	Zm00001d005813	1.86363	2.65772e-17	TRUE		GRMZM2G035314	Zm00001d012338	-1.09404	1.32e-08	TRUE
GRMZM2G359521	Zm00001d005752	1.36538	3.86416e-15	TRUE		GRMZM2G115422	Zm00001d012333	-2.83117	0.00434669	TRUE
GRMZM2G113633	Zm00001d005639	3.59734	0.02284	TRUE		GRMZM2G123394	Zm00001d012321	-1.18673	0.0449606	TRUE
GRMZM2G074687	Zm00001d005460	1.43299	4.32989e-12	TRUE		GRMZM2G168079	Zm00001d012296	-2.20695	2.56e-24	TRUE
GRMZM2G055883	Zm00001d005306	2.23508	0.00188664	TRUE		GRMZM2G143640	Zm00001d012285	-1.73964	1.38e-15	TRUE
GRMZM2G161382	Zm00001d005293	1.12786	2.41011e-15	TRUE		GRMZM2G405094	Zm00001d012255	-2.61022	9.76e-08	TRUE
GRMZM2G400005	Zm00001d005246	7.6937	6.21052e-42	TRUE		GRMZM2G096407	Zm00001d012231	-1.97175	6.17e-05	TRUE
GRMZM2G009626	Zm00001d005173	1.16515	1.2574e-07	TRUE		GRMZM2G365544	Zm00001d012224	-1.59654	4.82e-13	TRUE
GRMZM2G133624	Zm00001d004930	1.12179	2.7577e-15	TRUE		GRMZM2G028779	Zm00001d012171	-2.43717	0.0157638	TRUE
GRMZM2G436688	Zm00001d004874	1.81934	0.0102615	TRUE		GRMZM2G030717	Zm00001d012068	-4.55768	2.95e-15	TRUE
GRMZM2G460472	Zm00001d004868	1.37102	7.70493e-19	TRUE		GRMZM2G371079	Zm00001d012010	-2.93618	2.92e-43	TRUE
GRMZM2G172695	Zm00001d004375	1.38288	1.00028e-05	TRUE		GRMZM2G133621	Zm00001d012007	-1.07537	5.29e-09	TRUE
GRMZM2G019819	Zm00001d004357	1.33564	1.52752e-08	TRUE		GRMZM2G145158	Zm00001d011987	-2.12004	0.0317776	TRUE
GRMZM2G154685	Zm00001d004243	5.72369	1.67216e-33	TRUE		GRMZM2G016802	Zm00001d011972	-1.04074	7.47e-07	TRUE
GRMZM2G108859	Zm00001d004094	1.16947	1.26693e-05	TRUE		GRMZM2G054341	Zm00001d011955	-1.20276	0.00838763	TRUE
GRMZM2G359779	Zm00001d004094	1.3926	5.19849e-07	TRUE		GRMZM2G302045	Zm00001d011929	-2.53629	4.2e-10	TRUE
GRMZM2G060942	Zm00001d004083	2.00965	3.29007e-07	TRUE		GRMZM2G341442	Zm00001d011769	-1.18405	0.0378797	TRUE
GRMZM2G027272	Zm00001d004022	1.60937	4.45233e-12	TRUE		GRMZM2G313833	Zm00001d011744	-3.73322	2.85e-12	TRUE
GRMZM2G155281	Zm00001d003945	1.72744	9.55958e-43	TRUE		GRMZM2G455124	Zm00001d011679	-1.68592	3.53e-12	TRUE
GRMZM2G399641	Zm00001d003897	1.04914	0.00547906	TRUE		GRMZM2G003406	Zm00001d011669	-2.02142	8.09e-07	TRUE
GRMZM2G409771	Zm00001d003861	1.52862	1.139e-13	TRUE		GRMZM2G311680	Zm00001d011599	-5.98437	2.84e-63	TRUE
GRMZM2G134668	Zm00001d003857	1.19656	7.929e-21	TRUE		GRMZM2G004330	Zm00001d011450	-3.18609	0.00041058	TRUE
GRMZM2G165063	Zm00001d003852	1.18654	8.45056e-08	TRUE		GRMZM2G408537	Zm00001d011434	-5.4512	0.0188169	TRUE
GRMZM2G057086	Zm00001d003823	1.41481	0.00159712	TRUE		GRMZM2G013456	Zm00001d011304	-2.80858	0.011036	TRUE
GRMZM2G062574	Zm00001d003807	3.08087	0.0216638	TRUE		GRMZM2G164341	Zm00001d011187	-5.56275	0.0124808	TRUE
AC233887.1_FG006	Zm00001d003750	1.32186	1.18507e-11	TRUE		GRMZM2G018375	Zm00001d011183	-2.3086	0.0288198	TRUE
GRMZM2G155593	Zm00001d003659	1.34128	7.40107e-17	TRUE		GRMZM2G081626	Zm00001d011174	-1.0628	2.15e-08	TRUE
GRMZM2G323844	Zm00001d003616	1.24328	0.00134885	TRUE		GRMZM5G819140	Zm00001d011152	-6.73088	5.95e-12	TRUE
GRMZM2G331701	Zm00001d003554	4.38658	2.74643e-05	TRUE		GRMZM5G876518	Zm00001d011152	-4.81624	2.09e-16	TRUE
GRMZM2G044322	Zm00001d003451	2.45049	3.20125e-13	TRUE		GRMZM2G137802	Zm00001d011133	-1.02523	0.0276147	TRUE
GRMZM2G009892	Zm00001d003414	3.00806	9.22998e-05	TRUE		GRMZM2G001243	Zm00001d011131	-1.2691	9.24e-12	TRUE
GRMZM2G047292	Zm00001d003277	1.47879	0.0222129	TRUE		GRMZM2G113340	Zm00001d011073	-2.48752	0.0284321	TRUE
GRMZM2G323679	Zm00001d003164	1.11024	2.10244e-16	TRUE		GRMZM2G080191	Zm00001d011023	-2.24404	0.00722478	TRUE
GRMZM2G323672	Zm00001d003163	1.0273	0.000213535	TRUE		GRMZM2G117007	Zm00001d010956	-1.97989	1.18e-06	TRUE
GRMZM2G024196	Zm00001d002974	5.41439	0.0331306	TRUE		GRMZM2G025954	Zm00001d010871	-1.16197	0.0148685	TRUE
GRMZM2G003784	Zm00001d002833	1.65132	1.41002e-26	TRUE		GRMZM2G118834	Zm00001d010845	-4.54468	8.59e-19	TRUE
GRMZM2G070863	Zm00001d002823	2.9967	1.68541e-60	TRUE		GRMZM2G163542	Zm00001d010845	-8.34824	1.64e-10	TRUE
GRMZM2G021530	Zm00001d002788	2.17663	0.000998721	TRUE		GRMZM5G892723	Zm00001d010845	-2.69952	1.53e-13	TRUE
GRMZM2G158657	Zm00001d002736	1.82373	0.00021836	TRUE		GRMZM5G898259	Zm00001d010845	-4.47199	5.44e-05	TRUE
GRMZM2G132774	Zm00001d002733	2.03622	5.90096e-07	TRUE		GRMZM2G025240	Zm00001d010832	-1.58667	0.0386562	TRUE
GRMZM2G162276	Zm00001d002721	2.3274	1.10428e-21	TRUE		GRMZM2G106819	Zm00001d010798	-1.59264	1.33e-16	TRUE
GRMZM2G088601	Zm00001d002680	1.01987	1.0469e-06	TRUE		GRMZM6G650316	Zm00001d010715	-1.92303	0.00612835	TRUE
GRMZM2G101408	Zm00001d002677	1.35049	4.06751e-11	TRUE		GRMZM2G025459	Zm00001d010662	-1.58621	1.45e-35	TRUE
GRMZM2G129261	Zm00001d002654	1.13977	4.71852e-06	TRUE		GRMZM2G051045	Zm00001d010565	-2.69539	1.92e-30	TRUE
GRMZM2G069525	Zm00001d002649	1.35147	3.11927e-11	TRUE		GRMZM2G139565	Zm00001d010465	-1.06157	4.59e-11	TRUE
GRMZM2G106921	Zm00001d002603	2.52886	1.20121e-35	TRUE		GRMZM2G449681	Zm00001d010399	-2.37881	1.12e-10	TRUE
GRMZM2G080274	Zm00001d002601	1.36313	2.69433e-29	TRUE		GRMZM2G016605	Zm00001d010308	-1.56097	1.13e-31	TRUE
GRMZM2G114192	Zm00001d002597	1.03273	1.10062e-13	TRUE		GRMZM2G471600	Zm00001d010280	-1.24955	5.02e-08	TRUE
GRMZM2G164318	Zm00001d002589	1.74893	2.28719e-08	TRUE		GRMZM5G805387	Zm00001d010233	-3.20365	0.00250852	TRUE
GRMZM2G153378	Zm00001d002584	3.15527	1.03545e-14	TRUE		GRMZM2G042516	Zm00001d010204	-1.85832	0.00191838	TRUE
GRMZM2G426067	Zm00001d002579	2.75902	9.38673e-07	TRUE		GRMZM2G126010	Zm00001d010159	-1.15937	2.24e-10	TRUE
GRMZM2G101675	Zm00001d002462	4.39537	2.68865e-09	TRUE		GRMZM2G144483	Zm00001d010061	-2.12864	9.54e-26	TRUE
GRMZM2G361049	Zm00001d002462	3.17373	1.40955e-55	TRUE		GRMZM2G397261	Zm00001d010052	-2.25326	0.00167618	TRUE
GRMZM2G162230	Zm00001d002457	1.3107	0.000915326	TRUE		GRMZM2G430646	Zm00001d010005	-3.08047	8.89e-21	TRUE
GRMZM2G125704	Zm00001d002439	3.43688	6.9842e-16	TRUE		GRMZM2G474755	Zm00001d009985	-2.60512	3.37e-05	TRUE
GRMZM2G125679	Zm00001d002437	3.38844	1.10799e-13	TRUE		GRMZM5G820808	Zm00001d009883	-5.7416	8.54e-12	TRUE
GRMZM2G417866	Zm00001d002431	2.62261	4.29759e-06	TRUE		GRMZM5G831887	Zm00001d009883	-4.73512	2.04e-05	TRUE
GRMZM2G041407	Zm00001d002430	4.20098	5.52997e-30	TRUE		GRMZM2G312877	Zm00001d009797	-1.01351	4.08e-13	TRUE
GRMZM2G156365	Zm00001d002422	1.34746	6.55746e-12	TRUE		AC203862.4_FG001	Zm00001d009759	-2.67742	0.0139805	TRUE
GRMZM2G090872	Zm00001d002408	2.02382	1.37891e-12	TRUE		AC189792.3_FG005	Zm00001d009736	-4.77313	7.8e-19	TRUE
GRMZM2G001289	Zm00001d002234	1.03277	8.0798e-12	TRUE		GRMZM2G141353	Zm00001d009687	-2.58623	0.00579503	TRUE
GRMZM2G121070	Zm00001d002191	1.61611	1.18149e-05	TRUE		GRMZM2G098679	Zm00001d009603	-3.18233	4.53e-13	TRUE
GRMZM2G106393	Zm00001d002158	1.18543	0.0158594	TRUE		GRMZM2G311898	Zm00001d009568	-1.54836	0.0192767	TRUE
GRMZM2G055752	Zm00001d002069	1.30103	7.65174e-09	TRUE		GRMZM2G323387	Zm00001d009487	-2.22159	1.76e-05	TRUE
AC206980.3_FG007	Zm00001d002057	1.68359	0.00274011	TRUE		GRMZM2G098999	Zm00001d009481	-1.24135	1.08e-19	TRUE
GRMZM2G082032	Zm00001d002052	1.47936	0.000212024	TRUE		GRMZM2G040605	Zm00001d009459	-1.93366	5.88e-06	TRUE
GRMZM2G531230	Zm00001d002052	1.19482	0.0157264	TRUE		GRMZM2G410352	Zm00001d009425	-1.43891	0.0216787	TRUE
GRMZM2G067463	Zm00001d002011	2.04979	0.00656445	TRUE		GRMZM2G023840	Zm00001d009373	-1.1609	0.0226237	TRUE
GRMZM2G047448	Zm00001d001948	1.29826	0.0112684	TRUE		GRMZM2G323731	Zm00001d009349	-1.91541	0.00115995	TRUE
GRMZM2G034840	Zm00001d001945	1.00956	3.94471e-14	TRUE		GRMZM2G080442	Zm00001d009202	-1.01658	4.77e-05	TRUE
GRMZM2G065012	Zm00001d001906	1.19197	0.000265778	TRUE		GRMZM2G104390	Zm00001d009193	-1.40673	3.77e-05	TRUE
GRMZM2G436199	Zm00001d001843	1.86926	1.58081e-06	TRUE		GRMZM2G317069	Zm00001d009174	-2.52726	0.000228719	TRUE
GRMZM2G084958	Zm00001d001820	2.89554	4.18179e-27	TRUE		GRMZM2G079638	Zm00001d009081	-1.28981	0.0290782	TRUE
AC215201.3_FG008	Zm00001d000400	2.45914	9.17419e-23	TRUE		AC187065.3_FG003	Zm00001d009051	-1.64002	0.0035072	TRUE
GRMZM2G055859	Zm00001d000270	5.05376	0.0396885	TRUE		GRMZM2G058491	Zm00001d008983	-1.60498	1.99e-18	TRUE
GRMZM2G141491	Zm00001d000071	1.62253	0.0244561	TRUE		GRMZM2G373928	Zm00001d008939	-1.519	4.88e-12	TRUE
GRMZM2G141526	Zm00001d000070	2.82116	3.76943e-11	TRUE		GRMZM2G047139	Zm00001d008925	-3.72912	0.000162909	TRUE
GRMZM5G851266	Zm00001d000001	1.10037	2.35124e-16	TRUE		GRMZM2G382379	Zm00001d008898	-1.45427	0.000186825	TRUE
AC183412.5_FG005	NA	2.48397	3.27198e-07	TRUE		GRMZM2G080375	Zm00001d008816	-1.29389	6.69e-18	TRUE
AC183413.3_FG006	NA	9.90448	1.22863e-31	TRUE		GRMZM2G173124	Zm00001d008812	-1.94364	2.36e-16	TRUE
AC200057.4_FG006	NA	5.64707	0.0123148	TRUE		GRMZM2G049695	Zm00001d008808	-3.0637	9.19e-15	TRUE
AC206519.2_FG002	NA	6.05312	7.47286e-14	TRUE		GRMZM2G062069	Zm00001d008726	-1.05543	2.01e-08	TRUE
AC226199.2_FG002	NA	8.37989	7.84966e-14	TRUE		GRMZM2G026015	Zm00001d008706	-1.04273	0.037964	TRUE
AC235539.1_FG001	NA	6.81656	5.94759e-06	TRUE		GRMZM2G380414	Zm00001d008681	-1.07548	0.0173553	TRUE
GRMZM2G000707	NA	5.77247	0.00707822	TRUE		GRMZM2G171807	Zm00001d008581	-1.55793	1.65e-07	TRUE
GRMZM2G004054	NA	5.87439	0.00431009	TRUE		GRMZM2G088112	Zm00001d008532	-1.8756	0.00407313	TRUE
GRMZM2G011968	NA	1.61823	0.0354349	TRUE		GRMZM2G113400	Zm00001d008463	-10.9111	4.96e-54	TRUE
GRMZM2G036605	NA	1.57411	0.000284805	TRUE		GRMZM2G408294	Zm00001d008398	-1.58205	8.37e-15	TRUE
GRMZM2G038057	NA	1.85937	0.00359738	TRUE		AC195172.3_FG001	Zm00001d008303	-2.31773	0.0309056	TRUE
GRMZM2G043368	NA	5.89244	0.0265018	TRUE		GRMZM5G850556	Zm00001d008234	-5.80443	0.00494927	TRUE
GRMZM2G043758	NA	5.06192	2.18111e-11	TRUE		GRMZM2G173882	Zm00001d007962	-1.16614	3.82e-07	TRUE
GRMZM2G052696	NA	2.20739	0.00570864	TRUE		GRMZM5G822237	Zm00001d007901	-2.1397	0.001625	TRUE
GRMZM2G053914	NA	1.13849	0.0265437	TRUE		GRMZM6G732597	Zm00001d007865	-1.14814	1.21e-10	TRUE
GRMZM2G054415	NA	1.66375	1.13199e-12	TRUE		GRMZM2G016677	Zm00001d007857	-1.6893	0.00421854	TRUE
GRMZM2G055499	NA	2.34438	0.00916101	TRUE		GRMZM2G176394	Zm00001d007830	-1.53517	0.00615203	TRUE
GRMZM2G057495	NA	6.73612	0.0319658	TRUE		AC148152.3_FG005	Zm00001d007718	-3.34652	0.00227605	TRUE
GRMZM2G061613	NA	1.25686	0.00435431	TRUE		GRMZM2G082302	Zm00001d007709	-2.89414	5.1e-11	TRUE
GRMZM2G063903	NA	10.628	1.68503e-52	TRUE		GRMZM2G372068	Zm00001d007486	-3.53754	0.00332458	TRUE
GRMZM2G064344	NA	6.39964	0.0044599	TRUE		GRMZM2G322844	Zm00001d007397	-1.2033	0.0172142	TRUE
GRMZM2G078407	NA	6.82191	7.04577e-06	TRUE		GRMZM2G130379	Zm00001d007394	-1.31265	5.92e-13	TRUE
GRMZM2G083408	NA	1.68133	3.05604e-13	TRUE		GRMZM2G154735	Zm00001d007341	-1.65086	8.92e-06	TRUE
GRMZM2G087556	NA	2.24354	0.0250799	TRUE		GRMZM2G057159	Zm00001d007319	-3.29065	6.65e-45	TRUE
GRMZM2G088613	NA	2.09876	9.20799e-05	TRUE		GRMZM2G025783	Zm00001d007274	-1.52364	1.36e-19	TRUE
GRMZM2G091176	NA	3.72146	1.3376e-24	TRUE		GRMZM2G127134	Zm00001d007255	-2.4906	4.13e-18	TRUE
GRMZM2G091285	NA	1.19017	0.0263606	TRUE		GRMZM2G003558	Zm00001d007188	-2.2408	0.00708175	TRUE
GRMZM2G096717	NA	1.02727	0.0164148	TRUE		GRMZM2G031125	Zm00001d007180	-2.50177	1.07e-06	TRUE
GRMZM2G114127	NA	2.70998	6.77652e-13	TRUE		GRMZM2G308752	Zm00001d007166	-1.79705	0.0186854	TRUE
GRMZM2G121868	NA	1.00084	2.15533e-06	TRUE		GRMZM2G092877	Zm00001d007018	-1.99895	1.85e-05	TRUE
GRMZM2G124739	NA	2.81466	0.00281853	TRUE		GRMZM2G117564	Zm00001d006913	-3.03484	1.85e-11	TRUE
GRMZM2G124744	NA	1.15144	1.93212e-15	TRUE		GRMZM2G056467	Zm00001d006883	-3.28299	0.00322269	TRUE
GRMZM2G137168	NA	1.88763	0.00253154	TRUE		GRMZM2G031143	Zm00001d006881	-1.20106	4.56e-18	TRUE
GRMZM2G138802	NA	3.03662	7.57952e-13	TRUE		GRMZM5G830681	Zm00001d006820	-2.14623	0.000567562	TRUE
GRMZM2G144915	NA	1.60777	0.00352444	TRUE		GRMZM2G180950	Zm00001d006815	-5.45916	0.0196277	TRUE
GRMZM2G148475	NA	1.07267	0.00326601	TRUE		GRMZM2G034764	Zm00001d006708	-1.10547	1.11e-11	TRUE
GRMZM2G163683	NA	2.57715	0.0122705	TRUE		GRMZM2G431309	Zm00001d006701	-1.06717	8.08e-09	TRUE
GRMZM2G177404	NA	1.41503	0.0222476	TRUE		GRMZM2G062156	Zm00001d006688	-2.02984	6.64e-05	TRUE
GRMZM2G179918	NA	9.2863	2.47731e-24	TRUE		GRMZM2G062244	Zm00001d006687	-1.97236	1.71e-23	TRUE
GRMZM2G180258	NA	7.65605	4.77958e-10	TRUE		GRMZM2G032042	Zm00001d006647	-10.3111	3.69e-219	TRUE
GRMZM2G303865	NA	1.63233	0.00047566	TRUE		GRMZM2G042660	Zm00001d006638	-3.04006	0.00149633	TRUE
GRMZM2G306070	NA	5.54368	0.0195815	TRUE		GRMZM2G087463	Zm00001d006632	-3.67079	5.26e-06	TRUE
GRMZM2G319955	NA	1.30286	0.00158455	TRUE		GRMZM2G099239	Zm00001d006626	-2.97352	4.19e-19	TRUE
GRMZM2G324991	NA	2.56821	9.49199e-08	TRUE		GRMZM2G099425	Zm00001d006621	-1.22962	3.56e-14	TRUE
GRMZM2G336680	NA	4.40897	0.0445513	TRUE		GRMZM2G099463	Zm00001d006620	-1.0743	5.39e-09	TRUE
GRMZM2G337845	NA	2.05682	3.2537e-05	TRUE		GRMZM6G508461	Zm00001d006588	-1.25075	1.94e-06	TRUE
GRMZM2G339344	NA	5.59211	0.0357026	TRUE		GRMZM2G166337	Zm00001d006585	-2.16147	0.000107741	TRUE
GRMZM2G340762	NA	7.86504	7.79591e-11	TRUE		GRMZM2G319634	Zm00001d006541	-3.16605	0.00163482	TRUE
GRMZM2G340935	NA	2.5896	0.00549234	TRUE		GRMZM5G804323	Zm00001d006540	-1.7421	1.55e-05	TRUE
GRMZM2G343974	NA	1.89424	3.43874e-26	TRUE		GRMZM2G475265	Zm00001d006525	-8.6563	2.06e-114	TRUE
GRMZM2G347762	NA	1.04453	2.99393e-06	TRUE		GRMZM2G046933	Zm00001d006521	-1.64637	0.00261682	TRUE
GRMZM2G373272	NA	1.26933	0.000891576	TRUE		GRMZM2G131286	Zm00001d006520	-1.7458	9.62e-10	TRUE
GRMZM2G403664	NA	3.56352	0.0269635	TRUE		GRMZM2G311187	Zm00001d006486	-6.89821	1.02e-22	TRUE
GRMZM2G403667	NA	2.9709	6.07765e-07	TRUE		GRMZM2G127714	Zm00001d006481	-3.00001	1.39e-05	TRUE
GRMZM2G403669	NA	5.15087	1.02656e-06	TRUE		GRMZM2G179459	Zm00001d006461	-2.05971	2.75e-53	TRUE
GRMZM2G414660	NA	7.45337	0.00655516	TRUE		GRMZM2G410644	Zm00001d006387	-6.22586	5.11e-26	TRUE
GRMZM2G423025	NA	7.46749	2.12292e-08	TRUE		GRMZM2G085199	Zm00001d006353	-4.07308	3.04e-06	TRUE
GRMZM2G433601	NA	5.66258	0.011663	TRUE		GRMZM2G153523	Zm00001d006330	-2.66489	1.7e-08	TRUE
GRMZM2G455413	NA	7.68858	0.00326703	TRUE		GRMZM2G459847	Zm00001d006268	-1.74449	0.00964648	TRUE
GRMZM2G462647	NA	4.26808	3.32677e-08	TRUE		GRMZM2G459854	Zm00001d006267	-1.07508	3.71e-15	TRUE
GRMZM2G468648	NA	2.91417	0.00018711	TRUE		GRMZM2G409722	Zm00001d006256	-5.70192	6.76e-18	TRUE
GRMZM2G476970	NA	1.28646	0.00698216	TRUE		GRMZM2G350658	Zm00001d006229	-6.11398	0.00230327	TRUE
GRMZM2G480256	NA	9.09999	1.07785e-23	TRUE		GRMZM2G379577	Zm00001d006210	-5.66318	2.52e-80	TRUE
GRMZM2G523606	NA	2.76376	3.60286e-11	TRUE		GRMZM2G178182	Zm00001d006110	-1.0557	0.00107008	TRUE
GRMZM2G523904	NA	8.21552	0.00416727	TRUE		GRMZM2G129034	Zm00001d006094	-9.63296	2.17e-12	TRUE
GRMZM2G531719	NA	1.96983	0.000329167	TRUE		GRMZM2G090865	Zm00001d006059	-1.40908	3.59e-27	TRUE
GRMZM2G554653	NA	8.94949	1.19094e-16	TRUE		GRMZM2G052908	Zm00001d006026	-1.21686	6.2e-09	TRUE
GRMZM2G579497	NA	1.05535	0.0142056	TRUE		GRMZM2G171108	Zm00001d005989	-2.47306	0.00870463	TRUE
GRMZM2G583474	NA	2.10951	2.04918e-05	TRUE		AC233861.1_FG001	Zm00001d005986	-1.18632	3.81e-06	TRUE
GRMZM2G700969	NA	1.36285	0.015712	TRUE		GRMZM2G018070	Zm00001d005978	-1.74684	2.55e-14	TRUE
GRMZM2G701746	NA	1.29955	9.31526e-06	TRUE		GRMZM2G009406	Zm00001d005970	-1.26774	0.00250797	TRUE
GRMZM2G703055	NA	5.77247	0.00707822	TRUE		GRMZM2G091588	Zm00001d005822	-6.47712	0.000159541	TRUE
GRMZM2G703457	NA	2.65743	0.0288734	TRUE		GRMZM2G005146	Zm00001d005804	-2.3981	4.1e-26	TRUE
GRMZM5G802793	NA	2.93943	4.56276e-05	TRUE		GRMZM2G336456	Zm00001d005764	-1.92428	0.00411498	TRUE
GRMZM5G806975	NA	1.27157	0.00300202	TRUE		GRMZM2G419606	Zm00001d005693	-1.64487	0.000496778	TRUE
GRMZM5G810047	NA	6.56212	0.000101816	TRUE		GRMZM2G110794	Zm00001d005621	-4.01247	0.00173066	TRUE
GRMZM5G814771	NA	1.11436	4.15318e-08	TRUE		GRMZM2G354385	Zm00001d005476	-8.15888	8.59e-14	TRUE
GRMZM5G816453	NA	6.18571	0.0275058	TRUE		GRMZM2G142544	Zm00001d005324	-1.62096	5.87e-05	TRUE
GRMZM5G818111	NA	7.88754	0.00655516	TRUE		GRMZM2G442555	Zm00001d005322	-1.49154	1.1e-05	TRUE
GRMZM5G818347	NA	1.85976	1.66858e-10	TRUE		GRMZM5G876616	Zm00001d005193	-1.20562	2.27e-18	TRUE
GRMZM5G819258	NA	7.07162	0.0208718	TRUE		GRMZM2G175576	Zm00001d005190	-2.38153	0.000326917	TRUE
GRMZM5G828661	NA	1.56231	0.000109931	TRUE		GRMZM2G353024	Zm00001d005051	-1.77933	6.14e-28	TRUE
GRMZM5G836322	NA	1.0566	0.0357069	TRUE		GRMZM2G026556	Zm00001d004966	-1.24737	8.89e-12	TRUE
GRMZM5G837595	NA	1.27833	7.13537e-09	TRUE		GRMZM2G113033	Zm00001d004894	-3.42203	0.0394362	TRUE
GRMZM5G855304	NA	1.37394	1.03307e-05	TRUE		GRMZM2G135228	Zm00001d004886	-7.22807	3.83e-07	TRUE
GRMZM5G856777	NA	3.51174	0.014252	TRUE		GRMZM2G146298	Zm00001d004886	-1.91747	0.0472286	TRUE
GRMZM5G864412	NA	6.59933	5.60958e-05	TRUE		GRMZM2G352310	Zm00001d004886	-4.88963	8.39e-07	TRUE
GRMZM5G866310	NA	1.97404	0.0170541	TRUE		GRMZM2G053466	Zm00001d004817	-1.66303	3.55e-05	TRUE
GRMZM5G874545	NA	1.22008	0.0368538	TRUE		GRMZM2G414563	Zm00001d004773	-4.77644	5.26e-16	TRUE
GRMZM5G889036	NA	1.80005	0.0381497	TRUE		GRMZM2G109527	Zm00001d004762	-2.55237	6.52e-14	TRUE
GRMZM5G893397	NA	2.97466	0.00129206	TRUE		GRMZM2G109547	Zm00001d004762	-2.54227	8.2e-28	TRUE
GRMZM5G894420	NA	1.57551	3.69481e-07	TRUE		GRMZM2G096663	Zm00001d004672	-1.50382	0.0191273	TRUE
GRMZM5G894515	NA	6.96823	0.0233033	TRUE		GRMZM2G065953	Zm00001d004620	-8.35319	6.3e-31	TRUE
GRMZM6G475484	NA	1.1357	2.78662e-08	TRUE		GRMZM2G424090	Zm00001d004556	-1.16016	0.0260375	TRUE
						GRMZM5G873389	Zm00001d004334	-6.68514	1.96e-05	TRUE
						GRMZM2G083935	Zm00001d004248	-1.76661	3.14e-26	TRUE
						GRMZM2G173738	Zm00001d004209	-5.00321	0.00022584	TRUE
						GRMZM2G085086	Zm00001d004138	-1.49484	1.33e-08	TRUE
						GRMZM2G173536	Zm00001d004006	-1.34052	7.8e-19	TRUE
						GRMZM2G087059	Zm00001d003884	-5.60225	5.83e-30	TRUE
						GRMZM2G079825	Zm00001d003871	-5.31262	0.0310312	TRUE
						GRMZM2G093826	Zm00001d003861	-1.98287	2.09e-05	TRUE
						GRMZM2G091124	Zm00001d003833	-1.31641	1.16e-10	TRUE
						GRMZM2G437912	Zm00001d003830	-1.13139	0.0156693	TRUE
						GRMZM2G075081	Zm00001d003804	-2.58153	2.71e-17	TRUE
						GRMZM2G074238	Zm00001d003800	-1.96636	3.51e-07	TRUE
						GRMZM5G807267	Zm00001d003781	-1.61538	0.0223253	TRUE
						GRMZM2G001653	Zm00001d003767	-2.29103	0.0348411	TRUE
						AC233967.1_FG002	Zm00001d003728	-5.80443	0.00494943	TRUE
						GRMZM2G013283	Zm00001d003655	-5.02408	5.44e-15	TRUE
						GRMZM2G031331	Zm00001d003569	-1.97369	4.7e-10	TRUE
						GRMZM2G028258	Zm00001d003555	-1.90407	6.67e-26	TRUE
						GRMZM2G137161	Zm00001d003422	-1.52449	0.0375311	TRUE
						GRMZM2G032905	Zm00001d003409	-1.26476	0.0208858	TRUE
						GRMZM2G114619	Zm00001d003406	-1.07195	5.19e-11	TRUE
						GRMZM2G129493	Zm00001d003317	-3.30492	4.78e-06	TRUE
						GRMZM2G362368	Zm00001d003314	-1.1282	0.00134041	TRUE
						GRMZM2G447785	Zm00001d003306	-1.62972	2.11e-10	TRUE
						GRMZM2G025880	Zm00001d003297	-1.18781	0.00502438	TRUE
						GRMZM2G100344	Zm00001d003276	-2.55485	0.0265018	TRUE
						GRMZM2G102183	Zm00001d003247	-3.06693	1.7e-36	TRUE
						GRMZM2G053929	Zm00001d003240	-3.7965	0.000157899	TRUE
						GRMZM2G135277	Zm00001d003174	-1.08095	9.36e-12	TRUE
						GRMZM2G082249	Zm00001d003102	-1.70118	8.58e-09	TRUE
						GRMZM2G079683	Zm00001d003009	-2.65026	6.67e-43	TRUE
						GRMZM2G021786	Zm00001d002970	-2.76505	0.00034194	TRUE
						GRMZM2G114153	Zm00001d002958	-4.53642	4.55e-05	TRUE
						GRMZM2G337792	Zm00001d002917	-7.04678	6.76e-07	TRUE
						GRMZM2G078526	Zm00001d002856	-2.51526	2.19e-61	TRUE
						GRMZM2G429254	Zm00001d002826	-1.53209	0.00364726	TRUE
						GRMZM2G109244	Zm00001d002815	-1.09636	0.0033685	TRUE
						GRMZM2G351330	Zm00001d002799	-1.70613	0.000302294	TRUE
						GRMZM2G351318	Zm00001d002798	-1.91038	2.38e-20	TRUE
						GRMZM2G055180	Zm00001d002762	-3.0717	1.41e-09	TRUE
						GRMZM2G044752	Zm00001d002754	-2.41352	0.000342501	TRUE
						GRMZM2G078648	Zm00001d002743	-1.36975	0.0471548	TRUE
						GRMZM2G388585	Zm00001d002695	-1.08103	0.00177146	TRUE
						GRMZM2G176647	Zm00001d002658	-1.14306	6.41e-19	TRUE
						GRMZM2G080992	Zm00001d002623	-1.29597	0.0130932	TRUE
						GRMZM2G129399	Zm00001d002558	-2.6721	1.72e-16	TRUE
						GRMZM2G076771	Zm00001d002550	-2.62718	0.00485819	TRUE
						GRMZM2G076844	Zm00001d002549	-3.62537	1.47e-117	TRUE
						GRMZM2G421256	Zm00001d002545	-1.97346	2.25e-09	TRUE
						GRMZM2G131280	Zm00001d002489	-1.45129	1.77e-14	TRUE
						GRMZM2G463280	Zm00001d002454	-4.04532	3.93e-06	TRUE
						GRMZM2G539821	Zm00001d002444	-2.22965	1.34e-25	TRUE
						GRMZM2G091191	Zm00001d002412	-2.96214	0.0405863	TRUE
						GRMZM2G392125	Zm00001d002410	-1.54413	0.0455605	TRUE
						GRMZM2G371375	Zm00001d002360	-5.89117	0.00268496	TRUE
						GRMZM2G045849	Zm00001d002343	-3.81382	5.42e-09	TRUE
						GRMZM2G031536	Zm00001d002312	-11.8107	3.43e-70	TRUE
						GRMZM2G084046	Zm00001d002274	-1.26345	2.11e-20	TRUE
						GRMZM2G148998	Zm00001d002262	-1.3141	2.55e-10	TRUE
						GRMZM2G087256	Zm00001d002213	-1.2172	0.00884922	TRUE
						GRMZM2G131961	Zm00001d002143	-1.65832	1.6e-05	TRUE
						GRMZM2G059740	Zm00001d002020	-5.55184	0.0229891	TRUE
						GRMZM2G019404	Zm00001d002006	-1.20621	8.94e-07	TRUE
						GRMZM2G043932	Zm00001d001915	-1.66387	1.91e-16	TRUE
						GRMZM2G457621	Zm00001d001812	-1.00527	6.46e-05	TRUE
						GRMZM2G348956	Zm00001d001806	-1.24306	1.38e-18	TRUE
						GRMZM2G086876	Zm00001d001784	-2.52464	9e-11	TRUE
						GRMZM2G373106	Zm00001d000406	-1.70504	0.000266211	TRUE
						GRMZM2G172795	Zm00001d000236	-1.05626	0.00256203	TRUE
						AC194158.3_FG005	Zm00001d000203	-1.26575	0.0294332	TRUE
						GRMZM2G060800	Zm00001d000116	-1.14936	6.61e-11	TRUE
						GRMZM2G398795	Zm00001d000097	-1.04075	7.1e-05	TRUE
						AC177922.2_FG002	NA	-2.91037	2.36e-05	TRUE
						AC184170.4_FG002	NA	-1.9231	0.000286311	TRUE
						AC184788.2_FG001	NA	-5.33795	2.23e-13	TRUE
						AC185256.3_FG002	NA	-4.48083	7.58e-10	TRUE
						AC186156.3_FG004	NA	-6.52556	0.000188282	TRUE
						AC186581.3_FG003	NA	-2.8563	0.0343981	TRUE
						AC187279.3_FG004	NA	-1.93727	1.67e-08	TRUE
						AC187879.3_FG001	NA	-5.57804	0.0117809	TRUE
						AC191804.4_FG002	NA	-1.13397	0.00440229	TRUE
						AC193658.3_FG001	NA	-3.08071	1.23e-19	TRUE
						AC194613.2_FG002	NA	-1.93232	0.000208621	TRUE
						AC195351.3_FG001	NA	-3.63952	1.47e-33	TRUE
						AC195351.3_FG003	NA	-1.62607	0.00501008	TRUE
						AC195370.3_FG004	NA	-3.08312	0.000921964	TRUE
						AC195914.2_FG003	NA	-6.77601	8.76e-06	TRUE
						AC195954.3_FG001	NA	-1.85311	0.00684153	TRUE
						AC196158.3_FG002	NA	-3.07504	3.25e-07	TRUE
						AC196420.4_FG002	NA	-5.70469	0.00872867	TRUE
						AC197387.3_FG004	NA	-1.56147	0.0214602	TRUE
						AC198386.3_FG001	NA	-2.65505	4.74e-06	TRUE
						AC201767.3_FG003	NA	-7.52179	3.92e-23	TRUE
						AC202549.3_FG008	NA	-1.35895	4.05e-08	TRUE
						AC202930.4_FG008	NA	-6.63565	4.07e-19	TRUE
						AC204887.4_FG003	NA	-6.21139	1.36e-28	TRUE
						AC205077.3_FG003	NA	-7.75136	2.04e-18	TRUE
						AC205513.3_FG003	NA	-1.4444	1.37e-05	TRUE
						AC206165.3_FG019	NA	-2.1393	3.37e-06	TRUE
						AC206169.3_FG002	NA	-3.71933	0.000114105	TRUE
						AC206198.3_FG001	NA	-1.94918	8.47e-12	TRUE
						AC208308.3_FG003	NA	-2.19374	0.00965899	TRUE
						AC210027.3_FG003	NA	-1.24325	0.00473715	TRUE
						AC210593.3_FG001	NA	-1.54063	0.00113466	TRUE
						AC211471.3_FG003	NA	-7.20773	1.05e-07	TRUE
						AC212225.3_FG001	NA	-5.4019	2.94e-09	TRUE
						AC213981.3_FG001	NA	-2.10502	1.3e-10	TRUE
						AC214790.3_FG001	NA	-5.5247	2.92e-15	TRUE
						AC216246.2_FG002	NA	-3.81791	0.000467667	TRUE
						AC217270.3_FG004	NA	-7.18665	8.46e-07	TRUE
						AC226545.2_FG003	NA	-6.9196	7.11e-25	TRUE
						GRMZM2G000775	NA	-1.98768	1.63e-05	TRUE
						GRMZM2G001877	NA	-5.93413	0.00688074	TRUE
						GRMZM2G005311	NA	-6.7087	6.93e-05	TRUE
						GRMZM2G008032	NA	-1.21665	0.0345835	TRUE
						GRMZM2G008108	NA	-3.63699	0.0071747	TRUE
						GRMZM2G009732	NA	-1.22833	0.000397394	TRUE
						GRMZM2G013842	NA	-6.66429	2.55e-05	TRUE
						GRMZM2G013920	NA	-3.41125	1.03e-24	TRUE
						GRMZM2G015599	NA	-2.9297	2.45e-30	TRUE
						GRMZM2G020514	NA	-1.84702	0.0140635	TRUE
						GRMZM2G020556	NA	-1.57858	0.000894384	TRUE
						GRMZM2G021301	NA	-8.01874	1.88e-12	TRUE
						GRMZM2G022804	NA	-1.8883	1.78e-09	TRUE
						GRMZM2G023982	NA	-2.17185	1.52e-23	TRUE
						GRMZM2G025477	NA	-1.29872	0.0223746	TRUE
						GRMZM2G026184	NA	-2.5612	6.79e-14	TRUE
						GRMZM2G027490	NA	-2.55374	4.72e-06	TRUE
						GRMZM2G032640	NA	-3.0027	1.06e-29	TRUE
						GRMZM2G033179	NA	-5.09041	4.88e-23	TRUE
						GRMZM2G033236	NA	-4.47199	5.44e-05	TRUE
						GRMZM2G038926	NA	-2.16146	2.61e-10	TRUE
						GRMZM2G041055	NA	-4.9482	4.25e-37	TRUE
						GRMZM2G041442	NA	-1.90739	1.44e-05	TRUE
						GRMZM2G041668	NA	-1.42885	0.0241808	TRUE
						GRMZM2G042461	NA	-1.16647	0.00252209	TRUE
						GRMZM2G042506	NA	-4.77998	2.52e-06	TRUE
						GRMZM2G042995	NA	-1.02473	7.28e-09	TRUE
						GRMZM2G043569	NA	-6.26846	0.000858923	TRUE
						GRMZM2G046392	NA	-6.3057	0.00304059	TRUE
						GRMZM2G046430	NA	-1.25527	3.3e-05	TRUE
						GRMZM2G047763	NA	-2.0524	1.47e-06	TRUE
						GRMZM2G047956	NA	-5.0876	2.24e-22	TRUE
						GRMZM2G051172	NA	-8.1829	7.18e-14	TRUE
						GRMZM2G051192	NA	-6.65163	4.41e-05	TRUE
						GRMZM2G052193	NA	-1.65521	5.24e-07	TRUE
						GRMZM2G052296	NA	-5.14316	9.82e-08	TRUE
						GRMZM2G054304	NA	-1.8771	0.000197975	TRUE
						GRMZM2G056068	NA	-1.89765	1.27e-10	TRUE
						GRMZM2G057602	NA	-1.20002	1.77e-14	TRUE
						GRMZM2G058036	NA	-3.05108	6.44e-16	TRUE
						GRMZM2G058162	NA	-8.51518	3.77e-16	TRUE
						GRMZM2G061126	NA	-4.77803	3.54e-36	TRUE
						GRMZM2G063082	NA	-3.74865	2.16e-07	TRUE
						GRMZM2G064008	NA	-3.19851	1.39e-12	TRUE
						GRMZM2G064250	NA	-4.72654	7.1e-18	TRUE
						GRMZM2G064530	NA	-2.82587	3.85e-13	TRUE
						GRMZM2G069317	NA	-2.18967	1.68e-19	TRUE
						GRMZM2G071664	NA	-2.34194	7.35e-07	TRUE
						GRMZM2G071666	NA	-2.07858	0.000168619	TRUE
						GRMZM2G072407	NA	-7.59396	1.84e-09	TRUE
						GRMZM2G072417	NA	-8.45348	1.6e-16	TRUE
						GRMZM2G075018	NA	-2.39278	4.92e-07	TRUE
						GRMZM2G075042	NA	-2.13459	0.00300202	TRUE
						GRMZM2G078368	NA	-1.32716	6.8e-07	TRUE
						GRMZM2G079790	NA	-3.19207	5.63e-07	TRUE
						GRMZM2G080409	NA	-1.86206	9.57e-05	TRUE
						GRMZM2G083053	NA	-6.23049	0.00628324	TRUE
						GRMZM2G087016	NA	-2.98433	4.15e-13	TRUE
						GRMZM2G087575	NA	-4.60066	7.35e-29	TRUE
						GRMZM2G088336	NA	-1.21678	7.92e-06	TRUE
						GRMZM2G089750	NA	-3.95709	3.85e-17	TRUE
						GRMZM2G093111	NA	-6.13485	0.00119786	TRUE
						GRMZM2G094703	NA	-5.93412	0.00687841	TRUE
						GRMZM2G094808	NA	-1.64507	0.000651857	TRUE
						GRMZM2G096876	NA	-5.48242	2.81e-39	TRUE
						GRMZM2G100719	NA	-4.79752	1.05e-10	TRUE
						GRMZM2G103914	NA	-3.11184	1.6e-35	TRUE
						GRMZM2G104489	NA	-2.97629	1.82e-19	TRUE
						GRMZM2G105173	NA	-3.01836	3.32e-09	TRUE
						GRMZM2G105657	NA	-2.55891	1.72e-05	TRUE
						GRMZM2G106092	NA	-5.79752	3.8e-09	TRUE
						GRMZM2G107715	NA	-3.57737	3.58e-44	TRUE
						GRMZM2G108487	NA	-1.51027	0.000470146	TRUE
						GRMZM2G108527	NA	-1.61516	7.84e-05	TRUE
						GRMZM2G108663	NA	-6.6337	1.51e-15	TRUE
						GRMZM2G108864	NA	-2.66824	1.21e-08	TRUE
						GRMZM2G110172	NA	-2.24949	0.000218087	TRUE
						GRMZM2G112402	NA	-1.65814	0.000545564	TRUE
						GRMZM2G115870	NA	-2.63836	0.00403144	TRUE
						GRMZM2G115905	NA	-1.48826	7.09e-05	TRUE
						GRMZM2G116460	NA	-8.07481	1.32e-07	TRUE
						GRMZM2G117430	NA	-2.23797	2.66e-18	TRUE
						GRMZM2G117436	NA	-1.80144	0.0201689	TRUE
						GRMZM2G119203	NA	-3.49327	4.12e-05	TRUE
						GRMZM2G119209	NA	-2.84094	4.63e-07	TRUE
						GRMZM2G123842	NA	-2.17865	1.15e-05	TRUE
						GRMZM2G125092	NA	-2.6259	1.93e-06	TRUE
						GRMZM2G125747	NA	-1.50453	0.00022237	TRUE
						GRMZM2G126481	NA	-6.38372	0.00133329	TRUE
						GRMZM2G127457	NA	-3.02131	0.0151166	TRUE
						GRMZM2G127478	NA	-3.30357	2.36e-09	TRUE
						GRMZM2G127841	NA	-2.80015	2.7e-09	TRUE
						GRMZM2G127883	NA	-4.19197	1.38e-29	TRUE
						GRMZM2G128923	NA	-1.45968	0.000373355	TRUE
						GRMZM2G128928	NA	-3.30635	3.12e-20	TRUE
						GRMZM2G129450	NA	-2.10898	2.47e-07	TRUE
						GRMZM2G133862	NA	-10.5583	5.67e-42	TRUE
						GRMZM2G133870	NA	-6.82877	5.31e-06	TRUE
						GRMZM2G135317	NA	-2.36606	0.00104227	TRUE
						GRMZM2G136100	NA	-1.30761	0.000111747	TRUE
						GRMZM2G140153	NA	-1.19655	0.000258587	TRUE
						GRMZM2G142748	NA	-5.00583	1.73e-07	TRUE
						GRMZM2G143426	NA	-1.90796	4.65e-08	TRUE
						GRMZM2G144173	NA	-1.31219	3.47e-09	TRUE
						GRMZM2G144380	NA	-1.51252	0.0321223	TRUE
						GRMZM2G145632	NA	-1.88978	7.35e-09	TRUE
						GRMZM2G148675	NA	-3.34578	1.96e-54	TRUE
						GRMZM2G148768	NA	-5.58657	0.0128545	TRUE
						GRMZM2G156376	NA	-2.94412	0.0148194	TRUE
						GRMZM2G156983	NA	-1.24201	0.039009	TRUE
						GRMZM2G159481	NA	-8.26738	5.24e-14	TRUE
						GRMZM2G159768	NA	-3.1303	3.54e-12	TRUE
						GRMZM2G162278	NA	-5.78668	4.47e-12	TRUE
						GRMZM2G162336	NA	-2.92496	1.37e-08	TRUE
						GRMZM2G162675	NA	-2.20327	6.89e-09	TRUE
						GRMZM2G162677	NA	-2.30268	1.06e-07	TRUE
						GRMZM2G163905	NA	-1.79791	0.00256846	TRUE
						GRMZM2G165308	NA	-2.20892	7.57e-15	TRUE
						GRMZM2G173311	NA	-3.67387	0.0230653	TRUE
						GRMZM2G173668	NA	-1.45833	5.87e-07	TRUE
						GRMZM2G173674	NA	-2.16072	2.46e-20	TRUE
						GRMZM2G175874	NA	-1.43373	1.65e-05	TRUE
						GRMZM2G178321	NA	-2.02212	1e-08	TRUE
						GRMZM2G180060	NA	-2.41855	3.36e-15	TRUE
						GRMZM2G180232	NA	-2.33594	3.23e-06	TRUE
						GRMZM2G180419	NA	-1.9348	0.032897	TRUE
						GRMZM2G181106	NA	-1.5719	0.00456128	TRUE
						GRMZM2G181415	NA	-2.28322	1.33e-11	TRUE
						GRMZM2G300424	NA	-2.25963	1.11e-17	TRUE
						GRMZM2G300916	NA	-4.81476	1.94e-13	TRUE
						GRMZM2G303999	NA	-1.09159	1.04e-05	TRUE
						GRMZM2G306597	NA	-1.6844	0.00102426	TRUE
						GRMZM2G315199	NA	-1.08681	2.16e-12	TRUE
						GRMZM2G316775	NA	-5.30336	0.0333206	TRUE
						GRMZM2G323413	NA	-2.50011	4.71e-06	TRUE
						GRMZM2G330792	NA	-2.4565	1.66e-06	TRUE
						GRMZM2G338884	NA	-1.19352	9.68e-06	TRUE
						GRMZM2G340297	NA	-3.12642	1.97e-08	TRUE
						GRMZM2G340403	NA	-3.26784	3.31e-10	TRUE
						GRMZM2G348695	NA	-5.55184	0.0229891	TRUE
						GRMZM2G353607	NA	-4.61832	6.22e-05	TRUE
						GRMZM2G353834	NA	-5.59612	1.61e-46	TRUE
						GRMZM2G355381	NA	-1.30978	0.00878978	TRUE
						GRMZM2G356338	NA	-3.65359	5.41e-24	TRUE
						GRMZM2G356534	NA	-5.98627	0.00168162	TRUE
						GRMZM2G358365	NA	-1.23729	0.000765946	TRUE
						GRMZM2G362778	NA	-4.36068	8.63e-26	TRUE
						GRMZM2G362926	NA	-2.17786	1.05e-12	TRUE
						GRMZM2G366485	NA	-2.06972	3.61e-16	TRUE
						GRMZM2G370850	NA	-1.24787	0.0189583	TRUE
						GRMZM2G370924	NA	-1.09592	0.00250352	TRUE
						GRMZM2G373023	NA	-5.76736	3.26e-45	TRUE
						GRMZM2G380112	NA	-2.69805	4.39e-07	TRUE
						GRMZM2G384731	NA	-6.82417	5.55e-06	TRUE
						GRMZM2G389625	NA	-2.67855	1.28e-10	TRUE
						GRMZM2G390560	NA	-7.05073	2.04e-33	TRUE
						GRMZM2G390967	NA	-2.21342	0.0489064	TRUE
						GRMZM2G391951	NA	-3.28757	4.32e-13	TRUE
						GRMZM2G395466	NA	-1.5507	0.0140376	TRUE
						GRMZM2G406074	NA	-6.07445	9.57e-57	TRUE
						GRMZM2G406168	NA	-3.22229	3.54e-12	TRUE
						GRMZM2G409753	NA	-1.83702	0.000855456	TRUE
						GRMZM2G411771	NA	-2.53741	0.000702545	TRUE
						GRMZM2G412161	NA	-5.57804	0.0117809	TRUE
						GRMZM2G419455	NA	-3.30479	6.04e-07	TRUE
						GRMZM2G420883	NA	-1.3647	0.00557628	TRUE
						GRMZM2G422955	NA	-2.0627	0.0404972	TRUE
						GRMZM2G423927	NA	-2.06682	2.15e-10	TRUE
						GRMZM2G427054	NA	-1.51775	1.91e-21	TRUE
						GRMZM2G428362	NA	-1.01148	0.000950866	TRUE
						GRMZM2G429035	NA	-3.17983	1.19e-08	TRUE
						GRMZM2G429188	NA	-3.60078	3.97e-10	TRUE
						GRMZM2G430371	NA	-2.51664	0.00499305	TRUE
						GRMZM2G435536	NA	-1.64503	0.0227008	TRUE
						GRMZM2G439337	NA	-4.45483	5.06e-56	TRUE
						GRMZM2G441080	NA	-1.61658	0.0402397	TRUE
						GRMZM2G443291	NA	-1.70299	5.47e-07	TRUE
						GRMZM2G449941	NA	-3.13684	1.07e-21	TRUE
						GRMZM2G451179	NA	-3.60252	0.0170069	TRUE
						GRMZM2G456149	NA	-2.39664	2.46e-07	TRUE
						GRMZM2G456357	NA	-1.52344	1.43e-06	TRUE
						GRMZM2G458249	NA	-1.47952	0.0249428	TRUE
						GRMZM2G464676	NA	-2.79207	0.0388127	TRUE
						GRMZM2G465860	NA	-6.61562	3.58e-05	TRUE
						GRMZM2G468140	NA	-2.43871	0.000287498	TRUE
						GRMZM2G483598	NA	-2.87025	8.7e-17	TRUE
						GRMZM2G483779	NA	-6.17414	6.21e-16	TRUE
						GRMZM2G489119	NA	-5.55184	0.0229891	TRUE
						GRMZM2G497131	NA	-1.11977	0.00057433	TRUE
						GRMZM2G497928	NA	-2.54227	6.21e-16	TRUE
						GRMZM2G497976	NA	-2.77285	0.0476527	TRUE
						GRMZM2G506905	NA	-1.45613	0.0276263	TRUE
						GRMZM2G510796	NA	-3.84046	0.0193981	TRUE
						GRMZM2G527017	NA	-1.79255	0.000564643	TRUE
						GRMZM2G540318	NA	-3.88328	1.06e-08	TRUE
						GRMZM2G540322	NA	-3.02233	2.58e-14	TRUE
						GRMZM2G565940	NA	-3.42203	0.0394362	TRUE
						GRMZM2G575546	NA	-5.16818	0.0497798	TRUE
						GRMZM2G590448	NA	-1.20963	0.0198906	TRUE
						GRMZM2G700046	NA	-2.86027	1.27e-20	TRUE
						GRMZM2G700192	NA	-1.96531	0.00385195	TRUE
						GRMZM2G700673	NA	-2.38564	3.81e-06	TRUE
						GRMZM2G701576	NA	-2.09886	6.49e-08	TRUE
						GRMZM2G701781	NA	-3.33942	0.00213785	TRUE
						GRMZM2G702522	NA	-1.49106	1.75e-06	TRUE
						GRMZM2G703348	NA	-10.0672	7.53e-197	TRUE
						GRMZM2G703772	NA	-2.98161	4.38e-09	TRUE
						GRMZM5G804160	NA	-1.61116	0.0404392	TRUE
						GRMZM5G804216	NA	-1.87664	0.0328679	TRUE
						GRMZM5G804251	NA	-1.58928	0.0149498	TRUE
						GRMZM5G806488	NA	-3.7053	1.07e-05	TRUE
						GRMZM5G818664	NA	-1.85174	0.0113957	TRUE
						GRMZM5G819500	NA	-2.22346	0.0453461	TRUE
						GRMZM5G823990	NA	-2.54107	1.61e-05	TRUE
						GRMZM5G825444	NA	-2.18766	0.00459654	TRUE
						GRMZM5G826830	NA	-2.34377	2.03e-06	TRUE
						GRMZM5G827342	NA	-6.5441	0.0276954	TRUE
						GRMZM5G827611	NA	-1.68773	1.89e-16	TRUE
						GRMZM5G832381	NA	-1.385	1.02e-10	TRUE
						GRMZM5G834532	NA	-1.06828	0.025737	TRUE
						GRMZM5G835157	NA	-1.38116	5.01e-05	TRUE
						GRMZM5G835985	NA	-2.63322	0.000304158	TRUE
						GRMZM5G836332	NA	-3.31128	7.9e-10	TRUE
						GRMZM5G841743	NA	-2.19204	1.74e-20	TRUE
						GRMZM5G842103	NA	-3.88937	2.58e-28	TRUE
						GRMZM5G843484	NA	-5.03448	1.2e-07	TRUE
						GRMZM5G843584	NA	-1.37262	0.00373571	TRUE
						GRMZM5G845532	NA	-2.24293	1.89e-11	TRUE
						GRMZM5G845906	NA	-1.09297	0.0135778	TRUE
						GRMZM5G846071	NA	-7.28199	3.99e-08	TRUE
						GRMZM5G847230	NA	-1.29326	0.0124893	TRUE
						GRMZM5G847979	NA	-3.42204	0.0394362	TRUE
						GRMZM5G848269	NA	-1.30957	0.0369774	TRUE
						GRMZM5G850924	NA	-2.04915	0.000182186	TRUE
						GRMZM5G852703	NA	-1.97353	0.014738	TRUE
						GRMZM5G852876	NA	-5.86746	0.0058574	TRUE
						GRMZM5G854551	NA	-5.29378	1.69e-14	TRUE
						GRMZM5G855237	NA	-5.32997	0.0332949	TRUE
						GRMZM5G855743	NA	-5.22182	9.5e-20	TRUE
						GRMZM5G855853	NA	-1.57554	5.04e-10	TRUE
						GRMZM5G862276	NA	-4.84993	2.24e-06	TRUE
						GRMZM5G862857	NA	-2.5819	0.00153974	TRUE
						GRMZM5G866121	NA	-5.52013	1.86e-10	TRUE
						GRMZM5G868972	NA	-1.12227	0.0261089	TRUE
						GRMZM5G869530	NA	-5.49048	1.2e-20	TRUE
						GRMZM5G872150	NA	-4.62715	1.75e-08	TRUE
						GRMZM5G873359	NA	-7.04183	9.07e-07	TRUE
						GRMZM5G873581	NA	-3.26478	0.00382531	TRUE
						GRMZM5G873870	NA	-1.04471	6.12e-09	TRUE
						GRMZM5G874178	NA	-7.7797	9.97e-39	TRUE
						GRMZM5G874612	NA	-3.69674	3.84e-36	TRUE
						GRMZM5G875038	NA	-2.96021	2.68e-44	TRUE
						GRMZM5G878371	NA	-1.15582	0.0247838	TRUE
						GRMZM5G881077	NA	-1.93641	0.00021707	TRUE
						GRMZM5G883813	NA	-1.74552	3.26e-06	TRUE
						GRMZM5G885862	NA	-1.96925	0.00093574	TRUE
						GRMZM5G888502	NA	-3.34077	0.0400962	TRUE
						GRMZM5G888999	NA	-2.19351	4.62e-07	TRUE
						GRMZM5G890040	NA	-2.20071	4.22e-08	TRUE
						GRMZM5G890783	NA	-2.06168	0.00092184	TRUE
						GRMZM5G891425	NA	-2.38272	1.49e-10	TRUE
						GRMZM6G182520	NA	-2.5099	2.58e-57	TRUE
						GRMZM6G570512	NA	-2.50822	6.1e-05	TRUE
						GRMZM6G575933	NA	-3.58769	3.11e-05	TRUE
						GRMZM6G630632	NA	-2.88035	3.55e-05	TRUE
