# Supplementary material for: Candidate loci for the kernel row number in maize revealed by a combination of transcriptome analysis and regional association mapping
Source: BMC Plant Biol. 2019 May 16;19:201. doi: 10.1186/s12870-019-1811-1 (PMC6521486; doi:10.1186/s12870-019-1811-1)
Supplement: Supplementary file 12 — Table S5. List of the DEGs between N531 vs IL_A and N531 vs IL_B. (XLSX 183 kb) [file 12870_2019_1811_MOESM12_ESM.xlsx]

## Sheet: Table S5
Table S5 List of the DEGs between N531 vs IL_A and N531 vs IL_B
	Gene ID (v3)	Gene ID (v4)	Chr	Start	End	N531		NIL_A		NIL_B
						repl_1	repl_2	repl_1	repl_2	repl_1	repl_2
Up	GRMZM2G474194	Zm00001d027283	1	1662969	1664360	13.6449	14.931	54.1822	56.4127	35.2762	31.4591
	GRMZM2G137352	Zm00001d027330	1	2949522	2951161	1.67937	2.88009	11.2413	13.0085	16.2955	15.5505
	GRMZM2G428184	Zm00001d027461	1	5738361	5741644	0.0744437	0.0235181	0.595139	0.67035	0.497987	0.214282
	GRMZM2G173372	Zm00001d027546	1	7991271	7993431	6.94231	4.1435	24.044	22.1496	17.5474	17.0973
	GRMZM2G355846	Zm00001d027622	1	9183020	9187455	0.116511	0.147232	0.421369	0.464144	0.548147	0.447161
	GRMZM2G166445	Zm00001d048438	1	12496033	12497816	12.7398	14.1263	29.8567	35.4265	34.2289	37.7177
	GRMZM2G162776	Zm00001d027848	1	14893671	14898766	7.01174	5.82852	18.1264	16.5917	19.0831	17.2549
	GRMZM2G006631	Zm00001d027987	1	19099172	19101186	36.6548	31.9625	110.145	96.6179	67.9334	69.8788
	GRMZM2G002178	Zm00001d028282	1	28926395	28928612	1.51129	1.13554	3.31983	3.67807	2.64828	3.05687
	GRMZM2G157197	Zm00001d028371	1	32158359	32162092	0.584051	0.815739	2.70322	2.14299	2.97374	2.24154
	GRMZM2G063733	Zm00001d028452	1	36350190	36352269	0.681287	1.04354	2.25564	2.73459	2.03969	2.13932
	GRMZM2G428391	Zm00001d028630	1	41105576	41108339	0.14974	0.126148	0.997581	0.212648	3.95536	1.1281
	GRMZM2G043493	Zm00001d029078	1	56577187	56579012	32.9051	37.8715	124.609	137.413	63.0803	79.1978
	GRMZM2G703582	Zm00001d029218	1	61951365	61953102	2.45555	0.961495	2.85707	5.26421	4.30678	3.45112
	GRMZM2G109271	Zm00001d047501	1	62981705	63005931	4.78668	3.72774	62.7401	60.9522	73.005	52.941
	GRMZM2G016281	Zm00001d029304	1	64609447	64611434	0.131893	0.33334	0.52721	2.2221	6.3118	6.32747
	GRMZM2G023325	Zm00001d029353	1	66506457	66507471	0	0.0519715	0.328792	0.238931	0.380935	0.315688
	GRMZM2G107499	Zm00001d029378	1	67412620	67419212	7.17337	8.83414	20.3805	18.8965	76.5108	56.4628
	GRMZM5G811373	Zm00001d029476	1	71108250	71142023	0.353167	0.223143	6.16439	8.7404	6.90574	7.36449
	GRMZM2G052344	Zm00001d029806	1	85905846	85908347	14.2968	8.07378	83.8701	44.2087	53.2811	30.972
	GRMZM2G112769	Zm00001d011078	1	103783524	103787963	0.914108	1.21593	3.80349	1.30435	4.07659	1.72337
	GRMZM2G030850	Zm00001d030361	1	124133868	124136208	4.21884	3.45127	9.3786	10.5262	12.2942	11.2489
	GRMZM2G065205	Zm00001d030614	1	147093833	147098733	11.1487	12.6875	63.5545	46.9942	23.5503	22.8729
	GRMZM2G024668	Zm00001d031332	1	184272689	184277348	23.8831	20.4796	127.198	65.7477	281.678	160.102
	GRMZM2G096585	Zm00001d031569	1	192433085	192436994	56.8041	59.6669	160.346	125.621	268.072	220.021
	GRMZM2G358274	Zm00001d031932	1	204433423	204435932	0	0	0.276523	0.103345	0.457681	0.568933
	GRMZM2G061833	Zm00001d032064	1	208239950	208247663	0.348838	0.367347	2.47892	2.2968	2.96179	2.56606
	GRMZM2G428555	Zm00001d032194	1	213582734	213586180	12.948	10.6811	26.1127	33.7475	25.0304	22.5012
	GRMZM2G166687	Zm00001d032217	1	214354391	214355375	0.16952	0.428435	2.03284	1.87118	1.22123	1.46386
	GRMZM5G844703	Zm00001d032292	1	217503175	217504727	0.495222	0.257682	2.48411	4.2309	9.1738	7.63976
	GRMZM2G083248	Zm00001d033011	1	243274177	243277640	0	0.0275607	0.11624	0.20273	0.134674	0.279017
	GRMZM2G073192	Zm00001d033065	1	245649513	245650551	8.63675	6.52332	14.8807	16.6098	12.5665	17.5896
	GRMZM2G058244	Zm00001d033188	1	249483119	249485120	3.67945	2.04805	6.01147	6.08197	10.1204	7.28489
	GRMZM2G044236	Zm00001d033237	1	251311104	251312356	1.81162	1.89962	3.90321	3.67244	4.24453	3.69833
	GRMZM2G066067	Zm00001d033320	1	253373539	253375586	0.119817	0.121128	0.255434	0.58471	0.443914	0.367879
	AC203019.3_FG001	Zm00001d033573	1	262631264	262632024	0.463825	0.439592	1.39052	1.27994	1.25303	1.18675
	GRMZM2G401331	Zm00001d033857	1	271379568	271381337	4.94031	5.28502	10.6226	12.6041	10.868	15.3156
	GRMZM2G420108	Zm00001d034197	1	281344134	281344919	2.43867	1.17829	6.68977	4.00025	4.5766	4.86323
	GRMZM2G308687	Zm00001d034356	1	285410265	285411865	9.15193	10.9061	22.7208	23.3881	51.1453	42.3962
	GRMZM2G134917	Zm00001d034368	1	285992073	285995271	10.5351	10.3971	25.7141	17.6301	73.4487	48.0664
	GRMZM2G084958	Zm00001d001820	2	1463875	1465462	1.32066	1.37864	4.55218	4.003	10.755	8.55783
	GRMZM2G082032	Zm00001d002052	2	5073953	5075447	1.70031	0.964692	18.5402	8.18464	4.14254	3.10745
	GRMZM2G531230	Zm00001d002052	2	5076578	5077090	1.7902	3.599	26.6719	14.0876	6.02961	5.62145
	GRMZM2G106393	Zm00001d002158	2	6982789	6983559	5.79331	2.94202	111.097	32.8387	12.5373	6.71877
	GRMZM2G090872	Zm00001d002408	2	11827231	11830397	1.22046	0.942494	2.31878	2.1271	4.32634	4.22142
	GRMZM2G156365	Zm00001d002422	2	12031024	12034766	4.05817	4.57379	19.8457	20.1098	10.3621	10.7201
	GRMZM2G041407	Zm00001d002430	2	12208948	12209763	0.499932	0.710718	7.32728	7.98703	10.8689	10.4729
	GRMZM2G417866	Zm00001d002431	2	12237676	12239627	0.682933	0.323626	2.16113	2.87646	3.42634	2.83947
	GRMZM2G125679	Zm00001d002437	2	12349851	12354631	0.824675	0.893245	8.52886	4.92787	12.0032	5.32531
	GRMZM2G125704	Zm00001d002439	2	12354844	12357846	0.22257	0.312506	2.04294	2.72973	3.2577	2.27789
	GRMZM2G162230	Zm00001d002457	2	12926283	12930499	1.08871	1.10062	2.11375	2.24083	2.2729	2.98456
	GRMZM2G361049	Zm00001d002462	2	13017720	13023082	2.07369	2.25018	16.3078	19.5374	20.6686	16.7824
	GRMZM2G080274	Zm00001d002601	2	16047725	16049837	574.114	613.528	1267.03	1187.7	1444.93	1491.01
	GRMZM2G106921	Zm00001d002603	2	16134319	16136710	2.16607	1.99287	6.93676	8.08016	10.8527	12.324
	GRMZM2G162276	Zm00001d002721	2	19823668	19824729	7.6256	5.41419	127.844	128.839	37.9044	25.3945
	GRMZM2G132774	Zm00001d002733	2	20062688	20063949	0.727713	0.459796	1.98331	2.19071	2.3489	2.45438
	GRMZM2G158657	Zm00001d002736	2	20083041	20085698	0.34969	0.276184	1.10659	0.787223	0.922199	1.25821
	GRMZM2G003784	Zm00001d002833	2	23571008	23573148	8.8324	9.28873	29.1223	28.7484	29.9784	24.694
	GRMZM2G323672	Zm00001d003163	2	33221852	33265338	3.40191	4.11978	9.0183	7.41133	7.0386	7.6615
	GRMZM2G323679	Zm00001d003164	2	33266050	33267574	31.5067	30.8551	126.888	96.8789	68.7939	60.6527
	GRMZM2G009892	Zm00001d003414	2	42514433	42516336	0.0295221	0.149225	0.472029	0.583134	0.6988	0.642054
	GRMZM2G155593	Zm00001d003659	2	51441153	51446361	35.0904	47.7946	80.3047	97.7792	105.456	95.9656
	GRMZM2G062574	Zm00001d003807	2	58553791	58563203	0.131998	0.542106	3.69339	0.383423	0.373574	5.06597
	GRMZM2G155281	Zm00001d003945	2	69807566	69810549	108.252	120.414	255.449	318.169	377.922	349.722
	GRMZM2G359779	Zm00001d004094	2	80961373	80965814	0.926279	0.842769	1.90888	1.93725	2.13534	2.35419
	GRMZM2G460472	Zm00001d004868	2	141290417	141296289	4.69422	4.23905	8.7251	9.26477	10.7761	11.4897
	GRMZM2G400005	Zm00001d005246	2	161644755	161646159	0.0357706	0.0904046	1.42984	1.08062	17.1181	8.83199
	GRMZM2G074687	Zm00001d005460	2	170898831	170902781	3.92801	4.00797	10.5325	10.8289	10.8218	9.76937
	GRMZM2G113633	Zm00001d005639	2	177009669	177011553	0.0371721	0	0.495287	0.215953	0.267789	0.332882
	GRMZM2G359521	Zm00001d005752	2	181475706	181477399	18.4325	13.4213	46.066	44.2082	37.9142	41.2666
	GRMZM2G113257	Zm00001d005919	2	187772580	187773665	2.35312	3.3304	5.07923	7.054	5.27931	5.96052
	GRMZM2G389379	Zm00001d005931	2	188271896	188273136	1.95098	1.70028	4.8853	4.65098	3.49642	4.00206
	GRMZM2G126018	Zm00001d006028	2	190489085	190493109	6.33855	7.07146	11.0605	17.5338	31.6339	35.0144
	GRMZM2G003947	Zm00001d006029	2	190587064	190588238	6.21223	8.56387	18.2476	18.4279	17.3394	17.1591
	GRMZM2G433854	Zm00001d006230	2	196784032	196786476	2.13263	2.09607	6.31455	2.98269	10.0798	11.2163
	GRMZM2G151122	Zm00001d006243	2	197029410	197033833	1.75349	2.10861	4.14517	6.21076	5.79217	5.24631
	GRMZM2G125850	Zm00001d006511	2	204288581	204291752	8.41976	8.25052	29.3652	23.7538	52.5991	56.7675
	GRMZM2G046474	Zm00001d006553	2	204981877	204985788	3.18374	2.94435	8.36562	8.22506	6.66289	9.42019
	GRMZM2G063238	Zm00001d006563	2	205088514	205092227	3.26541	2.93681	8.46658	6.49442	21.1929	18.2153
	GRMZM2G123212	Zm00001d007027	2	214245912	214246693	0.427052	0.40474	3.05843	0.620244	10.9875	2.3219
	GRMZM2G007028	Zm00001d007489	2	226494749	226502955	10.459	12.5791	36.0006	23.2388	19.9226	24.7066
	GRMZM2G015285	Zm00001d007581	2	228792133	228793917	0.58125	0.233707	2.71063	1.41211	13.6768	6.28678
	GRMZM2G140665	Zm00001d007729	2	232115546	232116471	0.17226	0.21768	0.688564	0.867318	0.945496	3.08523
	GRMZM2G024808	Zm00001d007785	2	233318754	233320932	10.4792	11.1361	21.0077	25.6427	25.4532	26.3956
	GRMZM2G324466	Zm00001d007869	2	235434672	235436520	0.06773	0.0285295	0.150408	0.314785	0.232347	0.404356
	GRMZM2G409771	Zm00001d003861	2	235887839	235891571	3.71453	2.97456	20.3048	21.7062	8.21972	10.4266
	GRMZM2G085176	Zm00001d039355	3	3209218	3210859	1.53242	1.43443	6.5792	3.75891	8.03146	6.09914
	AC233853.1_FG003	Zm00001d039384	3	3830555	3832105	3.09516	3.36709	7.42327	6.91114	6.42614	6.19773
	GRMZM2G055404	Zm00001d039428	3	4722242	4723323	6.82878	4.48531	10.7437	13.2689	13.5792	16.2383
	GRMZM2G131928	Zm00001d007869	3	8106771	8108619	0.948221	0.798827	1.77481	2.43958	2.43964	3.32149
	GRMZM2G353444	Zm00001d039542	3	8542106	8544078	32.4756	29.6539	141.063	176.885	118.276	128.803
	GRMZM2G099461	Zm00001d039581	3	9072834	9073771	6.3195	6.12992	14.2313	11.1691	10.6715	14.1196
	GRMZM2G401581	Zm00001d039790	3	15447726	15449051	207.116	212.675	612.583	562.394	413.799	475.922
	GRMZM2G384090	Zm00001d039878	3	18032578	18034994	0.344384	0.341934	0.786622	0.85745	0.759475	0.849678
	GRMZM2G034534	Zm00001d039880	3	18085239	18087275	0.61778	0.167287	1.67568	0.948527	1.06721	1.15727
	GRMZM2G426917	Zm00001d040094	3	27773365	27776591	0.470904	0.0525061	1.05188	1.0943	1.72471	0.761899
	GRMZM2G316967	Zm00001d040279	3	35794787	35804261	4.90528	4.83968	11.5365	9.53741	13.5862	11.4978
	GRMZM2G083239	Zm00001d040426	3	43407839	43409117	0.483237	0.7046	2.0802	2.72101	1.95103	1.28397
	GRMZM2G424577	Zm00001d040681	3	57674235	57675890	5.82303	5.09672	11.4533	12.6237	11.5445	15.0924
	GRMZM5G844894	Zm00001d041782	3	137274395	137275361	7.81356	6.21885	18.3485	20.2138	26.834	28.9386
	GRMZM2G031493	Zm00001d042271	3	156840493	156842309	0.509077	0.529781	1.1172	1.49615	1.60256	1.72394
	GRMZM2G177518	Zm00001d042812	3	178185958	178188435	0.658933	0.630132	1.44747	1.75886	1.28296	1.52647
	GRMZM2G158328	Zm00001d043062	3	184905732	184908623	0.814394	1.19512	2.31024	2.2588	2.13588	3.12559
	GRMZM2G344630	Zm00001d043087	3	185988047	185989025	0.341118	0.0538826	1.47716	0.693609	1.40424	0.381845
	GRMZM2G314520	Zm00001d043450	3	197452585	197454019	2.69166	2.20791	5.8515	8.12042	8.31033	8.63885
	GRMZM2G142207	Zm00001d043923	3	210438732	210441465	0.626012	0.829662	2.0751	2.35951	2.26276	2.77372
	GRMZM2G031882	Zm00001d043937	3	210664178	210668618	0.47936	0.731953	1.96935	1.78696	1.48	1.78864
	GRMZM2G046458	Zm00001d043973	3	211838327	211839839	4.07044	3.79207	9.50104	9.70061	9.63182	13.0754
	GRMZM2G116592	Zm00001d044019	3	213284256	213290392	0.486842	0.530768	1.06841	3.52709	0.609097	2.29589
	GRMZM2G397675	Zm00001d044087	3	215117725	215119080	0.338634	0.233412	1.23055	0.965769	0.665325	0.984584
	GRMZM2G037431	Zm00001d044110	3	216010535	216013992	5.94514	7.26949	15.9853	20.2759	19.1696	16.3877
	GRMZM2G130333	Zm00001d044132	3	216556131	216559740	2.39128	2.99574	6.34488	5.77246	6.85254	6.2766
	GRMZM2G071021	Zm00001d044339	3	221771183	221775333	18.9086	22.1446	73.2536	81.3923	39.9007	44.0821
	GRMZM6G617209	Zm00001d048634	4	1252638	1254044	22.3408	25.532	152.789	150.335	53.2509	55.1498
	GRMZM2G154523	Zm00001d048841	4	5460337	5462342	6.10434	4.98436	22.0856	19.7504	17.7836	8.86059
	GRMZM2G319062	Zm00001d049407	4	28099216	28101623	4.29431	6.12754	23.5309	32.6195	12.5587	15.6572
	GRMZM2G030831	Zm00001d049573	4	34111572	34113512	8.79619	8.80544	16.1618	21.9151	19.6324	20.5801
	GRMZM2G123257	Zm00001d049688	4	38602774	38604329	0.590215	0.542428	1.35835	1.05984	1.46332	1.02964
	GRMZM2G040263	Zm00001d050355	4	80272366	80274741	0.367953	0.418475	1.15213	1.19708	1.68512	2.37716
	GRMZM2G093999	Zm00001d050406	4	83349345	83352941	1.49087	1.64087	5.38265	7.09665	2.92016	3.44541
	GRMZM2G089698	Zm00001d050455	4	86309091	86310926	11.6195	10.665	73.0778	62.6984	65.155	61.7539
	GRMZM2G069444	Zm00001d050824	4	121013696	121014293	2.09933	1.5305	5.59434	5.62898	3.24077	4.6483
	GRMZM2G006219	Zm00001d051288	4	148451288	148454914	0.907484	1.10429	2.46307	2.53841	2.76721	3.26787
	GRMZM2G078299	Zm00001d051411	4	153874278	153875086	8.30305	6.6572	18.998	20.7585	26.8727	24.4676
	GRMZM2G084195	Zm00001d051478	4	156508360	156509901	427.519	515.038	1317.73	1161.52	802.785	1067.73
	GRMZM2G091003	Zm00001d051509	4	157508570	157511308	0.572553	0.59197	1.59511	1.42122	2.30339	1.59812
	GRMZM2G342515	Zm00001d051591	4	160982217	160983377	540.59	596.346	1601.98	1502.22	1015.6	1255.15
	GRMZM2G476322	Zm00001d051606	4	161337433	161339994	5.15066	2.80027	10.4937	12.6999	17.4433	14.596
	GRMZM2G013128	Zm00001d052612	4	190621341	190624624	0.220325	0.241296	0.528416	0.494929	0.650008	0.394609
	GRMZM2G087880	Zm00001d052665	4	192309304	192310822	0	0	1.08918	0.0633199	1.00953	0
	GRMZM2G301908	Zm00001d052819	4	197852911	197854441	1.96315	1.51603	9.1914	7.34991	9.34422	8.3716
	GRMZM2G012631	Zm00001d052855	4	198547817	198551900	83.426	79.4628	211.475	174.306	382.623	313.217
	GRMZM2G027336	Zm00001d053008	4	204471126	204473005	0.133226	0.0841773	0.562124	0.51599	0.297071	0.681751
	GRMZM2G096958	Zm00001d053281	4	220114792	220118307	9.15844	7.545	21.3044	22.2526	16.7418	18.2544
	GRMZM2G143460	Zm00001d053739	4	235451687	235454316	8.63134	7.53587	55.1607	50.2536	39.9569	39.2699
	GRMZM2G132862	Zm00001d053824	4	237111743	237112356	4.82711	4.89709	18.661	15.6411	10.9851	8.17583
	GRMZM2G028218	Zm00001d013111	5	4684604	4688560	7.41003	7.11822	27.3859	18.6221	71.5326	59.4091
	GRMZM2G016756	Zm00001d013130	5	5102185	5106027	0.111318	0.0937797	0.321364	0.366468	2.02394	2.70579
	GRMZM2G403719	Zm00001d013572	5	14152069	14166472	1.36507	1.1926	4.71552	3.60297	3.48614	2.37159
	GRMZM2G176748	Zm00001d013595	5	14604395	14607533	40.3572	40.1476	101.795	113.02	129.155	125.736
	GRMZM2G088028	Zm00001d014258	5	37248072	37250198	0.618129	0.468667	12.1893	17.3328	1.44193	1.4234
	GRMZM2G177915	Zm00001d014520	5	49929541	49930083	2.9619	2.33929	7.76963	8.38856	6.28697	6.63107
	GRMZM2G154652	Zm00001d014554	5	51389337	51391023	0.574702	0.363118	1.21823	1.30515	1.26356	1.23651
	GRMZM2G028910	Zm00001d014582	5	52724608	52772052	0.337707	0.237084	4.27467	3.53146	3.99682	2.71219
	GRMZM2G347605	Zm00001d014719	5	58640328	58642859	1.07163	1.14586	1.8672	4.86563	4.07213	2.7419
	GRMZM2G128807	Zm00001d014814	5	62292037	62293983	70.4435	77.4963	176.451	192.08	220.736	227.993
	GRMZM2G114793	Zm00001d014993	5	69354043	69357915	27.5988	27.8782	65.1509	62.5054	113.01	97.7935
	GRMZM2G156924	Zm00001d015011	5	70108100	70109699	0.914108	0.825095	1.85596	1.82076	2.73266	2.17179
	GRMZM5G831200	Zm00001d015129	5	74480744	74483146	1.40298	0.581279	3.21773	3.23354	1.86993	2.70697
	GRMZM2G322129	Zm00001d015361	5	84097805	84102156	6.46778	6.27724	28.0371	24.9181	20.3322	17.8712
	GRMZM2G007372	Zm00001d015377	5	84876427	84879655	3.47569	2.68534	13.7972	13.7474	9.65603	12.0262
	GRMZM2G303241	Zm00001d015382	5	85272730	85273350	2.5544	2.37847	12.5393	15.5428	16.6033	18.1453
	GRMZM2G180218	Zm00001d015400	5	86185409	86186691	3.62468	2.67191	5.71501	7.65099	8.82845	8.50133
	GRMZM2G126827	Zm00001d015410	5	86820671	86824256	0.313278	0.26392	2.5045	1.001	1.04783	7.01363
	GRMZM2G560482	Zm00001d015425	5	87340337	87344640	0	0.0356909	49.035	45.5496	83.4513	56.5473
	GRMZM2G148052	Zm00001d015578	5	96567989	96569945	0	0	0.148085	0.25827	0.297387	0.511858
	GRMZM2G134439	Zm00001d015605	5	98309006	98312767	6.52188	7.16771	15.7097	13.8474	16.0038	11.2515
	GRMZM2G139650	Zm00001d015657	5	101209448	101218901	6.45938	5.38616	25.9954	25.2216	22.7919	27.1516
	AC205425.3_FG006	Zm00001d015697	5	106130464	106130718	0.163703	0	13.0872	12.9342	39.76	24.0841
	GRMZM2G014577	Zm00001d015703	5	106664305	106699748	13.5382	13.3909	40.9823	38.3181	34.6815	29.7297
	GRMZM2G052011	Zm00001d015744	5	112788193	112790662	0.054003	0.034121	0.395749	0.941198	1.05596	0.587235
	GRMZM2G180903	Zm00001d015817	5	120777241	120780965	0.897727	1.0588	1.63473	2.26	2.95645	2.22037
	GRMZM2G008593	Zm00001d015934	5	129258722	129261199	5.06772	3.20197	17.5674	19.8603	10.6077	11.428
	GRMZM2G118503	Zm00001d012853	5	136332014	136334824	0.558452	0.811555	1.52538	1.23285	1.37935	2.00041
	GRMZM2G147210	Zm00001d016017	5	136601301	136606514	1.87948	3.41674	15.5088	15.8612	12.4879	10.8832
	GRMZM2G029400	Zm00001d016031	5	137191942	137195068	0.971362	1.01267	8.80095	7.1104	2.07432	2.54748
	GRMZM2G148277	Zm00001d016091	5	140802519	140804312	0	0	0.961116	1.05441	0.718411	1.13118
	GRMZM2G020329	Zm00001d016143	5	143205190	143205897	0.353765	0.298029	3.61377	5.20654	3.39804	5.05375
	GRMZM5G888945	Zm00001d016145	5	143428110	143440147	0	0	13.3053	13.4097	10.9508	12.6703
	GRMZM2G406089	Zm00001d016400	5	157232192	157232689	0.0838239	0.211852	1.11688	1.07135	1.46654	1.1796
	GRMZM2G168807	Zm00001d016599	5	165358482	165361786	20.8603	20.8377	59.6813	59.0162	80.3786	79.5768
	GRMZM2G017991	Zm00001d016733	5	170066165	170067331	0.429247	0.226012	1.09621	0.623433	1.32527	1.41861
	GRMZM2G113064	Zm00001d017046	5	179323708	179328204	7.15064	8.1406	19.3557	17.8144	15.9778	14.4223
	GRMZM2G026839	Zm00001d017213	5	184492164	184496801	11.7717	12.6417	24.5652	26.6402	31.3179	26.2831
	GRMZM2G165530	Zm00001d017536	5	193599656	193606677	3.2111	1.92642	7.30373	6.93439	8.01137	7.42757
	GRMZM5G847707	Zm00001d017932	5	204792595	204792753	3.93814	0.995304	13.293	9.45657	76.7353	34.9308
	GRMZM2G008406	Zm00001d018323	5	212666285	212667187	3.11036	1.37911	5.88925	8.55936	8.9853	8.86573
	GRMZM2G036966	Zm00001d035234	6	18918022	18924439	2.0436	2.42498	5.57867	6.83386	5.00143	5.73892
	GRMZM2G029382	Zm00001d035316	6	22558953	22562337	0.0326893	0.247852	11.7601	10.8629	11.8084	10.9568
	GRMZM2G050412	Zm00001d035561	6	31707695	31709328	190.385	209.402	599.965	713.879	576.727	542.863
	GRMZM2G163406	Zm00001d035562	6	31868238	31869912	298.307	361.129	964.747	1197.63	1062.09	967.955
	GRMZM2G334239	Zm00001d035647	6	36485698	36489914	0	0	0.709448	0.463996	0.876755	0.681171
	GRMZM2G400718	Zm00001d035963	6	60341669	60342981	19.9545	20.8734	113.999	82.8953	50.8378	63.2953
	GRMZM2G130528	Zm00001d036241	6	75909995	75912893	17.7972	19.0752	63.6079	74.5951	57.2493	54.3575
	GRMZM2G378762	Zm00001d036468	6	86790342	86791721	1.81497	1.14676	4.1514	4.18251	3.3933	2.70889
	GRMZM2G026802	Zm00001d036797	6	98516334	98519688	3.63779	3.35807	10.0379	9.11306	8.3373	7.85544
	GRMZM2G129642	Zm00001d036804	6	98735102	98738156	19.6253	17.0911	37.3182	38.2557	41.3516	42.3554
	GRMZM2G335618	Zm00001d036951	6	104021616	104022697	0	0.0975066	0.359838	0.627581	0.397052	0.542922
	GRMZM2G064382	Zm00001d036965	6	104434053	104437222	9.41646	8.67816	18.5003	32.0915	31.7269	22.3667
	GRMZM2G331283	Zm00001d036984	6	105131768	105133835	2.25396	1.62758	4.99514	3.95507	5.0417	4.32527
	GRMZM2G383680	Zm00001d037218	6	112612915	112614511	0.31367	0.396376	0.766221	1.063	0.780131	1.07008
	GRMZM2G085964	Zm00001d037941	6	138751831	138753113	14.3273	17.015	62.7669	64.8886	49.7931	47.1182
	GRMZM2G005293	Zm00001d038005	6	140972885	140976768	34.4708	39.2221	86.8054	78.5421	73.298	81.7487
	AC215201.3_FG008	Zm00001d000400	6	142288083	142289207	4.94015	6.97105	37.7387	41.2324	29.7422	32.7586
	GRMZM2G038019	Zm00001d038251	6	148550323	148553195	18.2565	18.8555	34.4296	39.9365	39.2755	42.5793
	GRMZM2G392918	Zm00001d038287	6	149522647	149523899	1.89898	2.02079	4.48339	4.79998	5.34869	5.7538
	GRMZM2G047677	Zm00001d038436	6	153281450	153282648	1.25337	0.96791	2.87613	3.35759	2.79479	2.3161
	GRMZM2G410812	Zm00001d038456	6	153662746	153665882	12.2695	13.5666	28.7578	23.7493	31.7974	29.1812
	GRMZM2G174585	Zm00001d038503	6	154839078	154847341	1.64253	1.13906	4.2703	4.00313	3.40142	4.22823
	GRMZM2G117392	Zm00001d038539	6	155649160	155651628	1.33108	1.21482	3.94124	2.62063	3.50081	3.73685
	GRMZM2G155686	Zm00001d038996	6	164507675	164509560	2.33353	2.76679	16.8129	26.6114	18.8566	22.8136
	GRMZM5G893630	Zm00001d039108	6	166178450	166179710	11.3878	11.0857	25.5388	31.6943	41.3257	50.7781
	GRMZM2G113355	Zm00001d039166	6	167671446	167674098	18.8241	20.447	70.987	56.9076	39.5229	38.9101
	GRMZM2G442791	Zm00001d018802	7	5333364	5334245	7.57266	8.25357	13.0538	18.9723	15.6842	20.6471
	GRMZM2G161097	Zm00001d018954	7	10170663	10171849	3.19268	3.68148	13.1873	19.2436	20.6591	17.4609
	GRMZM2G003306	Zm00001d019045	7	13586915	13587835	638.583	731.127	1849.31	1686.34	1247.17	1505.86
	GRMZM2G093276	Zm00001d019228	7	21809955	21811964	1.69312	1.40178	3.38392	7.02107	3.24461	3.51046
	GRMZM2G158188	Zm00001d019243	7	22593563	22596366	1.72887	2.62167	7.95778	12.6371	49.9163	33.0959
	GRMZM5G872934	Zm00001d019376	7	29554301	29556602	1.79001	1.66448	3.24004	3.72799	3.6496	3.1109
	GRMZM2G008657	Zm00001d020021	7	83391099	83392120	18.5984	21.6945	64.6071	50.6997	38.281	40.0692
	GRMZM2G166692	Zm00001d020264	7	99876087	99877627	2.42253	1.26931	5.98326	6.0071	7.50981	8.99512
	GRMZM2G071272	Zm00001d020578	7	119840261	119842677	5.82037	5.63086	12.9329	12.4218	13.0287	14.4944
	GRMZM2G397260	Zm00001d020718	7	126138646	126139371	0.172497	0	1.14919	1.13575	2.24865	1.2505
	GRMZM2G003246	Zm00001d020732	7	126570689	126572284	1.15084	1.22293	5.19266	3.92036	2.15343	3.51341
	GRMZM5G831102	Zm00001d020736	7	126781732	126783494	13.1523	15.9737	29.6751	30.3887	30.974	42.5844
	GRMZM2G487036	Zm00001d020940	7	133202225	133202728	0.993912	1.67464	5.849	3.65698	2.64244	4.02648
	GRMZM2G004990	Zm00001d020969	7	134112219	134116611	4.90414	5.86123	17.7923	22.7583	20.1883	17.9525
	GRMZM2G155911	Zm00001d021572	7	151226734	151228790	0.466757	0.307736	1.05455	1.29687	1.48285	1.35002
	GRMZM2G067624	Zm00001d021573	7	151254398	151256086	263.656	215.437	484.673	553.945	506.224	564.226
	GRMZM2G076225	Zm00001d021599	7	152475215	152481137	11.4195	11.0176	25.972	29.9477	27.3416	29.2557
	GRMZM2G114140	Zm00001d021690	7	154937801	154940247	11.4563	11.2599	26.8875	24.6648	26.239	22.8942
	GRMZM2G153438	Zm00001d021747	7	156781035	156783869	0	0	0.093115	0.189465	0.119869	0.119205
	GRMZM2G092752	Zm00001d022005	7	162361838	162363812	11.7838	10.3057	32.6449	36.9394	32.5052	22.2811
	GRMZM2G014729	Zm00001d022193	7	166895789	166900274	12.2429	16.1336	25.7295	35.5495	47.8179	57.7788
	GRMZM2G036134	Zm00001d022390	7	171029922	171032363	14.9233	13.7818	73.546	83.8773	40.8499	46.3402
	GRMZM2G037189	Zm00001d022416	7	171577921	171579167	7.63248	3.93412	42.0166	28.355	30.6963	27.1944
	GRMZM2G312419	Zm00001d008251	8	2761493	2763284	4.12525	3.34873	7.535	10.0307	10.4591	10.5549
	GRMZM2G457624	Zm00001d008563	8	12776466	12782436	0.683249	0.724144	2.67238	1.99749	2.56314	1.74817
	GRMZM2G143258	Zm00001d008693	8	16757651	16759852	0.399945	0.347462	0.732728	0.900356	0.90038	0.799458
	GRMZM2G457929	Zm00001d008764	8	18824450	18826472	0.288888	0.104303	0.65986	0.647347	0.552143	0.686356
	GRMZM2G067508	Zm00001d009025	8	29618692	29620247	0.160968	0.135607	0.643427	0.467575	0.496978	0.446176
	GRMZM2G305362	Zm00001d009160	8	39022758	39024659	4.17004	2.85666	34.4778	15.3007	8.8768	5.89632
	GRMZM2G327032	Zm00001d009374	8	59543203	59548880	3.80298	5.09629	26.7734	19.1135	8.00968	9.54933
	GRMZM2G147221	Zm00001d010039	8	94261625	94264231	28.1502	28.7541	79.6413	90.761	79.8523	82.0054
	GRMZM5G802801	Zm00001d010529	8	116145133	116148059	4.41122	3.18534	10.1776	6.5011	108.916	53.1351
	GRMZM2G073044	Zm00001d010751	8	122998640	123000039	11.1517	6.70692	42.7087	17.7383	27.986	14.9912
	GRMZM2G071339	Zm00001d010793	8	124117598	124119598	4.43894	5.95515	10.0061	12.3289	11.6398	12.7189
	AC205471.4_FG008	Zm00001d010813	8	124726584	124727981	13.228	10.5276	25.9802	34.6946	34.7253	28.1153
	GRMZM2G088132	Zm00001d011135	8	135584632	135620921	0.615179	0.44422	1.40515	1.42956	1.98977	1.96751
	GRMZM2G050548	Zm00001d011312	8	141765271	141771284	3.45311	4.47996	10.2244	10.0929	9.76099	9.85615
	GRMZM2G028982	Zm00001d011410	8	144996205	144997637	0.116523	0.110435	0.892726	0.440014	0.359757	0.484473
	GRMZM2G043117	Zm00001d011463	8	146281310	146282608	5.88083	6.41622	13.3592	16.5411	14.7503	19.0346
	GRMZM2G133972	Zm00001d011537	8	148836644	148840404	0.27575	0.482479	1.21529	1.55269	1.63723	1.08544
	AC193786.3_FG005	Zm00001d011847	8	157462749	157463805	0.561079	0.283608	2.39229	2.86846	1.50132	1.07669
	GRMZM2G129154	Zm00001d011881	8	158560400	158562023	0.514092	0.357304	2.0207	2.41918	1.95758	3.48572
	AC198923.4_FG002	Zm00001d011902	8	158937913	158938377	3.95	3.28985	13.038	10.848	8.40742	7.69474
	GRMZM2G170969	Zm00001d012081	8	162305491	162306120	45.3224	56.3516	295.937	374.936	145.181	148.174
	GRMZM2G024799	Zm00001d012167	8	163925756	163929617	0.185981	0.170923	0.518135	0.451831	0.643806	0.475854
	GRMZM2G049418	Zm00001d012212	8	164487836	164490694	6.67802	6.4552	24.7085	35.1485	50.9015	64.4998
	GRMZM2G316362	Zm00001d012221	8	164731500	164733879	1.9317	1.4067	45.3254	39.6013	12.7367	6.8692
	GRMZM2G114057	Zm00001d012245	8	165263340	165265762	10.9904	9.4619	30.6578	29.535	22.2908	30.0525
	GRMZM2G363408	Zm00001d012320	8	166674766	166679033	2.14519	2.00259	8.36885	5.43414	4.07732	4.57394
	GRMZM2G310431	Zm00001d012420	8	168506539	168509902	13.3433	11.6498	33.1655	25.0126	797.167	408.381
	GRMZM2G002858	Zm00001d012690	8	172963605	172967101	1.95094	2.42909	5.42827	5.86704	8.06072	6.49655
	GRMZM2G158838	Zm00001d053671	9	834905	836779	0.423009	0.450143	1.45355	1.34515	0.756113	1.59499
	GRMZM2G136831	Zm00001d044806	9	3310246	3313061	47.9826	44.9721	127.17	161.06	204.171	175.224
	GRMZM5G874756	Zm00001d044895	9	6998808	7001244	10.3975	8.52849	19.7423	21.7935	24.2923	22.0014
	GRMZM2G174048	Zm00001d044898	9	7105655	7108037	2.7026	2.4691	8.95381	13.7277	16.3688	14.0167
	GRMZM2G160842	Zm00001d045182	9	15607360	15616088	11.7073	9.15299	35.8068	32.1178	42.6263	37.5188
	GRMZM5G825515	Zm00001d045519	9	25277887	25281721	0.254108	0.28543	2.25718	1.37783	0.900771	1.17391
	GRMZM2G303775	Zm00001d045535	9	25778399	25779493	15.2872	13.4407	61.2082	44.295	34.9965	49.3071
	GRMZM2G093195	Zm00001d045563	9	26725936	26729883	6.50789	4.61819	12.1345	14.2376	28.1781	27.1019
	GRMZM2G475293	Zm00001d045565	9	26831058	26834980	10.1998	10.1147	30.5506	27.287	22.5102	22.4708
	GRMZM2G018988	Zm00001d045678	9	32531261	32533637	0.172944	0.027318	1.20977	1.28102	26.6977	14.0493
	GRMZM2G129196	Zm00001d045787	9	38631813	38637168	0.141326	0.267885	1.43583	1.45735	7.16319	5.1076
	GRMZM2G141376	Zm00001d046330	9	78552685	78557854	4.47063	5.44017	10.9329	11.8853	9.84562	11.4857
	GRMZM2G017982	Zm00001d046377	9	83098091	83100890	0.0833219	0.105292	4.49628	4.84063	19.7226	15.8293
	GRMZM5G833760	Zm00001d046561	9	93702263	93723157	0.346631	0.750905	1.12165	3.45218	1.68175	1.71044
	GRMZM2G040689	Zm00001d046596	9	95479489	95481392	174.894	149.753	1261.57	1219.01	695.381	594.241
	GRMZM2G033480	Zm00001d046696	9	100371617	100372879	2.11531	2.38069	3.78732	6.37491	7.2452	9.51374
	GRMZM2G124567	Zm00001d047512	9	131113021	131115202	15.1728	11.2672	41.6143	58.9512	53.232	45.4969
	AC233899.1_FG002	Zm00001d048229	9	149930657	149932165	34.5537	31.9257	100.884	112.045	104.722	107.504
	GRMZM2G358931	Zm00001d048363	9	152252293	152255778	24.5818	21.9137	71.2231	78.7612	57.8639	64.6868
	GRMZM5G812168	Zm00001d011094	10	1791759	1792570	0	0	1.91796	1.91145	3.17446	2.17035
	GRMZM2G180244	Zm00001d023265	10	2052395	2058076	0.0235977	0	5.9268	6.37477	8.48777	7.50189
	GRMZM2G180254	Zm00001d023267	10	2127268	2133476	0	0	3.87159	3.33249	6.07099	3.525
	AC152495.1_FG012	Zm00001d023318	10	3385712	3388278	5.03022	4.67798	13.1726	13.7893	10.1968	12.2854
	GRMZM2G005207	Zm00001d023332	10	3995050	3997307	0.773042	0.506526	2.93744	3.09382	1.38489	1.86803
	GRMZM2G129775	Zm00001d023339	10	4067806	4073874	1.83308	2.00054	12.3231	13.6748	14.8134	10.766
	GRMZM2G031925	Zm00001d023478	10	7108801	7111313	1.59553	2.09852	3.42748	4.19956	3.51865	4.33229
	GRMZM2G046284	Zm00001d023559	10	10198909	10200857	0.16444	0.237484	0.375604	0.682373	1.1121	0.961689
	GRMZM2G004060	Zm00001d023615	10	12108516	12110234	20.2792	16.0851	87.276	75.0052	31.5291	41.8734
	GRMZM2G048175	Zm00001d023680	10	14731796	14734545	8.70332	6.15896	25.976	19.7469	31.6589	16.3977
	GRMZM5G883764	Zm00001d023901	10	26568850	26569970	199.486	231.152	656.081	614.035	396.622	484.29
	GRMZM2G128648	Zm00001d047869	10	39032830	39035595	0.725988	0.91741	0.967316	26.8173	13.1996	0.580476
	GRMZM2G041350	Zm00001d024805	10	88630355	88631244	2.30747	2.12065	7.6164	6.45895	3.724	4.89759
	GRMZM2G363926	Zm00001d025038	10	100483133	100485738	0	0	1.09579	1.64752	1.07986	0.435357
	GRMZM2G032547	Zm00001d025136	10	105313098	105317859	19.454	19.5332	44.6958	42.5263	39.4052	46.8397
	GRMZM2G090441	Zm00001d025199	10	107917988	107919713	6.22635	5.63825	17.3983	17.2221	11.1294	14.2539
	GRMZM2G398876	Zm00001d025385	10	115607469	115611338	1.84914	1.51886	14.167	16.3288	13.9873	12.1238
	GRMZM2G355773	Zm00001d025406	10	116391903	116394321	84.3514	81.798	178.474	174.042	152.486	178.8
	GRMZM2G080594	Zm00001d025614	10	122836548	122837684	0.33043	0.09279	1.51648	1.79167	0.642337	0.798474
	GRMZM2G428924	Zm00001d025676	10	124975292	124978349	0.515027	0.582317	1.26411	0.97636	1.25535	1.59518
	GRMZM2G301485	Zm00001d026094	10	137124859	137126235	0.224777	0.162311	1.83976	0.3731	7.96431	2.99883
	GRMZM2G031354	Zm00001d026282	10	141387675	141388857	0	0.0445909	0.42315	1.845	0.472099	0.451427
	GRMZM2G354209	Zm00001d026308	10	141937781	141938691	1.87872	0.521141	5.00647	4.63202	5.37602	6.09659
	GRMZM2G101675	Zm00001d002462	10	141978047	141979344	0.110924	0	1.47796	0.687377	1.6743	0.993339
	GRMZM2G042867	Zm00001d026318	10	142152705	142154066	1.25662	1.12319	3.06281	2.70649	3.37506	3.09758
	GRMZM2G442000	Zm00001d026530	10	146376654	146378029	7.76638	8.20402	19.6451	18.4001	21.8552	19.1338
	GRMZM2G323024	Zm00001d026603	10	147389924	147396098	0.847091	0.552488	1.56558	2.12723	3.38401	3.33264
	GRMZM2G173413	Zm00001d026635	10	147937589	147942025	8.55819	7.8971	24.4058	22.9638	16.2846	18.4314
	GRMZM2G339344	NA	1	37097871	37101458	0	0	0.882868	1.4298	1.07159	0.121097
	GRMZM2G403667	NA	1	188634599	188635814	0.564112	0.0891066	2.16094	1.22896	2.53992	2.88669
	GRMZM2G078407	NA	1	221014499	221015760	0	0	0.264441	0.538069	0.442546	0.592435
	GRMZM2G337845	NA	2	207687968	207695572	0.301083	0.156664	0.849531	0.555614	1.11185	0.770356
	GRMZM2G055499	NA	4	32820095	32821085	0.210617	0.0532302	0.729636	0.391548	0.953725	0.431111
	GRMZM2G137168	NA	4	209721605	209723014	0.52099	0.411475	1.56189	1.13502	1.80959	1.58295
	AC206519.2_FG002	NA	5	83061703	83062365	0	0.0795642	1.76174	2.99944	3.0455	2.57756
	GRMZM2G063903	NA	5	88538381	88541651	0	0	11.9095	12.1819	10.1436	11.0022
	GRMZM2G340762	NA	5	93889156	93894517	0	0	1.38218	1.70405	1.36209	0.915232
	AC183413.3_FG006	NA	5	112078491	112084663	0	0	8.86386	10.2417	8.67207	5.9574
	AC235539.1_FG001	NA	5	141983575	141984252	0	0	0.246109	0.858461	0.8871	1.02397
	AC226199.2_FG002	NA	5	144904011	144905680	0	0	3.72324	3.37931	3.22794	1.96981
	GRMZM5G837595	NA	5	161521889	161526395	4.49831	5.64649	17.1018	12.5439	11.6353	11.9315
	GRMZM2G114127	NA	5	184443939	184445313	0.455392	0.498738	7.96893	9.48896	2.99946	3.02945
	GRMZM2G531719	NA	5	203682280	203682897	0.878116	0.512147	2.97004	3.68874	3.12823	2.24676
	GRMZM2G004054	NA	5	217240541	217241327	0	0	0.565395	0.246521	0.436706	0.407145
	GRMZM2G554653	NA	6	121253444	121259483	0	0	0.731851	1.34731	5.46434	2.81073
	GRMZM2G038057	NA	6	148549655	148550152	0.586767	0.953333	2.12207	2.72708	2.15668	3.2171
	AC200057.4_FG006	NA	7	140729134	140731097	0	0	0.55344	0.904908	0.427472	0.265691
	GRMZM5G802793	NA	7	158386471	158387260	0.105682	0.267094	1.90096	2.64004	1.25076	1.48719
	GRMZM5G866310	NA	9	146487257	146488105	0.245844	0.310666	1.37578	1.14259	0.708426	1.44675
	GRMZM2G180258	NA	10	2140197	2144013	0	0	1.68548	1.95972	1.62731	1.28115
	GRMZM5G810047	NA	10	8813218	8814589	0	0	0.283779	0.318169	0.501003	0.272468
	GRMZM2G124744	NA	10	85325382	85326606	23.8252	24.4209	60.3851	61.5742	54.4558	48.5209
Down	GRMZM2G088482	Zm00001d027361	1	3658217	3661127	16.313	16.4817	2.30685	3.75508	3.68237	6.64471
	GRMZM2G090051	Zm00001d027443	1	5373808	5376230	15.6431	11.466	3.37571	2.43029	3.63819	4.74868
	GRMZM2G095968	Zm00001d027520	1	7353116	7355434	8.43622	6.07207	2.61916	2.63293	2.10731	2.3052
	GRMZM2G472266	Zm00001d027742	1	12251709	12253267	6.69408	6.49661	2.99688	2.86227	3.27925	2.26084
	AC206951.3_FG017	Zm00001d027929	1	17525572	17526492	265.786	78.0098	41.6098	27.4377	47.9521	52.766
	GRMZM2G097283	Zm00001d027999	1	19556570	19559486	18.7261	17.356	2.79586	4.28511	4.67892	5.61289
	GRMZM2G003466	Zm00001d028017	1	20094144	20095477	4.09933	2.88668	0.416947	0.581746	0.708502	0.640526
	GRMZM2G077127	Zm00001d028094	1	22436998	22439491	498.604	442.469	80.5478	93.8006	173.902	145.719
	GRMZM2G005624	Zm00001d028129	1	23240104	23243489	94.9261	89.7005	43.6236	43.8703	29.5525	33.1678
	GRMZM2G178894	Zm00001d028222	1	26912349	26914052	2.69476	0.77393	0.326413	0.227714	0.352966	0.376083
	AC208897.3_FG004	Zm00001d028230	1	27122677	27128168	1.1359	1.59852	0.584757	0.539923	0.717345	0.396318
	GRMZM2G344388	Zm00001d028273	1	28609936	28611394	6.49716	4.3104	2.55379	2.22699	1.87223	2.49356
	GRMZM2G126808	Zm00001d028304	1	29542179	29544587	15.2502	12.4529	1.8942	3.34116	1.96184	1.81871
	GRMZM2G110131	Zm00001d028313	1	30037028	30039032	2.40255	3.30711	0.514477	0.348943	0.529837	0.658629
	GRMZM2G118497	Zm00001d028344	1	31059858	31064691	72.3666	55.3234	21.9731	22.8976	26.1713	22.7202
	GRMZM2G089812	Zm00001d028432	1	34599368	34601378	0.1294	0.130815	0	0	0	0
	GRMZM2G026911	Zm00001d028591	1	39761368	39763047	3.03143	2.51196	0.927012	0.577417	0.332436	0.47682
	GRMZM2G150729	Zm00001d028664	1	42015536	42017805	6.20129	6.20601	3.49362	1.4991	1.32781	1.27786
	GRMZM2G087079	Zm00001d028757	1	45509716	45510942	2.73969	3.23431	1.00867	1.1309	0.853284	0.876228
	GRMZM2G013957	Zm00001d028867	1	48653925	48657230	48.5946	50.641	19.3959	22.8835	17.3606	23.0595
	GRMZM2G124532	Zm00001d028905	1	50023180	50034523	56.5002	58.6426	21.5676	24.6895	18.5114	16.594
	GRMZM2G165919	Zm00001d028931	1	51531588	51533796	0.983943	1.56084	0.697351	0.413517	0.0646354	0.187476
	GRMZM2G033570	Zm00001d028974	1	52561894	52565938	115.487	111.913	35.875	44.382	54.6892	54.0154
	GRMZM2G031001	Zm00001d028995	1	53419144	53421347	1.17185	0.530864	0.147301	0.0770705	0.250302	0.226287
	GRMZM2G017223	Zm00001d029038	1	55068176	55069877	1.21081	1.16577	0.537769	0.234476	0.267023	0.479454
	GRMZM2G056424	Zm00001d029049	1	55455967	55456837	19.7459	15.3226	1.40489	2.00472	5.52426	4.29193
	GRMZM2G038598	Zm00001d029151	1	59958603	59963511	6.34539	5.82053	1.33043	1.64671	1.72374	1.60706
	GRMZM2G082034	Zm00001d029164	1	60090243	60092250	1.53795	1.6103	0.0585481	0.331863	0.587887	0.646467
	GRMZM2G049070	Zm00001d029438	1	69295677	69297058	59.9281	43.2849	15.7766	17.7587	19.149	25.7358
	GRMZM2G035557	Zm00001d029495	1	71803251	71804133	67.2731	54.1849	9.25962	13.2381	10.7038	13.2451
	GRMZM2G470442	Zm00001d029526	1	73382596	73385374	0.592818	0.34335	0	0.0287	0.101683	0.0631998
	GRMZM2G026147	Zm00001d029783	1	85027909	85029809	12.8268	12.4969	5.13154	4.8541	4.90407	4.21719
	GRMZM2G327907	Zm00001d029784	1	85038717	85039775	4.73023	4.63253	0.945394	1.28242	1.29816	1.10943
	GRMZM2G090029	Zm00001d029820	1	86622266	86623376	36.5967	35.658	15.77	17.4628	15.3515	17.9775
	GRMZM2G058630	Zm00001d030174	1	108021157	108022516	0.613887	0.814539	0.245385	0.035664	0.189534	0.274873
	GRMZM2G063824	Zm00001d030464	1	132177477	132179215	6.77275	4.10428	0.872218	0.555825	0.181379	0.354308
	GRMZM2G137868	Zm00001d031349	1	184941358	184944047	0.241296	0.281464	0	0	0	0
	GRMZM2G126463	Zm00001d021272	1	185742116	185742893	1.87796	1.28827	0	0	0	0.0686424
	GRMZM2G121312	Zm00001d031434	1	187917181	187919029	19.2128	11.155	3.54962	2.59697	2.02142	2.19507
	GRMZM2G168893	Zm00001d031489	1	189626116	189628026	27.6637	23.0958	9.06994	9.60671	10.3324	11.4124
	GRMZM2G159397	Zm00001d031620	1	194046502	194054589	7.09879	1.85844	0.376834	0	0	0
	GRMZM2G368827	Zm00001d031647	1	194965437	194968347	7.45713	6.22733	0.868531	0.636205	0.805015	1.23419
	GRMZM2G309731	Zm00001d031673	1	195911073	195911583	14.0509	8.46495	0.761927	1.0441	3.19475	2.92624
	GRMZM2G353485	Zm00001d031683	1	196233550	196234185	1.37835	2.23943	0.0874539	0	0.0675487	0.251905
	GRMZM2G175423	Zm00001d031727	1	197301249	197304338	151.145	122.235	34.7673	40.5246	57.6813	70.1443
	GRMZM5G881887	Zm00001d031802	1	199788957	199790819	5.52102	6.25356	2.69132	2.62073	1.97482	2.58406
	GRMZM2G007969	Zm00001d031806	1	199936745	199937443	18.8118	22.9418	7.71847	5.62053	0.368764	0.611202
	GRMZM2G141607	Zm00001d031808	1	200043437	200046740	4.55129	3.22368	0.540757	0.336827	0.805518	1.55761
	AC186231.4_FG002	Zm00001d031878	1	202661441	202662280	5.81438	2.19796	0	0	0.051144	0
	GRMZM2G112617	Zm00001d032008	1	206507475	206509065	2.8894	1.53737	0.151969	0.22087	0.0782532	0.194549
	GRMZM2G084583	Zm00001d032024	1	206902673	206903955	6.05965	4.03022	0.141649	0.0411741	0.145878	0.136003
	GRMZM2G092823	Zm00001d032042	1	207572006	207574422	604.408	545.343	108.219	121.31	161.421	178.47
	GRMZM2G021074	Zm00001d032060	1	208211934	208215873	61.2681	59.5665	18.7558	19.019	21.0087	22.0446
	GRMZM2G125557	Zm00001d032081	1	209011006	209013986	47.6394	49.0401	8.89815	9.95842	12.0667	11.1873
	GRMZM2G153184	Zm00001d032197	1	213699824	213701540	48.0212	38.8175	0.925161	0.839042	2.45818	2.4872
	GRMZM2G107276	Zm00001d032213	1	214199438	214201742	2.4859	3.79334	0.874932	0.49048	0.724062	0.84006
	GRMZM2G074094	Zm00001d032343	1	220057560	220061382	51.6556	49.5219	12.9628	17.3695	18.5594	17.7935
	GRMZM2G078401	Zm00001d032372	1	220993817	220994733	6.96497	6.0402	2.30489	2.53887	2.10823	3.7272
	GRMZM2G068699	Zm00001d032406	1	222352526	222353608	1.87232	1.55941	0.510282	0.296655	0.394137	0.326629
	GRMZM2G123896	Zm00001d032423	1	222643514	222645307	2205.81	1954.71	372.898	460.667	633.262	637.934
	GRMZM5G822098	Zm00001d032552	1	226702512	226706888	56.7201	42.6946	7.42252	7.98577	13.5137	12.3097
	GRMZM2G449133	Zm00001d032570	1	227301675	227303557	0.786039	1.20614	0.261832	0.521889	0.346693	0.430966
	GRMZM2G413482	Zm00001d032771	1	234204595	234204819	60.6684	49.7032	15.0794	15.3054	7.44657	10.9181
	GRMZM2G144782	Zm00001d032810	1	235547071	235550744	60.9785	51.5358	11.2923	12.7107	10.7944	11.1498
	GRMZM2G060742	Zm00001d032828	1	236033391	236042480	3.67774	2.97054	0.884071	0.726885	0.643829	1.38239
	GRMZM2G173315	Zm00001d032866	1	237237202	237243148	1.29927	1.29759	0.502597	0.389583	0.388202	0.160855
	GRMZM2G127421	Zm00001d032926	1	239887471	239889132	5.81552	4.93283	0.353821	0.339398	0.109315	0.169859
	GRMZM2G070673	Zm00001d032932	1	240097763	240099705	8.06481	4.74311	2.97365	2.29844	2.19242	2.85512
	GRMZM2G110681	Zm00001d032955	1	241037980	241039480	22.3305	20.0792	4.97915	7.34253	10.4119	9.87232
	GRMZM2G011078	Zm00001d033090	1	246465476	246469206	3.23324	2.49064	0.796689	0.643277	1.29909	1.30322
	GRMZM2G012119	Zm00001d033098	1	246605656	246608098	4.71643	3.09526	1.73598	1.81659	0.992232	1.23342
	GRMZM2G114036	Zm00001d033254	1	252047318	252048931	2.12084	1.07855	0.516921	0.390669	0.612207	0.727933
	GRMZM2G472643	Zm00001d033316	1	253331834	253333633	1.6002	2.02213	0.618008	0.538923	0.477344	0.474701
	GRMZM2G055037	Zm00001d033419	1	258031062	258032910	1.27538	0.650865	0.359476	0.256479	0.17669	0.156885
	GRMZM2G118821	Zm00001d033446	1	258412803	258415007	6.68908	7.57595	1.40531	1.28998	3.31348	2.66309
	GRMZM2G094404	Zm00001d035538	1	260109659	260111792	0.737749	0.699204	0.204789	0.250016	0.158177	0.235952
	GRMZM2G159149	Zm00001d033605	1	263668607	263670821	591.73	616.449	135.357	161.911	234.158	232.513
	GRMZM2G033787	Zm00001d033633	1	264577417	264580455	16.6977	16.0085	6.18008	6.83758	6.77232	6.78673
	GRMZM5G842877	Zm00001d033700	1	266825971	266827437	0.284555	0.179792	0.0379146	0	0.0292849	0
	GRMZM2G377131	Zm00001d033995	1	275759684	275761759	132.938	107.204	47.6796	54.6167	45.6813	52.0639
	GRMZM2G047422	Zm00001d034130	1	279637740	279638655	11.7582	3.69684	0.674645	0.457576	0.463191	0.287891
	GRMZM2G009958	Zm00001d034175	1	280647333	280649595	5.62764	4.771	2.23052	2.85556	2.16271	2.68842
	GRMZM2G164558	Zm00001d034179	1	280771850	280772885	8.12473	9.49992	1.36874	2.22441	2.30663	1.97128
	GRMZM2G177046	Zm00001d034199	1	281401644	281402596	6.13242	4.42821	2.56801	1.98491	2.79494	2.12943
	GRMZM2G017290	Zm00001d034283	1	283501470	283502945	10.2478	5.17168	0.174496	0.114125	0.505423	0.335083
	GRMZM2G448925	Zm00001d034435	1	287829195	287829909	6.53896	5.23822	0.388956	0.94971	1.92273	1.94196
	GRMZM2G161306	Zm00001d034538	1	290467200	290468430	2.8146	2.82825	0.8133	0.433415	0.94228	0.477207
	GRMZM2G004511	Zm00001d034558	1	290878308	290879859	15.5637	17.1816	3.31489	2.85708	7.20482	6.80963
	GRMZM2G347043	Zm00001d034601	1	292162441	292164227	44.6924	16.3106	7.62515	5.00863	10.4789	4.27864
	GRMZM2G055802	Zm00001d034673	1	294073998	294075815	12.8425	10.6664	1.83684	2.24811	3.18598	3.7129
	GRMZM2G142097	Zm00001d034724	1	295347648	295351317	55.5653	53.0471	16.0432	22.2646	25.6994	25.5331
	GRMZM2G134054	Zm00001d034839	1	298152890	298155556	61.0063	51.3193	16.1035	18.639	16.9798	23.9809
	GRMZM2G347956	Zm00001d034897	1	299549199	299550799	45.3946	29.621	14.2439	14.8448	17.3615	16.5448
	GRMZM2G086876	Zm00001d001784	2	843404	846261	2.26424	2.00288	0.548528	0.621834	0.275391	0.447665
	GRMZM2G348956	Zm00001d001806	2	1279865	1284199	16.0953	16.9575	5.21928	7.37535	6.71889	6.69822
	GRMZM2G043932	Zm00001d001915	2	2821052	2822486	23.0648	18.4861	3.34527	4.16185	6.37352	6.25257
	GRMZM2G059740	Zm00001d002020	2	4517598	4519647	0.214931	0.0905339	0	0	0	0
	GRMZM2G131961	Zm00001d002143	2	6719168	6724854	2.04158	1.9425	0.608051	0.865129	0.54381	0.675998
	GRMZM2G371375	Zm00001d002360	2	10725343	10726568	0.290901	0.321653	0	0	0	0
	GRMZM2G392125	Zm00001d002410	2	11836452	11838001	1.79704	0.670091	0.510282	0	0.303183	0.527631
	GRMZM2G091191	Zm00001d002412	2	11891593	11892745	0.744603	0.176425	0	0	0.0478941	0.059536
	GRMZM2G539821	Zm00001d002444	2	12572248	12577480	16.7744	16.2616	2.091	2.22863	3.33782	3.43533
	GRMZM2G463280	Zm00001d002454	2	12904879	12907196	0.458249	0.496351	0.0872253	0.0507089	0.0224574	0.0279163
	GRMZM2G131280	Zm00001d002489	2	13553048	13555243	14.0812	14.0712	5.02316	5.30865	4.67638	5.23817
	GRMZM2G076844	Zm00001d002549	2	14809966	14811030	104.382	104.586	6.36314	9.01691	9.0398	7.14597
	GRMZM2G076771	Zm00001d002550	2	14815298	14817644	0.320152	0.22476	0.0710959	0	0.0183046	0.0682622
	GRMZM2G129399	Zm00001d002558	2	14904217	14905020	10.6719	10.0585	2.98529	4.38446	1.27427	1.88573
	GRMZM2G176647	Zm00001d002658	2	17958630	17972162	63.9777	59.5435	22.2994	23.0146	26.8865	26.9028
	GRMZM2G388585	Zm00001d002695	2	18865921	18871872	1.71072	1.50616	0.672605	0.733167	0.793703	0.663736
	GRMZM2G172795	Zm00001d000236	2	19041697	19046154	7.43583	6.95287	1.54059	2.15415	4.45202	2.16778
	GRMZM2G044752	Zm00001d002754	2	21024779	21026404	1.68991	0.817846	0.574891	0.167108	0.222021	0.229991
	GRMZM2G055180	Zm00001d002762	2	21347526	21348862	4.09013	2.13056	0.457612	0.399053	0.385588	0.319544
	GRMZM2G351330	Zm00001d002799	2	22220873	22222180	1.98613	1.74791	0.189025	0.370882	0.474505	0.63522
	GRMZM2G351318	Zm00001d002798	2	22250716	22252287	22.253	17.1139	7.3241	6.88052	4.67324	5.4355
	GRMZM2G109244	Zm00001d002815	2	22816325	22817791	5.77385	4.36098	1.90118	2.27479	1.84411	2.75934
	GRMZM2G429254	Zm00001d002826	2	23232111	23233220	1.95559	1.71085	0.450979	0.218482	0.425739	0.817896
	GRMZM2G078526	Zm00001d002856	2	24150977	24154759	44.9474	40.9372	8.2234	9.47065	7.5309	6.89619
	GRMZM2G114153	Zm00001d002958	2	27351875	27353163	0.504245	0.728229	0	0.0418491	0.0370673	0
	GRMZM2G021786	Zm00001d002970	2	27602064	27606189	3.66015	0.995304	0.524724	0.296079	0.166885	0.50381
	GRMZM2G079683	Zm00001d003009	2	28579825	28580941	39.4646	32.019	7.76798	8.55426	5.15378	5.83282
	GRMZM2G082249	Zm00001d003102	2	31220537	31222375	5.60676	4.18796	2.32887	1.74073	1.42502	1.48102
	GRMZM2G135277	Zm00001d003174	2	33632695	33636441	77.8512	68.572	31.9807	31.3843	29.7915	36.8562
	GRMZM2G102183	Zm00001d003247	2	36945679	36948155	48.2674	28.4425	1.87925	2.27607	4.81824	3.98461
	GRMZM2G100344	Zm00001d003276	2	37680674	37682420	0.301403	0.253916	0.0669322	0	0.0516979	0.0321323
	GRMZM2G025880	Zm00001d003297	2	38203100	38205715	1.39753	1.21557	0.628756	0.506119	0.485646	0.626914
	GRMZM2G447785	Zm00001d003306	2	38711302	38712712	16.4892	12.0532	0.926154	0.762768	4.49083	4.3968
	GRMZM2G362368	Zm00001d003314	2	38951317	38952122	8.23491	6.21756	1.93223	3.67083	3.6245	2.71657
	GRMZM2G129493	Zm00001d003317	2	38970355	38971365	1.89934	1.09572	0.220062	0.335827	0.0849871	0.211291
	GRMZM2G028258	Zm00001d003555	2	46616759	46621125	9.45448	10.5681	2.53079	1.64696	2.61121	2.52059
	GRMZM2G031331	Zm00001d003569	2	47067541	47072637	6.8001	4.87527	2.36684	1.45122	1.31397	1.56235
	GRMZM2G013283	Zm00001d003655	2	51084524	51138734	0.722671	0.520028	0.0133736	0	0.0206593	0.0128405
	GRMZM2G001653	Zm00001d003767	2	56736412	56737906	0.834127	0.287472	0	0	0.0780399	0.145514
	GRMZM2G074238	Zm00001d003800	2	58274043	58277262	2.73965	2.24852	0.376324	0.229717	0.581339	0.650385
	GRMZM2G075081	Zm00001d003804	2	58373992	58376007	6.14597	6.45754	1.93223	2.28674	0.923892	1.1043
	GRMZM2G091124	Zm00001d003833	2	59912426	59915092	21.6604	18.6231	7.90015	9.15904	7.01908	8.59372
	GRMZM2G087059	Zm00001d003884	2	64001713	64004098	5.76641	3.68629	0.0301304	0.0262747	0.0465449	0.144647
	GRMZM2G173536	Zm00001d004006	2	73700206	73705756	109.996	87.282	27.9781	29.4457	38.1983	36.7705
	GRMZM2G085086	Zm00001d004138	2	84121511	84122601	31.7422	25.4354	14.2081	12.9181	7.23106	12.3728
	GRMZM2G173738	Zm00001d004209	2	89897721	89899192	1.30556	0.253814	0.0446036	0.116687	0	0.0428258
	GRMZM2G083935	Zm00001d004248	2	93759614	93761482	21.9107	21.7891	6.60663	5.89096	5.6086	6.77191
	GRMZM2G424090	Zm00001d004556	2	115253592	115254325	3.63983	2.87472	1.66711	1.51985	1.81443	0.945844
	GRMZM2G065953	Zm00001d004620	2	119108560	119109624	6.72738	14.2232	0	0	0	0.0551692
	GRMZM2G096663	Zm00001d004672	2	125895659	125896981	1.66005	1.07446	0.161845	0.141134	0.375023	0.569779
	GRMZM2G109527	Zm00001d004762	2	133780022	133781745	10.3182	8.83597	2.44257	2.67771	0.970261	2.2112
	GRMZM2G109547	Zm00001d004762	2	133783446	133785142	11.2171	10.5067	2.81873	3.37264	1.62021	1.98258
	GRMZM2G087222	Zm00001d020970	2	134105148	134110359	0.741846	0.781208	0.308889	0.14366	0.302206	0.158175
	GRMZM2G414563	Zm00001d004773	2	134940858	134941844	5.86216	3.5247	0.0629906	0	0.291921	0
	GRMZM2G053466	Zm00001d004817	2	136979303	136984470	5.77247	2.89635	2.06421	1.1836	1.28861	1.35749
	GRMZM2G352310	Zm00001d004886	2	142653574	142654729	1.08544	0.857277	0	0	0.0465449	0
	GRMZM2G113033	Zm00001d004894	2	143429392	143430581	0.375736	0.189923	0	0.0436571	0.0386688	0
	GRMZM2G353024	Zm00001d005051	2	152204375	152206588	19.4951	18.9082	4.47855	5.03928	5.40081	5.35425
	GRMZM2G175576	Zm00001d005190	2	159040587	159044553	0.336163	0.591686	0.127974	0.0418491	0.049423	0.122873
	GRMZM5G876616	Zm00001d005193	2	159085087	159087611	66.8318	72.7138	22.739	32.6207	30.0306	28.0632
	GRMZM2G442555	Zm00001d005322	2	165492844	165493884	4.21052	4.40859	1.0686	0.745484	1.36188	1.59032
	GRMZM2G142544	Zm00001d005324	2	165522060	165526699	2.02268	2.11783	0.71868	0.559565	0.872304	0.394306
	GRMZM2G419606	Zm00001d005693	2	178869367	178870167	4.95095	3.4904	1.18046	1.63493	0.911781	1.73346
	GRMZM2G336456	Zm00001d005764	2	182328753	182332957	0.291918	0.269573	0.134639	0.0521819	0.080884	0.0574543
	GRMZM2G005146	Zm00001d005804	2	184401793	184403738	51.0289	32.4939	4.68741	6.36313	7.39033	7.88762
	GRMZM2G009406	Zm00001d005970	2	189176444	189178274	2.34826	1.78622	1.00245	0.953638	0.680431	0.99166
	GRMZM2G018070	Zm00001d005978	2	189550238	189551365	832.332	540.278	88.214	153.722	234.381	159.596
	GRMZM2G090865	Zm00001d006059	2	191780009	191781140	244.536	238.737	89.5904	102.649	82.1737	92.8295
	GRMZM2G129034	Zm00001d006094	2	192877045	192885419	6.69484	1.40247	0.477021	0	0	0
	GRMZM2G459854	Zm00001d006267	2	197513532	197522726	41.635	39.0971	14.2997	17.2121	17.777	19.0911
	GRMZM5G804323	Zm00001d006540	2	204830310	204831718	2.74455	2.99722	0.857787	0.433063	0.627677	1.04033
	GRMZM2G099239	Zm00001d006626	2	206621343	206622796	6.28039	5.13297	2.74773	1.27066	0.643129	0.759485
	GRMZM2G062244	Zm00001d006687	2	208276499	208277537	36.0547	33.0574	3.04884	3.23354	8.40126	8.54461
	GRMZM2G062156	Zm00001d006688	2	208298569	208300747	1.55264	0.894086	0.104747	0.0228357	0.34385	0.226287
	GRMZM2G117564	Zm00001d006913	2	213142636	213145421	3.99945	2.89552	1.33223	1.549	0.471628	0.319783
	GRMZM2G092877	Zm00001d007018	2	214007460	214009595	2.14653	1.46333	0.489221	0.656334	0.436005	0.43359
	GRMZM2G308752	Zm00001d007166	2	217520267	217522325	0.567674	0.461156	0.135067	0.0706698	0.0625949	0.233431
	GRMZM2G031125	Zm00001d007180	2	217785389	217788845	11.3695	3.83128	0.710688	0.945924	1.50233	1.07741
	GRMZM2G003558	Zm00001d007188	2	218017798	218019723	0.346785	0.410834	0.115515	0.0755499	0.0669174	0.0831835
	GRMZM2G127134	Zm00001d007255	2	219785666	219794161	5.24337	5.2495	1.65377	2.0602	0.9124	0.874941
	GRMZM2G374460	Zm00001d040756	2	220183440	220184021	1.21933	1.08765	0.286705	0.333354	0	0.183518
	GRMZM2G025783	Zm00001d007274	2	220397550	220399842	572.407	412.928	91.2054	126.093	172.639	157.22
	GRMZM2G057159	Zm00001d007319	2	222036149	222040746	9.06531	9.03051	3.21451	3.44023	0.865239	0.911887
	GRMZM2G154735	Zm00001d007341	2	222878520	222879755	6.29719	9.88281	1.3533	1.59317	2.09056	2.8586
	GRMZM2G130379	Zm00001d007394	2	224257152	224258761	25.6614	27.0793	8.72598	8.43757	10.4078	9.97403
	GRMZM2G322844	Zm00001d007397	2	224390336	224396815	1.98359	1.98284	0.512815	0.687987	1.12734	0.492376
	GRMZM2G372068	Zm00001d007486	2	226476441	226478178	0.84065	0.18211	0.0320027	0.0837222	0.0741559	0
	GRMZM2G173882	Zm00001d007962	2	237012379	237014288	12.4377	14.5973	5.98554	5.96524	5.03203	6.56797
	GRMZM2G016677	Zm00001d007857	2	237620514	237622123	3.64049	1.45679	0.444642	0.0704986	0.718098	0.815029
	GRMZM2G091047	Zm00001d039256	3	1349161	1350241	5.52437	5.72126	3.09926	2.07526	1.79538	1.75356
	AC194022.3_FG013	Zm00001d039328	3	2782926	2783195	94.6204	65.2551	24.5143	21.9162	31.6638	30.6577
	GRMZM2G114044	Zm00001d039338	3	2813727	2815256	2.74872	2.71008	0.643944	0.842311	0.217603	1.15927
	GRMZM2G471089	Zm00001d039434	3	4861539	4865965	0.881035	0.106032	0.0559002	0.0487468	0	0
	GRMZM2G380319	Zm00001d039492	3	6648686	6649855	38.7473	26.0599	0.808164	0.829112	2.23985	1.59755
	GRMZM2G355572	Zm00001d039524	3	7938775	7940982	57.5685	16.652	5.89458	3.58062	0.622623	7.73968
	GRMZM2G024551	Zm00001d039648	3	11013041	11013400	297.08	292.182	65.8178	79.6259	84.8479	61.1177
	GRMZM2G094224	Zm00001d039687	3	12612506	12613649	2.52562	1.80654	0.190482	0.276844	1.02989	0.670596
	GRMZM5G832229	Zm00001d039715	3	13546056	13546720	9.35323	4.60085	0.585481	1.53168	2.1965	1.52582
	GRMZM2G032193	Zm00001d015257	3	15320029	15321108	0.657086	0.341905	0.154502	0.0449102	0.119336	0
	GRMZM2G362949	Zm00001d039987	3	22351565	22356416	17.4488	16.1417	5.48037	6.41167	8.01903	6.43853
	GRMZM2G070167	Zm00001d040202	3	32241094	32242303	55.9952	52.7511	12.9704	14.877	11.7782	10.7144
	GRMZM2G301642	Zm00001d040464	3	45267830	45269717	1.15956	0.747606	0.409903	0.412441	0.219189	0.514663
	GRMZM2G162369	Zm00001d040467	3	45444741	45446410	1.31511	1.233	0.395676	0.345042	0.349276	0.542722
	GRMZM2G154078	Zm00001d040517	3	48044417	48045490	0.855097	1.71908	0.466095	0.40645	0.120003	0.0497242
	AC190652.3_FG001	Zm00001d040562	3	50086786	50091238	2.30087	1.79991	0.291972	0.572871	0.845689	0.56067
	GRMZM2G103755	Zm00001d040614	3	54118553	54121826	1.65993	1.90339	0.204789	0.0357165	0.284719	0.0786507
	GRMZM2G052616	Zm00001d040775	3	64821137	64823713	4.86012	2.28525	0.803187	0.525304	0.853016	0.722976
	GRMZM2G474019	Zm00001d040905	3	77573006	77574296	7.049	6.00651	1.8095	1.31496	1.7637	0.910057
	AC217841.3_FG001	Zm00001d040906	3	77749303	77749803	4.41606	2.21112	0	0.0968125	0.514503	0.106594
	GRMZM5G858784	Zm00001d041319	3	87358369	87360132	11.7613	11.3935	0.252248	0.962362	1.63174	1.36234
	GRMZM2G503156	Zm00001d041269	3	89617869	89622081	0.743041	0.584926	0.373293	0.212298	0.313401	0.186999
	GRMZM2G119523	Zm00001d041258	3	90422238	90426285	2.87892	3.12262	0.319659	0.41813	0.395044	0.0920755
	GRMZM2G391794	Zm00001d041236	3	91614917	91618846	3.05136	3.19541	1.44934	1.51008	1.17761	1.78916
	GRMZM2G089782	Zm00001d041498	3	124035075	124037072	1.0054	1.32132	0.428676	0.327092	0.165553	0.102898
	GRMZM2G005419	Zm00001d041732	3	134818584	134820223	4.17861	3.85468	1.33623	1.06814	1.16111	1.44335
	GRMZM2G125216	Zm00001d042243	3	155776990	155778287	4.08438	3.69827	2.014	1.34523	0.992935	0.78172
	GRMZM2G060116	Zm00001d042246	3	155888047	155889189	1.19497	0.755025	0.371512	0.323971	0.204967	0.254789
	GRMZM2G161380	Zm00001d042256	3	155998392	156002527	4.44302	3.36237	1.37129	1.31247	1.65334	1.86255
	GRMZM2G161295	Zm00001d042257	3	156002614	156005367	22.4116	20.1775	4.72251	4.45097	7.92162	7.60294
	GRMZM2G166548	Zm00001d042376	3	162138015	162139431	6.36328	5.36073	0.902806	1.19803	1.24305	1.69596
	GRMZM5G846152	Zm00001d042388	3	162641843	162642837	213.835	146.093	59.1512	56.1728	80.3724	80.7599
	AC234165.1_FG002	Zm00001d042420	3	164036105	164037526	5.37215	6.12091	1.21255	1.36436	1.63143	1.50222
	GRMZM2G177220	Zm00001d042463	3	165939858	165943821	5.18039	7.409	2.72887	2.70628	1.88045	1.92654
	GRMZM2G114873	Zm00001d042482	3	166491755	166495032	58.0011	41.1477	16.8831	17.1717	23.8617	20.3325
	GRMZM2G110277	Zm00001d042620	3	171482816	171487228	18.2649	18.4999	1.89489	2.36521	2.38194	2.60419
	GRMZM2G111189	Zm00001d015257	3	172565722	172567482	3.36609	3.20521	0.947542	1.18435	0.902644	0.72782
	GRMZM2G003682	Zm00001d042811	3	178149614	178151478	4.4766	3.39417	1.58064	2.02855	1.4973	1.68945
	GRMZM2G065557	Zm00001d042862	3	179467490	179469254	7.73426	8.55187	2.57631	4.09207	3.05595	3.44541
	GRMZM2G155321	Zm00001d043104	3	186439741	186443075	58.8406	48.9406	18.3423	20.7174	25.7712	22.5088
	GRMZM2G402092	Zm00001d043168	3	187591510	187594104	53.0719	44.4372	13.5685	18.4795	16.9567	19.9319
	GRMZM2G042364	Zm00001d043171	3	187667968	187670235	1.40639	0.60587	0	0.0742773	0	0.0408911
	AC213654.3_FG004	Zm00001d043180	3	187955310	187956398	5.51991	3.24548	0.357525	0.0890782	0.3156	0.294236
	GRMZM5G817173	Zm00001d043293	3	191899705	191903570	18.8906	13.9891	3.5907	3.99076	4.51362	4.39398
	AC190623.3_FG001	Zm00001d043299	3	192096912	192097671	11.2507	6.6036	0.245747	0.785764	0.63271	1.57301
	GRMZM2G016068	Zm00001d043314	3	193211109	193212967	17.6526	15.1113	1.16728	1.0179	1.80319	1.17679
	GRMZM2G436020	Zm00001d043318	3	193439132	193439581	12.3378	9.61242	0.988812	0.754492	1.62297	3.44158
	GRMZM2G304474	Zm00001d043318	3	193439688	193440157	14.9214	14.254	1.18342	1.85756	3.47344	4.0905
	GRMZM2G147322	Zm00001d043353	3	194548548	194548809	5.89519	7.44958	2.9721	3.14715	2.29563	3.05747
	GRMZM2G052816	Zm00001d043353	3	194575812	194576861	1.19057	2.1627	0	0	0	0
	GRMZM2G016435	Zm00001d043386	3	195461807	195462524	1.54608	1.46531	0	0.149701	0.198893	0.164827
	GRMZM2G069694	Zm00001d043444	3	197351586	197353455	14.1194	9.35465	0.769837	0.797196	0.408798	0.415774
	GRMZM2G055898	Zm00001d043479	3	198455740	198459784	25.8045	28.101	0.705469	1.16563	1.26187	1.31905
	GRMZM2G051151	Zm00001d043525	3	199722330	199723340	21.595	14.615	5.59819	4.35688	3.62658	3.23659
	GRMZM2G059753	Zm00001d043573	3	201136450	201141927	30.8287	25.3179	12.1278	12.764	11.0543	9.72601
	GRMZM2G331720	Zm00001d043680	3	203940613	203942257	2.28388	1.47511	0.439556	0.589703	0.339509	0.357108
	GRMZM2G169654	Zm00001d043782	3	206678255	206680041	11.8202	7.70455	2.92577	2.84993	0.745266	0.717231
	GRMZM2G122584	Zm00001d043875	3	209159595	209160447	2.39797	1.9171	0.847678	1.08037	0.906562	1.06432
	GRMZM2G037644	Zm00001d043880	3	209218769	209221093	48.9524	49.3848	19.5424	21.8846	22.2868	24.4166
	GRMZM2G121753	Zm00001d043968	3	211692320	211693746	1.61636	1.86494	0.37455	0.408275	0.361624	0.449527
	GRMZM2G060156	Zm00001d043970	3	211800137	211802644	2.72976	1.96357	0.839347	0.878325	0.821186	0.69844
	GRMZM2G047961	Zm00001d044093	3	215454307	215457108	1.00893	0.924339	0.537723	0.322377	0.285541	0.387218
	GRMZM2G114048	Zm00001d044124	3	216399970	216403243	0.594773	0.334044	0.0587026	0.102381	0.0906828	0.0845443
	GRMZM2G364528	Zm00001d044142	3	216875701	216876717	1.10826	1.03739	0.218764	0.143077	0.2957	0.367578
	GRMZM2G116584	Zm00001d044285	3	220604800	220608677	57.5368	48.8267	20.2082	20.1117	25.6924	21.343
	GRMZM2G037015	Zm00001d044300	3	220851575	220853637	36.3618	16.4416	6.36281	5.1489	3.62347	13.5386
	GRMZM2G458095	Zm00001d044416	3	223823835	223825699	6.88872	4.28024	1.06728	1.03707	0.871467	0.468455
	GRMZM2G001981	Zm00001d044520	3	226960624	226961494	12.1516	12.7361	3.23819	1.4119	2.28046	1.28023
	GRMZM5G832362	Zm00001d044520	3	226961580	226962818	23.4543	21.889	5.23236	4.37528	4.98259	3.64743
	GRMZM2G001457	Zm00001d044599	3	229220592	229241592	39.1228	36.4401	10.0644	13.0099	16.8049	13.3012
	GRMZM2G159908	Zm00001d044604	3	229396711	229398691	5.45176	3.38768	1.17065	0.889964	0.881013	0.979887
	GRMZM2G075594	Zm00001d044640	3	229959370	229964565	1.58405	1.20692	0.496613	0.595462	0.671265	0.566223
	GRMZM2G574887	Zm00001d048843	4	5470074	5471217	8.57509	8.48444	4.47299	3.51902	3.79288	3.22103
	GRMZM2G099666	Zm00001d048890	4	6408533	6413612	7.3169	6.45487	2.55225	3.16804	2.57517	2.53883
	GRMZM2G426415	Zm00001d048925	4	7316321	7318702	16.8239	15.1255	6.09446	8.65399	6.33052	7.19674
	GRMZM2G027021	Zm00001d048944	4	9490258	9499898	31.965	29.4189	9.88596	11.5039	16.2981	12.3862
	GRMZM5G870077	Zm00001d049016	4	11719857	11721809	403.977	236.151	27.5683	32.8569	54.3777	45.72
	GRMZM2G079559	Zm00001d049157	4	17180598	17181618	2.35179	0.914428	0.542347	0.472944	0.139635	0
	GRMZM2G111261	Zm00001d049374	4	26679301	26681632	0.635297	0.267602	0.0352699	0.0922696	0.0272422	0.0677284
	GRMZM2G174984	Zm00001d049387	4	27121588	27123964	13.4954	8.06441	0.487634	0.637849	2.96607	2.13615
	GRMZM2G048297	Zm00001d049529	4	31801236	31817019	3.65537	4.61918	1.00656	1.95371	1.4546	1.34055
	AC196475.3_FG005	Zm00001d049540	4	32272270	32275424	134.714	142.167	66.5869	67.9604	61.5277	63.5118
	GRMZM2G135526	Zm00001d049716	4	39625748	39628305	17.122	13.9776	6.52778	6.48468	4.23632	4.39378
	GRMZM2G100583	Zm00001d049860	4	46961569	46964308	0.752149	0.604845	0	0.039724	0.105555	0.174951
	GRMZM2G156737	Zm00001d049889	4	48661492	48662964	1.70038	0.8953	0.0377601	0.0658562	0.291656	0.253786
	GRMZM2G105954	Zm00001d050021	4	57970815	57976241	4.39201	1.85851	1.66433	1.14703	0.704958	0.850543
	AC217270.3_FG003	Zm00001d050120	4	64922290	64923150	2.47266	2.57322	0.0646001	0.0563334	0.0997932	0.248101
	GRMZM2G426888	Zm00001d050156	4	67122355	67124453	1.15349	0.98013	0.238488	0.415939	0.470749	0.483408
	GRMZM2G471525	Zm00001d046380	4	68950305	68951873	0.957804	0.40345	0	0	0	0
	GRMZM2G415219	Zm00001d050326	4	78682891	78695870	1.08084	1.24442	0.0320027	0.0558148	0	0
	GRMZM2G074307	Zm00001d036221	4	89839034	89841610	6.86639	4.962	0.363717	0.341571	0.561864	0.510399
	GRMZM5G898259	Zm00001d010845	4	100408889	100409246	1.74906	2.06289	0	0.270967	0	0.149173
	GRMZM2G398795	Zm00001d000097	4	122415042	122418393	13.716	13.0622	4.89992	6.81353	7.05788	5.40396
	GRMZM2G366392	Zm00001d051056	4	136094171	136096890	69.5906	53.2592	15.4037	19.5063	25.9163	25.7213
	GRMZM2G094083	Zm00001d051103	4	139504119	139510295	8.13898	5.17485	0.0341022	0	0.0790208	0.098229
	GRMZM2G043792	Zm00001d051117	4	140905500	140906629	1.74791	2.07886	0.821981	0.776527	0.317446	0.854987
	GRMZM2G159700	Zm00001d051121	4	141306782	141307799	5.82164	5.98796	1.383	1.25846	1.76488	1.67428
	GRMZM2G062009	Zm00001d051140	4	142276736	142279162	1.82317	1.23139	0.209415	0.292187	0.226451	0.160855
	GRMZM2G078077	Zm00001d051216	4	145641628	145642678	137.903	135.266	39.9559	38.0271	54.4063	39.9385
	GRMZM2G159962	Zm00001d051223	4	145733172	145734388	6.18158	5.69392	1.83583	1.38457	0.996419	1.19099
	GRMZM2G111922	Zm00001d051225	4	145758982	145760342	4.80482	6.12029	2.35594	1.6525	2.25486	2.01617
	GRMZM2G496770	Zm00001d051267	4	147813432	147816122	2.13131	0.975152	0.391695	0.384267	0.151271	0.188042
	GRMZM2G063203	Zm00001d051316	4	149923554	149927268	1.81569	1.31408	0.285911	0.364396	0.475646	0.654614
	GRMZM2G137696	Zm00001d051609	4	161464615	161472929	20.4089	30.1181	0.149619	0.0326181	0.028891	0.430966
	GRMZM2G022514	Zm00001d051615	4	161580030	161583386	6.96295	5.46501	2.46956	2.44455	1.52941	1.64484
	GRMZM2G172214	Zm00001d051908	4	171293787	171295980	8.54799	6.10673	1.4884	1.29793	1.32457	1.08734
	GRMZM2G043921	Zm00001d052015	4	173583245	173584231	48.7651	32.7089	13.5248	10.2215	19.7612	9.09001
	GRMZM2G312521	Zm00001d052060	4	174991784	174996304	85.2649	75.5575	13.9643	14.1588	13.4916	12.6351
	GRMZM2G181362	Zm00001d052079	4	175769672	175780762	32.5439	28.1328	10.4497	11.0882	14.7454	12.9842
	GRMZM2G441144	Zm00001d052123	4	177376776	177378440	2.80038	2.35917	0.845753	1.6052	0.422693	0.429905
	GRMZM2G149422	Zm00001d052206	4	180266487	180268040	23.5584	15.6488	5.65513	4.11995	4.22975	4.50187
	GRMZM2G087245	Zm00001d052224	4	180815028	180816217	128.007	95.9401	55.4527	53.9249	44.5617	51.9517
	GRMZM2G082184	Zm00001d052261	4	182093856	182096555	1.07637	1.3306	0.342953	0.435005	0.19265	0.0898046
	GRMZM2G149184	Zm00001d052269	4	182180280	182183396	1.30735	1.56028	0.84677	0.527437	0.579291	0.720104
	GRMZM2G113967	Zm00001d052340	4	184154939	184157568	65.183	50.0438	13.8486	15.5515	10.6093	12.2926
	GRMZM2G011919	Zm00001d052544	4	188696226	188698133	0.218786	0.276473	0	0	0.0225162	0.0279894
	GRMZM2G098520	Zm00001d052595	4	190228051	190230534	2.30361	1.47021	0.124015	0.405544	0.526835	0.654896
	GRMZM2G059252	Zm00001d052682	4	192992880	192995454	25.1414	24.3928	8.65427	9.66669	8.86258	10.3633
	GRMZM2G079491	Zm00001d052939	4	201299738	201302331	24.7495	23.9326	10.8273	12.259	10.566	10.6193
	GRMZM2G028046	Zm00001d053006	4	204443542	204445620	8.36283	8.36011	3.66252	2.97731	0.958951	1.87748
	GRMZM2G045973	Zm00001d047136	4	206224683	206226142	2.57328	3.03499	0.800024	0.631204	1.11816	1.06076
	GRMZM2G046009	Zm00001d047136	4	206232037	206233493	4.15437	2.86022	0.95437	1.69777	1.29738	1.06294
	GRMZM2G059706	Zm00001d053055	4	206673044	206674105	5.30648	4.42076	1.51883	1.00477	1.05178	2.1623
	GRMZM5G811285	Zm00001d049127	4	215409622	215411176	4.44285	5.02948	2.95986	1.72073	2.14329	1.9538
	GRMZM2G180054	Zm00001d053188	4	215439895	215440599	14.5069	12.5705	1.34121	2.13276	2.925	2.727
	GRMZM2G104783	Zm00001d053202	4	216113549	216116085	26.4674	29.328	10.8898	11.6399	7.00933	8.18373
	GRMZM2G419239	Zm00001d053220	4	217140381	217141824	1.06795	0.277846	0.0418515	0	0	0
	GRMZM2G307637	Zm00001d053230	4	217396356	217397259	2.35504	2.04235	0.676801	0.965769	1.04551	1.06335
	GRMZM2G322593	Zm00001d053412	4	226265939	226271089	32.1739	32.3313	13.0721	14.6683	14.1553	13.2894
	GRMZM2G040452	Zm00001d053566	4	230075113	230077905	24.6074	22.9613	8.77769	8.78008	10.9673	11.6502
	GRMZM2G423137	Zm00001d053925	4	238899574	238901118	13.9728	10.788	1.85712	2.46969	2.33094	2.40718
	GRMZM2G079348	Zm00001d054044	4	240651914	240655881	12.8661	12.0928	3.79004	2.91106	1.3183	1.49415
	GRMZM2G131087	Zm00001d054093	4	241391646	241395215	8.80703	11.1935	3.39151	3.78561	4.19132	4.36348
	GRMZM2G144196	Zm00001d012810	5	647402	650238	32.4656	31.3506	6.06292	7.26397	10.16	8.35226
	GRMZM2G100524	Zm00001d012917	5	1872601	1875485	14.3541	16.22	4.19923	4.96016	5.6613	5.86452
	GRMZM2G336533	Zm00001d013003	5	2887335	2889124	8.89067	6.84675	2.9205	3.57692	2.58526	1.8904
	AC210013.4_FG005	Zm00001d013021	5	3324796	3325809	0.905695	0.780342	0.109706	0	0.338943	0.157999
	GRMZM5G874903	Zm00001d013135	5	5199805	5201856	31.4171	28.0265	2.65255	4.12023	4.06561	4.93448
	GRMZM2G089673	Zm00001d013239	5	6575359	6577757	23.7645	19.5923	8.81876	8.84076	7.96468	7.4672
	GRMZM2G087435	Zm00001d013277	5	7450560	7451828	2.42386	2.18783	0.46137	0.447033	0.791908	1.03362
	GRMZM2G145850	Zm00001d013425	5	10796083	10797018	17.0253	17.061	0.264546	0.576731	5.00616	4.31803
	GRMZM2G114137	Zm00001d013443	5	11383616	11385590	0.690909	0.816755	0.29696	0.103584	0.091748	0.0855373
	GRMZM2G078566	Zm00001d013635	5	15450066	15453287	1.18877	0.52	0.0304604	0.0531249	0.0941095	0.146232
	GRMZM2G448511	Zm00001d013647	5	15590888	15591710	0.608665	0.256384	0	0	0	0
	AC194158.3_FG005	Zm00001d000203	5	17912796	17913389	5.62213	3.81868	0.936375	0.97986	1.1572	2.69716
	GRMZM2G400281	Zm00001d013743	5	18604046	18604971	0.856524	0.854499	0	0.0523791	0.0463942	0.230686
	GRMZM2G074871	Zm00001d013759	5	19154181	19156388	32.4237	32.7066	5.03811	4.7888	13.795	15.2859
	GRMZM2G074543	Zm00001d013895	5	23592937	23597115	35.4382	34.3069	15.6606	9.18462	14.1985	17.2331
	GRMZM2G041424	Zm00001d014066	5	30384873	30385423	0.909131	0.382948	0.100945	0.0880273	0.0779691	0
	GRMZM2G123480	Zm00001d014072	5	30611106	30611798	2.71067	2.89256	0.481564	0.41994	0.371957	0.539432
	GRMZM2G025833	Zm00001d014083	5	30794884	30797302	0.751472	0.427327	0.175223	0.0654857	0.0966719	0.120171
	GRMZM5G803812	Zm00001d014201	5	35029700	35031902	1.48595	1.14752	0.549974	0.735379	0.453115	0.563257
	GRMZM2G474555	Zm00001d014282	5	38035998	38036617	5.52102	3.65854	0.807397	1.09523	1.10867	1.03362
	AC225718.2_FG006	Zm00001d014491	5	48531033	48531431	54.5082	19.5668	3.48501	1.82342	3.23015	10.1722
	GRMZM2G142093	Zm00001d014600	5	53208141	53209401	5.44491	4.97744	0.720342	0.403818	1.86787	1.87728
	GRMZM2G133434	Zm00001d014606	5	53405232	53407072	1.46987	0.482933	0	0	0	0
	GRMZM2G399136	Zm00001d014790	5	61552109	61553070	76.2853	52.7511	3.81597	5.29399	2.94743	4.10799
	GRMZM2G053707	Zm00001d014949	5	67656007	67656832	22.7926	18.3288	1.01006	0.645925	3.53674	4.52575
	GRMZM2G010920	Zm00001d015226	5	77781452	77784526	0.566086	0.530742	0.0973241	0.0636523	0.169138	0.163529
	GRMZM5G897067	Zm00001d015310	5	81896162	81897912	59.0978	56.8944	0.319659	0.433616	0.630972	0.545633
	GRMZM2G134244	Zm00001d015387	5	85529034	85530370	0.437113	0.512913	0	0	0	0
	GRMZM2G146614	Zm00001d015434	5	87758520	87759788	31.4809	25.6897	2.06003	2.06396	1.82813	1.89375
	AC212467.3_FG001	Zm00001d015437	5	87963084	87963389	1.22777	2.06867	0	0	0	0
	GRMZM2G431703	Zm00001d015473	5	89889210	89897098	30.9035	34.7438	15.7843	15.3888	12.2674	14.9041
	GRMZM2G364988	Zm00001d015497	5	91471976	91476555	112.645	106.084	16.1596	15.3813	17.1064	12.3293
	GRMZM2G360455	Zm00001d015504	5	91835196	91851583	89.7665	98.77	9.06461	10.3458	21.7508	19.4225
	GRMZM2G060485	Zm00001d015521	5	93274325	93277370	52.7759	53.3478	19.5316	21.072	14.4455	17.4626
	GRMZM2G069095	Zm00001d015569	5	95940968	95948316	64.0739	65.5291	14.3094	18.215	26.6694	27.4781
	GRMZM2G397402	Zm00001d015589	5	97537378	97539290	15.8159	16.7762	3.12906	3.1463	2.66348	3.86273
	GRMZM2G135228	Zm00001d004886	5	103750694	103752458	0.928415	0.521428	0.137448	0.119859	0	0
	GRMZM2G170577	Zm00001d015700	5	106271170	106272565	2.05464	0.9499	0.200315	0.407589	0.103148	0.320551
	GRMZM5G877198	Zm00001d015718	5	109174794	109175513	2.60902	1.61184	0	0	0	0
	GRMZM2G008647	Zm00001d015747	5	113096154	113102351	22.6398	22.3376	0.588818	1.46141	2.0291	1.60907
	GRMZM2G305096	Zm00001d015748	5	113098448	113101043	3.07061	3.04333	0	0	0	0
	GRMZM5G892723	Zm00001d010845	5	114415567	114416985	5.23642	4.16358	0.509562	0.58108	0.908266	0.451618
	GRMZM2G396169	Zm00001d015773	5	115428157	115439461	1.37481	1.00027	0.0555097	0.0484063	0	0.106594
	GRMZM2G470666	Zm00001d015789	5	116937650	116973724	1.70439	1.59852	0.585481	0.773574	0.767405	0.749527
	AC212351.4_FG001	Zm00001d015877	5	124591790	124592227	40.6959	31.3134	2.28578	3.32213	2.5502	1.8289
	GRMZM2G000812	Zm00001d015905	5	126853038	126855915	3.69208	5.11708	1.5869	1.24544	0.796709	0.914188
	GRMZM2G346133	Zm00001d016016	5	136486685	136487717	237.048	219.209	80.4193	82.3658	44.5943	45.221
	AC185427.5_FG004	Zm00001d016064	5	139148819	139149298	1.73935	2.52766	0	0	0	0
	GRMZM2G300841	Zm00001d016077	5	139871370	139877949	34.1024	35.8681	12.2601	10.359	11.2351	9.74304
	GRMZM2G039443	Zm00001d016080	5	140019863	140023683	13.6639	15.0352	0	0	0.804401	0.703656
	GRMZM2G107380	Zm00001d016083	5	140301354	140303331	7.79227	4.22009	0	0	0	0
	GRMZM2G330698	Zm00001d016152	5	143993071	143994817	0.798934	1.00959	0.266128	0.0773574	0.0685183	0
	GRMZM2G030945	Zm00001d016152	5	143996661	143997216	0.976035	1.42314	0.200074	0.174471	0	0.1921
	GRMZM2G044788	Zm00001d016651	5	167388090	167389054	4.49887	6.83304	1.78678	3.51836	1.64721	2.43499
	GRMZM2G074017	Zm00001d016705	5	169273916	169274971	827.068	591.045	43.3664	60.9108	219.012	197.078
	AC233850.1_FG002	Zm00001d016741	5	169860841	169861380	21.4906	13.7739	0.618008	1.97605	4.93256	3.65915
	GRMZM2G476049	Zm00001d016910	5	175705615	175707357	0.792451	0.484548	0.0681209	0	0	0
	GRMZM2G377168	Zm00001d016991	5	178132919	178133970	8.9282	4.26221	0.687328	0.461056	0.653399	0.761461
	GRMZM2G044359	Zm00001d017079	5	180233376	180236176	15.4168	14.1395	5.26187	6.08862	5.10634	5.14931
	GRMZM2G081826	Zm00001d017178	5	183531041	183533658	3.47869	2.79106	0.809296	1.09068	1.02288	0.91832
	GRMZM2G148387	Zm00001d017240	5	185455380	185459022	1.16195	0.489443	0.229364	0.100006	0.177159	0.110111
	GRMZM2G096753	Zm00001d017270	5	186556056	186557725	17.2921	19.2482	5.71507	7.5737	4.03194	8.51177
	GRMZM2G139803	Zm00001d017364	5	188709812	188710738	4.09787	5.34909	0.720009	0.784839	1.1586	1.03697
	GRMZM2G169994	Zm00001d017378	5	188882081	188886562	3.19341	2.87322	0.782911	0.949876	1.10426	1.01317
	GRMZM2G117164	Zm00001d017422	5	190526953	190528628	11.4159	6.91382	0.841145	0.580692	0.97454	0.908572
	GRMZM2G468585	Zm00001d017287	5	195180108	195181569	45.7727	25.0711	2.21409	2.51584	5.59685	2.83446
	GRMZM2G160563	Zm00001d017441	5	195453919	195456408	10.5191	6.64636	1.77042	1.73685	1.65235	2.69144
	GRMZM2G434203	Zm00001d017591	5	195729657	195730672	0.451956	0.259602	0	0.0477392	0	0.0525628
	GRMZM2G166976	Zm00001d017597	5	196079252	196085120	27.0196	26.0568	6.40416	8.65465	7.41979	9.08748
	GRMZM2G071277	Zm00001d017612	5	196464513	196465575	9.46413	4.36698	1.77903	1.14071	0.969956	2.00955
	GRMZM2G011006	Zm00001d017622	5	196852726	196853684	96.7649	85.2598	8.5258	9.45784	16.5303	12.808
	GRMZM2G428233	Zm00001d017658	5	198091843	198095258	1.47037	1.54084	0.477841	0.750047	0.664345	0.367037
	GRMZM2G004548	Zm00001d017682	5	198868436	198870185	7.81569	6.6226	1.37235	1.51352	1.02882	1.66645
	GRMZM2G101350	Zm00001d017778	5	200993308	200996110	4.93181	3.00481	0.264022	0.2814	0.430516	0.337999
	GRMZM2G050734	Zm00001d017780	5	201124991	201131079	28.5245	24.8436	6.76996	7.48271	9.55218	9.52299
	AC204212.4_FG001	Zm00001d017782	5	201176614	201176904	22.5218	19.3964	3.82273	5.16699	4.28134	5.50555
	GRMZM2G127846	Zm00001d017799	5	201686959	201689368	6.52843	9.47933	3.59653	3.42804	3.00404	3.41303
	GRMZM2G090419	Zm00001d017951	5	205204191	205205349	3.89073	4.30203	1.62002	2.02489	0.834194	1.39991
	GRMZM2G179761	Zm00001d017990	5	205982582	205983492	2.41677	1.11055	0	0	0.282638	0.140536
	GRMZM2G116185	Zm00001d018006	5	206328318	206331088	31.3137	21.8489	8.61729	8.223	8.26949	6.74164
	GRMZM5G855124	Zm00001d018047	5	207368090	207382383	1.44227	1.61623	0.108776	0.442662	0.140029	0.487388
	GRMZM2G017355	Zm00001d018065	5	207946920	207948448	5.18732	4.27805	1.05494	1.39577	1.68585	1.32724
	GRMZM2G036286	Zm00001d018076	5	208118330	208119808	62.0112	59.3504	24.9763	22.5839	15.0915	20.5297
	GRMZM2G380432	Zm00001d018106	5	208689492	208691178	1.68264	0.875537	0.428612	0.201258	0.407455	0.633122
	GRMZM2G163776	Zm00001d018150	5	209780883	209782059	1.5616	1.49205	0.558237	0.531055	0.39198	0.194904
	GRMZM2G479760	Zm00001d018178	5	210099032	210100747	18.3606	15.3219	5.23127	5.16561	7.93263	7.75574
	GRMZM2G029780	Zm00001d018281	5	212051218	212053906	5.26267	3.60959	1.17902	0.919917	0.575156	0.774544
	GRMZM2G122231	Zm00001d018342	5	213103736	213107678	85.2396	75.8413	18.558	20.1281	25.2841	22.3841
	GRMZM2G168371	Zm00001d018433	5	214952997	214954917	3.97199	2.36392	1.74135	0.774143	1.60873	1.11463
	GRMZM2G004435	Zm00001d034990	6	1239848	1243099	7.24136	7.42255	2.74818	2.42255	2.60719	2.72468
	GRMZM2G122337	Zm00001d035001	6	1340417	1341388	2.14734	1.24823	0.0572229	0.0499003	0.0883971	0
	GRMZM2G076943	Zm00001d035400	6	14559246	14562309	1.6991	0.813642	0.452782	0.436403	0.0368132	0.0915232
	GRMZM2G423669	Zm00001d035306	6	22002187	22003148	5.85809	2.79658	2.13926	1.26047	1.16111	2.10951
	GRMZM2G122628	Zm00001d035539	6	30126243	30130416	0.765348	0.58029	0.116544	0.304891	0.225044	0.0839243
	GRMZM2G420882	Zm00001d035588	6	33620889	33623851	2.28234	2.1898	0.544381	0.425609	0.565467	0.702919
	GRMZM2G012806	Zm00001d035681	6	39091667	39092487	3.76898	3.60815	0	0	0.587702	0.292223
	GRMZM2G146298	Zm00001d004886	6	39874920	39876869	0.490748	0.348832	0.081735	0.0356378	0.0946972	0.117716
	GRMZM2G071450	Zm00001d035859	6	54372730	54374538	14.3214	13.5397	4.87653	4.6839	4.85836	4.20716
	GRMZM2G119865	Zm00001d036298	6	79717475	79718928	22.0493	18.8293	6.23533	7.30548	5.9389	6.90503
	GRMZM2G000353	Zm00001d036348	6	82202749	82203390	2.27578	2.30067	0.346546	0.4533	0.669174	0.332734
	GRMZM2G139073	Zm00001d036425	6	84949624	84954298	9.56715	3.16959	0.572917	0.541236	0.442517	0.550082
	GRMZM2G100976	Zm00001d036521	6	88729231	88730546	2.73934	2.7383	0.708197	0.902604	0.757392	0.889192
	GRMZM2G175562	Zm00001d036535	6	88908079	88909780	49.514	33.5129	1.71905	1.46575	9.67802	9.79314
	GRMZM2G420715	Zm00001d036650	6	93749502	93750683	0.671016	0.357029	0.0470564	0	0.072692	0.0451809
	GRMZM2G177095	Zm00001d036700	6	95487125	95490787	16.4356	9.36746	1.29698	1.87052	5.66391	5.60381
	GRMZM2G134878	Zm00001d036737	6	96726531	96727280	16.2524	13.1526	6.0812	7.3078	6.1291	7.54774
	GRMZM2G325650	Zm00001d036925	6	103523306	103525146	60.4056	31.6335	2.44719	3.82018	2.49692	1.76949
	GRMZM2G050917	Zm00001d036993	6	105330991	105332934	8.87666	7.78129	0	0	1.76947	1.02306
	GRMZM2G134888	Zm00001d037057	6	110751130	110757381	2.50678	1.1275	0.877477	0.468986	0.502851	0.516373
	AC194965.4_FG004	Zm00001d037605	6	127629032	127630234	8.98662	8.05919	1.03001	3.25599	3.77898	4.07946
	GRMZM2G341155	Zm00001d037628	6	128501181	128506126	0.192307	0.138864	0.0366046	0.0478806	0.0565462	0
	GRMZM2G352618	Zm00001d037631	6	128637989	128638859	190.174	177.937	27.9061	32.4653	51.0994	27.8975
	GRMZM2G323888	Zm00001d037632	6	128648202	128649046	53.8477	45.7592	10.1368	11.5374	7.16864	11.8184
	GRMZM2G316030	Zm00001d037708	6	130711990	130713703	11.8365	8.86366	3.34243	4.44281	4.08555	4.26857
	GRMZM2G052890	Zm00001d037737	6	132008587	132016861	1.26498	0.573827	0.0864346	0.0376869	0.0333807	0
	GRMZM2G116029	Zm00001d037743	6	132174724	132176053	14.2496	14.8734	4.89295	5.47027	3.71467	3.57364
	GRMZM2G079440	Zm00001d037894	6	137332062	137333893	254.467	206.935	2.76316	4.4506	45.1957	33.553
	AC233879.1_FG002	Zm00001d037988	6	140536934	140537348	26.317	19.8772	0.604573	1.23015	2.8018	2.90238
	GRMZM2G084806	Zm00001d038020	6	141466504	141470067	0.318119	0.357332	0.117741	0.0410695	0.0363768	0.0678287
	GRMZM2G012724	Zm00001d038023	6	141604322	141606522	0.70753	0.307342	0.147301	0.154141	0.0227548	0.14143
	GRMZM2G340807	Zm00001d038061	6	142752579	142753820	9.27651	5.9037	2.64221	2.61651	2.76721	2.83788
	GRMZM2G153103	Zm00001d038126	6	144897009	144900282	4.72303	5.50925	0.91975	0.928692	0.972137	1.02253
	GRMZM2G020859	Zm00001d038252	6	148554980	148565653	0.2852	0.208652	0.0200003	0.0872044	0.0772402	0.0576093
	GRMZM2G002128	Zm00001d038270	6	149021224	149023568	50.2591	41.8414	15.7675	15.3337	11.8737	14.5072
	GRMZM2G178797	Zm00001d038348	6	151035851	151039745	76.6594	72.5376	16.6821	20.4807	25.3904	18.3785
	GRMZM5G856297	Zm00001d038352	6	151083668	151086854	4.89379	5.17035	1.49652	1.4293	2.06411	2.46321
	GRMZM2G460617	Zm00001d038401	6	152444839	152445735	3.67648	5.93964	0.992119	1.35181	0.766305	1.30979
	GRMZM2G127350	Zm00001d038453	6	153508288	153512627	25.1753	32.3829	11.2957	13.0173	9.80703	10.3238
	GRMZM2G390436	Zm00001d038478	6	154430642	154432858	15.9295	11.4211	1.80636	2.62534	3.11985	2.69789
	GRMZM2G167673	Zm00001d038511	6	155034889	155036270	5.38531	4.20689	1.56556	1.40314	1.67948	2.71403
	GRMZM2G133966	Zm00001d038728	6	159442605	159445454	17.776	18.1121	6.25911	8.86949	6.45514	6.69255
	GRMZM2G001304	Zm00001d038728	6	159446662	159451841	22.0062	23.1129	8.93789	11.523	6.72973	7.43949
	GRMZM2G031580	Zm00001d038780	6	160327059	160328898	9.48057	7.18193	2.87693	2.22041	2.60524	3.33377
	GRMZM2G177386	Zm00001d038846	6	161744096	161747484	149.824	139.227	33.4474	35.9095	36.6208	40.5189
	GRMZM2G476477	Zm00001d038884	6	162351592	162353219	8.02577	4.79555	0.580806	0.715033	0.712498	0.328033
	GRMZM2G059939	Zm00001d038907	6	162767827	162769490	27.3408	12.2533	3.56411	2.45056	3.28229	2.00717
	GRMZM2G004909	Zm00001d038911	6	162843435	162844175	9.12628	7.26128	2.70222	2.35642	3.01481	4.90075
	GRMZM2G320373	Zm00001d038913	6	162859289	162860116	21.7292	25.2288	3.62744	3.86619	5.44795	7.2237
	GRMZM2G085641	Zm00001d038974	6	164063630	164068010	10.5167	8.60318	1.64714	1.72779	3.6692	3.41509
	AC233870.1_FG003	Zm00001d039156	6	167234209	167236984	58.7727	59.8063	21.7447	25.8234	21.3258	18.7078
	GRMZM2G019746	Zm00001d018660	7	1958055	1960555	5.49874	4.34951	1.06264	1.1949	1.49035	1.87947
	GRMZM2G013236	Zm00001d018799	7	5150208	5154827	2.58862	2.28157	1.01445	0.758255	1.14175	0.918356
	GRMZM2G031504	Zm00001d018801	7	5277400	5278259	0.728098	0.858739	0.0646752	0.0563989	0.0499546	0.24839
	GRMZM2G142063	Zm00001d018803	7	5340328	5342773	6.1046	3.1369	1.04626	0.706355	1.79873	2.39799
	GRMZM2G417954	Zm00001d018819	7	5981141	5983425	0.237495	0.184687	0.0243417	0.0424534	0.0188013	0.0467429
	GRMZM2G029587	Zm00001d018822	7	6131126	6133283	1.61017	1.24513	0.384254	0.363005	0.469924	0.737877
	AC200753.3_FG003	Zm00001d018871	7	7464593	7467805	0.467723	0.295524	0.121178	0.135863	0.13371	0.0664847
	GRMZM2G046776	Zm00001d018925	7	9201837	9205519	7.30199	14.5001	0.0248196	0	2.0129	1.38216
	GRMZM2G115357	Zm00001d018973	7	10975561	10976899	39.5708	21.7544	15.0773	13.2682	10.3674	11.1221
	GRMZM2G001938	Zm00001d019053	7	13850116	13852287	1.97749	3.13886	0	0.0280203	0.744558	0.925543
	GRMZM2G076417	Zm00001d019450	7	33110804	33114090	0.396838	0.308599	0.12202	0.0886711	0.0785393	0.117156
	GRMZM2G016622	Zm00001d019518	7	38037621	38039486	1.23593	1.01996	0.0336077	0.058614	0.207666	0.322682
	GRMZM2G123119	Zm00001d019734	7	52773401	52774399	0.417861	0.211216	0	0	0	0
	GRMZM2G092604	Zm00001d019983	7	79119386	79123848	0.574086	0.608866	0.232208	0.285873	0.211007	0.209838
	GRMZM2G092137	Zm00001d020025	7	83788712	83791125	4.26607	4.95165	1.01052	0.697622	1.26834	1.29366
	GRMZM2G308615	Zm00001d020100	7	89059718	89061311	21.9982	19.1942	5.19917	6.5117	6.33365	5.79602
	GRMZM2G479906	Zm00001d020134	7	92104636	92114777	7.04905	4.03105	0.561825	0.564485	0.971669	0.773968
	GRMZM2G174396	Zm00001d020272	7	100351591	100353678	9.46046	5.34983	1.13447	0.494649	0.535491	0.756428
	GRMZM2G126413	Zm00001d020275	7	100550757	100552414	24.7495	22.1122	11.2047	11.4676	8.75803	10.2427
	GRMZM2G315431	Zm00001d020332	7	103904514	103907063	0.982218	0.455107	0.0654361	0.209229	0.252712	0.167541
	GRMZM2G019183	Zm00001d020396	7	107954189	107958866	214.075	165.977	64.52	77.8871	77.7568	70.506
	GRMZM2G045638	Zm00001d051798	7	108562826	108563609	0.638943	1.00927	0	0	0	0
	GRMZM2G126566	Zm00001d020408	7	108815110	108818213	0.821738	1.00874	0.187696	0.190957	0.241625	0.210251
	GRMZM2G092525	Zm00001d020417	7	109354514	109357391	0.667627	0.888066	0.187275	0.122482	0.253137	0.269716
	GRMZM2G121189	Zm00001d020425	7	110084547	110085488	4.33411	5.18863	2.20355	2.05409	2.2889	2.11572
	GRMZM5G851051	Zm00001d020434	7	110934323	110935954	8.78086	5.87442	3.19084	2.83707	2.5129	2.46294
	GRMZM2G125853	Zm00001d020500	7	115996520	116010636	1.04482	1.07467	0.259002	0.169394	0.225058	0.341934
	GRMZM2G174099	Zm00001d020555	7	118459230	118461419	2.00647	2.6592	0.847678	0.767633	1.18357	1.00171
	GRMZM2G011463	Zm00001d020605	7	120744621	120745586	2.59281	3.27647	0.978832	0.903784	0.978408	1.49265
	GRMZM2G121649	Zm00001d020685	7	124249378	124254808	77.1161	61.7967	19.8895	20.8943	27.7962	19.6551
	GRMZM2G382038	Zm00001d020788	7	128670986	128677665	2.64487	2.29528	0.636878	0.999681	0.885455	0.611494
	GRMZM2G014558	Zm00001d020852	7	130735393	130740508	14.7391	15.042	7.68848	7.01111	4.00426	4.09176
	GRMZM2G393349	Zm00001d020861	7	130936526	130937589	497.243	405.4	81.6537	137.714	141.884	145.656
	GRMZM2G377855	Zm00001d020877	7	131227705	131228629	4.24212	3.19358	0.962088	0.629229	0.789553	0.808274
	GRMZM2G006578	Zm00001d020938	7	133162136	133172180	1.78283	1.95069	0.347629	0.63155	0.671265	0.834435
	GRMZM2G052266	Zm00001d020984	7	135004533	135006737	58.8153	53.2981	6.63267	7.70139	9.99546	13.4288
	GRMZM2G097059	Zm00001d021057	7	136296029	136307251	5.97137	1.74672	0.663028	0	0	0
	GRMZM2G012891	Zm00001d021006	7	137860954	137862395	114.576	93.9358	28.7904	32.5506	42.1536	35.3795
	GRMZM2G041462	Zm00001d021268	7	142432248	142434060	1.22104	0.642914	0.0677888	0.059114	0.104719	0.227804
	GRMZM2G148864	Zm00001d021340	7	144438839	144439974	10.9559	9.85293	2.77038	2.27648	3.86813	3.58072
	GRMZM2G162893	Zm00001d021344	7	144565563	144569741	2.09788	0.943589	0.284263	0.0826287	0.146375	0.136466
	GRMZM2G015520	Zm00001d021344	7	144570905	144571674	1.24691	0.753587	0.144469	0.062991	0.16738	0.0693556
	GRMZM2G114704	Zm00001d021371	7	145250788	145253407	1.65781	1.78584	0.398325	0.694705	0.783143	0.695362
	GRMZM2G168618	Zm00001d021449	7	147202460	147203425	1.29641	0.928332	0.172735	0.150631	0.266838	0.331701
	GRMZM2G029082	Zm00001d021579	7	151441336	151446559	4.67824	4.27803	2.02451	2.35392	1.65973	1.92677
	GRMZM2G449709	Zm00001d021627	7	153211794	153213046	41.8775	24.881	17.8448	14.6709	15.1889	9.50443
	GRMZM2G357631	Zm00001d021665	7	154224696	154225653	16.9504	9.14059	3.30937	2.2277	1.79378	3.34471
	GRMZM2G309380	Zm00001d021682	7	154646656	154653119	0.705537	0.891568	0.156678	0.290335	0.242034	0.338475
	GRMZM2G075438	Zm00001d021698	7	155288523	155292288	0.806483	0.53172	0	0.142596	0.10826	0.179433
	GRMZM2G158009	Zm00001d021711	7	155658402	155660733	23.8801	21.8328	5.76735	7.07514	5.54944	6.38218
	GRMZM2G333980	Zm00001d021836	7	158786966	158788414	4.86873	3.02163	1.61219	0.903784	0.711569	1.17938
	GRMZM2G072280	Zm00001d021906	7	160294878	160297851	9.15186	8.46853	1.61276	1.57789	3.98012	2.87036
	GRMZM2G104204	Zm00001d021934	7	160792661	160793924	94.2179	85.4118	6.25082	7.97449	15.6019	14.7819
	GRMZM2G064437	Zm00001d021938	7	161102509	161104652	1.29043	0.672978	0.327502	0.0951974	0.27404	0.366856
	GRMZM2G131228	Zm00001d022062	7	163721882	163722729	25.671	31.2707	10.7852	9.74092	8.50889	9.39375
	GRMZM2G167520	Zm00001d022081	7	164237131	164239746	1.65919	1.61049	0.416514	0.474972	0.593931	0.522964
	GRMZM2G384528	Zm00001d022099	7	164733507	164734923	1.6792	1.52632	0.0785049	0.171147	0.242546	0.527631
	GRMZM2G066636	Zm00001d022254	7	168240253	168242149	1.48939	0.731928	0	0	0	0.0529275
	GRMZM2G039757	Zm00001d022277	7	168785030	168787324	10.8044	6.09108	1.35719	2.17683	2.39608	2.79236
	GRMZM2G027851	Zm00001d022504	7	171783843	171788818	67.8501	60.1872	15.9425	15.1663	23.0312	15.2387
	GRMZM2G348914	Zm00001d022494	7	172148626	172150360	2.57778	1.52902	0.140191	0.122251	0.108282	0.0673016
	GRMZM2G364643	Zm00001d022478	7	172475107	172476227	0.372384	0.3294	0	0.0865354	0.0383238	0
	GRMZM2G472852	Zm00001d022464	7	172716583	172717293	53.428	38.7286	0.704059	2.04654	7.12995	6.38442
	GRMZM2G177050	Zm00001d022451	7	172920911	172923332	14.4099	9.76177	1.18763	1.00688	0.993759	2.15389
	GRMZM2G056772	Zm00001d022569	7	174614622	174615429	88.2933	54.7097	19.481	14.4669	24.2453	20.8196
	GRMZM2G088112	Zm00001d008532	8	11571668	11573730	0.738053	0.969963	0.236014	0.0686041	0.212678	0.226607
	GRMZM2G171807	Zm00001d008581	8	13200587	13212962	4.06197	3.86035	1.4537	1.56021	1.01918	1.58902
	GRMZM2G380414	Zm00001d008681	8	16446360	16447123	7.97731	4.48799	2.11126	1.14274	2.92405	2.79601
	GRMZM2G062069	Zm00001d008726	8	17382531	17386031	24.1334	24.1089	7.60439	10.5627	10.3627	11.995
	GRMZM2G049695	Zm00001d008808	8	20520277	20522116	3.513	2.77455	0.329117	0.542112	0.367188	0.35111
	GRMZM2G173124	Zm00001d008812	8	20674613	20676836	668.872	436.509	68.9982	85.7634	168.01	108.834
	GRMZM2G080375	Zm00001d008816	8	20703227	20706980	35.2739	32.8112	10.0117	10.7677	12.2439	14.4991
	GRMZM2G382379	Zm00001d008898	8	23641547	23643018	8.28125	4.95476	2.88237	3.49536	1.87846	2.81073
	GRMZM2G058491	Zm00001d008983	8	27641727	27647907	35.6961	26.8777	6.22794	6.90218	11.2012	8.58183
	AC187065.3_FG003	Zm00001d009051	8	32338785	32339309	2.70344	2.61243	0.953498	0.461934	0.900135	0.712051
	GRMZM2G317069	Zm00001d009174	8	39752882	39761402	1.20998	1.27418	0.201524	0.585786	0.207541	0.193492
	GRMZM2G104390	Zm00001d009193	8	40841370	40843380	5.42844	4.67953	1.68208	1.56461	1.64568	2.04571
	GRMZM2G373106	Zm00001d000406	8	41090650	41091722	1.98984	2.6215	0.112821	0	0.784278	0.541621
	GRMZM2G080442	Zm00001d009202	8	41298971	41299788	13.3704	15.3481	5.91565	6.64101	6.4599	7.18144
	GRMZM2G323387	Zm00001d009487	8	65489936	65490995	4.29257	2.33896	0.577196	0.18303	0.486351	0.906857
	GRMZM2G025240	Zm00001d010832	8	69105613	69106093	1.99609	1.75471	0.925084	0.403352	0.535896	0.66616
	GRMZM2G098679	Zm00001d009603	8	71148754	71153826	1.66343	1.26122	0.0211084	0.0552217	0.146736	0.162137
	GRMZM2G433616	Zm00001d048501	8	72326272	72328873	3.96385	5.9795	1.32037	2.07253	1.50427	3.23275
	GRMZM2G141353	Zm00001d009687	8	74178815	74180134	0.70542	0.524365	0	0.144641	0.0854095	0.106171
	AC189792.3_FG005	Zm00001d009736	8	76747661	76748266	8.05954	5.91926	0.642483	0.880419	0.0708927	0.440626
	AC203862.4_FG001	Zm00001d009759	8	78155853	78157349	0.390394	0.281903	0.0371548	0.0972005	0.0286981	0.0713478
	GRMZM2G474755	Zm00001d009985	8	91126489	91127653	3.76236	1.49424	1.33681	0.249801	0.295011	0.550082
	GRMZM2G430646	Zm00001d010005	8	92445471	92446981	7.1185	6.25609	1.01483	1.08919	0.994886	0.487193
	GRMZM2G397261	Zm00001d010052	8	95083802	95084507	1.24169	1.49437	0.236349	0.0687012	0.365108	0.151286
	GRMZM2G144483	Zm00001d010061	8	95563562	95566625	22.9467	22.7375	4.11796	3.49261	4.70567	5.36205
	GRMZM2G126010	Zm00001d010159	8	99906105	99909909	13.9714	14.5288	7.11014	6.25664	5.94115	6.33026
	GRMZM5G864526	Zm00001d041750	8	100838058	100839252	7.82487	6.75391	0.465445	0.811767	0.251654	0.268136
	GRMZM2G042516	Zm00001d010204	8	101384115	101385582	0.998313	1.26154	0.394124	0.300728	0.34247	0.236509
	GRMZM5G805387	Zm00001d010233	8	102542053	102545720	2.50922	0.360322	0.0759846	0.397566	0.11738	0.18239
	GRMZM2G471600	Zm00001d010280	8	104345279	104346616	15.3187	11.867	4.82212	4.3138	5.58685	5.42819
	GRMZM2G016605	Zm00001d010308	8	106153813	106156418	174.716	151.437	37.98	48.0076	52.0008	54.3312
	GRMZM2G449681	Zm00001d010399	8	109740015	109742387	8.70062	4.46883	1.27147	1.13051	1.03984	1.41229
	GRMZM2G051045	Zm00001d010565	8	117100422	117100951	38.8301	34.537	6.08679	7.2297	6.07938	4.73581
	GRMZM2G025459	Zm00001d010662	8	119744949	119748072	218.47	199.553	6.18976	13.2661	68.2123	65.6666
	GRMZM2G106819	Zm00001d010798	8	124326719	124327641	60.4015	49.1948	11.388	10.6574	15.0712	20.0014
	GRMZM2G163542	Zm00001d010845	8	125737037	125738443	1.98782	0.749838	0	0	0	0
	GRMZM2G118834	Zm00001d010845	8	125810359	125811846	2.4968	2.33977	0.074759	0.0977884	0.0866149	0.107669
	GRMZM2G117007	Zm00001d010956	8	130574595	130576060	18.1101	9.57148	5.1599	4.63194	2.16856	4.62639
	GRMZM2G080191	Zm00001d011023	8	132540372	132540995	2.60902	1.26806	0.445679	0.699563	0.137695	0.684664
	GRMZM2G113340	Zm00001d011073	8	133690251	133691378	0.380262	0.533918	0	0	0.0434828	0.108105
	GRMZM2G001243	Zm00001d011131	8	135551797	135553564	79.1998	54.8788	13.6724	19.4898	26.1559	27.4335
	GRMZM2G137802	Zm00001d011133	8	135574148	135576504	1.21168	1.50647	0.624952	0.613101	0.7844	0.475034
	GRMZM2G081626	Zm00001d011174	8	137286214	137293588	52.9144	37.856	16.3857	20.3209	22.8819	18.9445
	GRMZM2G013456	Zm00001d011304	8	141541575	141546198	0.405053	0.210763	0.031747	0.0553688	0.0735633	0
	GRMZM2G004330	Zm00001d011450	8	146007519	146010892	0.254265	0.264606	0	0	0.0307854	0.0191343
	GRMZM2G003406	Zm00001d011669	8	153001174	153002887	2.82355	2.06387	0.405721	0.83626	0.683729	0.460378
	GRMZM2G455124	Zm00001d011679	8	153245760	153247759	5.65635	5.90812	1.44614	2.4494	1.73992	1.70892
	GRMZM2G313833	Zm00001d011744	8	155373300	155378639	1.46607	1.4626	0.0342703	0	0.10588	0.0987132
	GRMZM2G302045	Zm00001d011929	8	159433440	159443021	2.45555	1.95489	0.229026	0.171187	0.353796	0.376968
	GRMZM2G054341	Zm00001d011955	8	159779066	159782088	3.43189	3.39058	1.57966	1.08751	1.47698	1.35705
	GRMZM2G145158	Zm00001d011987	8	160592494	160593581	0.498783	0.533329	0	0.04458	0.0789724	0.147253
	GRMZM2G371079	Zm00001d012010	8	161019192	161020006	38.9272	37.7996	5.59619	5.35617	3.95346	5.7663
	GRMZM2G030717	Zm00001d012068	8	162128796	162129551	9.49738	4.88436	0.147145	0.0641575	0.113653	0.49448
	GRMZM2G028779	Zm00001d012171	8	163995497	163996363	0.48148	0.851805	0.0641531	0	0.0495513	0.184788
	GRMZM2G096407	Zm00001d012231	8	164898620	164901193	1.18304	1.60175	0.600493	0.458194	0.376851	0.28828
	GRMZM2G405094	Zm00001d012255	8	165425516	165426742	6.82751	3.61052	0.247203	0.388025	0.534626	1.13928
	GRMZM2G143640	Zm00001d012285	8	166202168	166203590	68.1802	44.0916	9.92628	9.71522	18.2778	14.0748
	GRMZM2G168079	Zm00001d012296	8	166357554	166362143	13.9221	13.4815	2.53626	2.13455	2.34623	3.39791
	GRMZM2G123394	Zm00001d012321	8	166704450	166706350	5.35803	2.69167	1.66774	1.60741	1.01696	2.41595
	GRMZM2G115422	Zm00001d012333	8	166930905	166932864	0.489856	0.242224	0.0851337	0.0247465	0.0876755	0
	GRMZM2G019777	Zm00001d012494	8	169774797	169777310	1.17894	0.797351	0.176995	0.115759	0.0854435	0.0849703
	GRMZM2G068973	Zm00001d012527	8	170415625	170417408	4.84039	2.29888	0.649269	0.868148	1.37074	1.78705
	GRMZM2G302639	Zm00001d012689	8	172961620	172964067	9.20398	9.03244	4.39225	4.51279	4.03074	4.25894
	GRMZM2G406155	Zm00001d012700	8	173162555	173163618	8.5921	6.44515	2.97968	3.14541	1.65545	2.25862
	GRMZM2G040970	Zm00001d012708	8	173351511	173354469	11.772	13.2775	3.64613	4.1994	2.6834	2.2458
	GRMZM5G861082	Zm00001d012721	8	173491046	173491923	0.967983	0.840959	0.0806097	0	0.124525	0
	GRMZM2G465046	Zm00001d044821	9	4309208	4310556	4.59289	2.92345	1.08794	1.30448	0.700261	0.826954
	GRMZM2G090226	Zm00001d044864	9	6225588	6227109	13.6039	11.6454	5.99329	5.44942	3.16139	3.7895
	GRMZM2G301860	Zm00001d045204	9	16258284	16259458	1.17239	0.763207	0.236684	0.165117	0.219375	0.22725
	GRMZM2G115721	Zm00001d046246	9	56518998	56523929	1.01911	1.18876	0.417808	0.318799	0.242034	0.401155
	GRMZM2G126900	Zm00001d046234	9	57432621	57435925	55.2671	54.237	3.13356	5.22115	15.0839	19.0728
	GRMZM2G126204	Zm00001d020454	9	57901520	57906095	1.16236	1.144	0.670129	0.389583	0.368073	0.471841
	GRMZM5G892774	Zm00001d046343	9	79747808	79749641	4.87093	4.42948	1.63769	1.32233	0.773017	1.07739
	GRMZM2G027385	Zm00001d046357	9	81573107	81577381	0.863579	0.0880065	0.0371176	0.0809194	0.086008	0.0356382
	GRMZM2G048919	Zm00001d046580	9	94452005	94453359	7.39382	5.72281	1.2725	0.751708	0.824344	0.827661
	GRMZM5G803308	Zm00001d046632	9	97396868	97398308	62.6599	35.4725	8.8777	7.30407	14.9961	13.6011
	GRMZM2G000566	Zm00001d046765	9	102396762	102400757	1.62339	0.860868	0.173815	0.235779	0.328174	0.482118
	GRMZM2G010884	Zm00001d046786	9	103446560	103448428	2.24486	1.97617	0.638546	0.556833	0.571083	0.645363
	GRMZM2G086841	Zm00001d046812	9	104254133	104255299	3.41544	2.6642	0.561825	0.342951	0.390554	0.647319
	GRMZM2G103647	Zm00001d046937	9	109162612	109164995	14.2732	12.1892	2.04073	1.9689	4.92995	5.25283
	GRMZM2G333049	Zm00001d046961	9	110340192	110341243	2.10309	1.1533	0.264357	0.368845	0.16335	0.406113
	GRMZM2G017685	Zm00001d047000	9	111499767	111500584	2.80677	2.90195	0.747956	0.948715	1.26047	1.24043
	GRMZM2G035749	Zm00001d047077	9	114200454	114203334	11.9836	8.34891	1.87693	1.77506	2.2869	2.94432
	GRMZM2G094990	Zm00001d047096	9	116774138	116775721	0.8239	0.925458	0.365926	0.248188	0.21983	0.117114
	GRMZM2G019353	Zm00001d047159	9	118520203	118521206	8.48191	8.45909	2.65916	3.14014	1.54043	1.48935
	GRMZM2G012140	Zm00001d047399	9	126976940	126981868	0.492162	0.593662	0	0	0.0690691	0.0572388
	GRMZM2G157716	Zm00001d047442	9	128351184	128353531	6.70292	3.85869	1.19081	1.73071	2.03116	2.28669
	GRMZM2G045178	Zm00001d047470	9	129206509	129207821	174.925	142.393	61.9639	17.3715	60.9795	15.553
	GRMZM2G005984	Zm00001d047532	9	131824676	131825626	24.5374	17.5837	0.994271	1.32606	4.06571	3.81857
	GRMZM2G159500	Zm00001d047554	9	133066105	133068297	0.495929	0.299722	0.0861891	0.100213	0.110953	0.0275846
	GRMZM2G102382	Zm00001d047555	9	133137426	133140041	45.5243	41.5363	13.5767	15.4198	16.0681	17.556
	GRMZM2G487359	Zm00001d047704	9	137182483	137187672	0.517617	0.692574	0.202847	0.176889	0.250684	0.0779049
	AC233939.1_FG004	Zm00001d047779	9	139199334	139199763	150.856	118.583	25.7754	37.6589	56.932	49.2791
	GRMZM2G446234	Zm00001d047881	9	141731060	141734678	8.82081	7.47892	3.86722	3.5043	2.77922	3.14805
	GRMZM2G031447	Zm00001d047883	9	141795429	141797022	13.487	8.53813	5.30386	5.35542	3.39591	4.58991
	GRMZM2G448330	Zm00001d047937	9	143252371	143254853	5.88421	5.35372	2.44167	2.46129	1.92053	2.10776
	GRMZM2G011708	Zm00001d047984	9	144592256	144597814	6.81937	11.0796	0.454311	0.396174	0.701813	0.872408
	GRMZM2G105834	Zm00001d047995	9	145045937	145048121	8.26189	6.86863	0.708134	1.06662	1.93921	2.13244
	GRMZM2G392737	Zm00001d048027	9	145769289	145770620	1.53564	1.02968	0.250544	0.691861	0.354783	0.521208
	GRMZM2G130943	Zm00001d048131	9	147803304	147805998	2.56231	3.40656	0.604573	0.71328	0.906466	1.29754
	GRMZM2G004377	Zm00001d048203	9	149512874	149519280	56.9053	48.2865	10.626	12.0959	13.3966	13.6252
	GRMZM2G152815	Zm00001d048207	9	149629715	149634020	0.341187	0.237132	0.0454603	0.0198214	0	0.0218242
	GRMZM2G113060	Zm00001d048208	9	149648095	149649451	0.738292	0.505353	0.20494	0.214457	0.158294	0.196772
	AC235544.1_FG002	Zm00001d048225	9	149818087	149819467	0.513869	0.381977	0.0402757	0.21073	0.0311086	0
	AC233899.1_FG004	Zm00001d048227	9	149912584	149914098	4.74869	3.30276	1.27525	1.45424	1.06077	0.800586
	GRMZM2G169363	Zm00001d048293	9	151092194	151093955	15.0677	11.5262	6.09239	5.64309	5.12021	5.75864
	GRMZM2G051103	Zm00001d048460	9	153828183	153832965	46.5714	46.0147	8.13757	13.656	17.1714	15.4654
	GRMZM2G382534	Zm00001d048469	9	153962138	153964502	4.35024	3.30406	1.44157	1.2571	1.43822	1.52829
	GRMZM2G147266	Zm00001d023225	10	1279030	1283646	6.57362	6.8596	0.667639	0.873305	1.95221	1.86204
	GRMZM2G180155	Zm00001d023263	10	2039154	2041723	4.89129	4.45431	0.0263855	0	0	0.0253339
	GRMZM2G180166	Zm00001d023262	10	2044291	2046783	12.5297	12.5416	2.7251	3.22687	2.74738	2.67157
	GRMZM2G127379	Zm00001d023294	10	2682268	2684357	38.2029	18.1475	1.30042	0.680404	1.4923	0.499434
	GRMZM5G819919	Zm00001d023303	10	2845697	2849082	1.50237	1.42387	0.268095	0.280545	0.317514	0.411855
	GRMZM2G004412	Zm00001d023304	10	2987324	2996389	22.3237	23.8582	0.666915	0.883989	1.00963	0.69156
	GRMZM2G356817	Zm00001d023311	10	3163435	3169260	0.216464	0.0631246	0.0443723	0	0	0
	GRMZM2G058595	Zm00001d023314	10	3193616	3195834	3.51225	3.1662	0.924031	0.831778	0.920921	1.14478
	AC152495.1_FG002	Zm00001d023317	10	3283523	3287419	0.289221	0.338408	0.0713635	0.0248925	0.0661447	0.082223
	AC152495.1_FG010	Zm00001d023318	10	3372154	3376038	1.52579	1.19488	0.0715839	0.149816	0.0884653	0.137462
	GRMZM5G879178	Zm00001d023320	10	3445065	3449748	2.73093	3.28667	0.210403	0.259028	0.726532	0.594168
	GRMZM2G069382	Zm00001d023317	10	3571990	3590706	0.0895992	0.203803	0.0119383	0	0.0184421	0.04585
	GRMZM2G083258	Zm00001d023321	10	3649253	3650329	0.542637	0.293878	0	0.0450353	0.0398895	0
	GRMZM2G443939	Zm00001d023323	10	3700999	3705985	17.6946	17.0457	0.290556	0.235276	0.865632	1.01627
	GRMZM2G349565	Zm00001d023325	10	3767328	3769922	0.215519	0.356143	0.0883569	0.0192625	0.102369	0.0212088
	GRMZM2G061742	Zm00001d023329	10	3907357	3911655	7.38949	7.64455	0.0129381	0	0	0.0248448
	GRMZM2G125001	Zm00001d023353	10	4396464	4399157	1.89351	1.45767	0	0	0.425578	0.6404
	GRMZM2G156150	Zm00001d023360	10	4469326	4472165	0.57242	0.375071	0	0	0.0218187	0.216978
	GRMZM2G136910	Zm00001d023529	10	8852553	8853933	15.1615	13.7153	4.44966	4.03545	3.53999	3.24695
	GRMZM2G433162	Zm00001d023593	10	11200703	11203045	17.658	12.6058	5.17037	5.51068	4.11457	6.0424
	GRMZM2G021706	Zm00001d023673	10	14648064	14650932	8.69411	5.75106	1.0455	0.291748	0.193809	0.401532
	GRMZM2G173669	Zm00001d023677	10	14767640	14770295	0.827942	0.911247	0	0	0.0274862	0.068335
	GRMZM2G088689	Zm00001d023694	10	15552599	15556258	64.5987	50.2625	2.45132	3.46235	8.29352	6.33155
	GRMZM2G073860	Zm00001d023918	10	27467514	27470619	12.8213	10.1357	5.2236	5.11292	3.5818	4.29892
	GRMZM2G016890	Zm00001d023994	10	34240659	34246077	8.19797	5.05266	3.14961	1.02265	1.11284	1.02947
	GRMZM2G119465	Zm00001d023995	10	34372919	34377432	140.083	139.487	50.3235	65.2142	58.6652	42.9325
	GRMZM2G471362	Zm00001d024151	10	48653940	48655784	0.271508	0.285914	0.0602934	0.0262889	0.0698553	0.0289452
	GRMZM2G350748	Zm00001d024154	10	49052752	49070110	2.62187	2.59858	0.616486	0.716794	1.14633	0.701528
	GRMZM2G364748	Zm00001d024379	10	68937177	68938935	35.2655	18.5334	12.2372	9.70613	7.93765	9.65458
	GRMZM2G448627	Zm00001d024414	10	70645289	70646218	8.30975	4.4474	0.846685	0.795132	0.653973	1.00054
	GRMZM2G123654	Zm00001d024432	10	71617984	71619839	6.63845	3.64212	1.79422	1.31757	0.778014	0.906686
	GRMZM2G380765	Zm00001d048064	10	74217570	74219160	3.752	2.45354	0.139838	0.182915	0.297028	0.369228
	GRMZM2G099002	Zm00001d024762	10	86711390	86721041	4.06399	4.04704	0.941726	1.28315	1.36384	1.6671
	AC199571.3_FG004	Zm00001d024894	10	93236286	93238055	15.2193	12.707	0	0	0	0
	GRMZM2G131611	Zm00001d024927	10	95136279	95139575	4.17443	4.83744	2.1131	1.90623	1.78222	1.86564
	GRMZM2G001853	Zm00001d025229	10	109362840	109364087	1.89555	1.17106	0	0.195774	0.173405	0.323333
	GRMZM5G831009	Zm00001d025343	10	113944182	113946319	12.6772	5.24733	4.39368	4.11524	2.33784	2.96861
	GRMZM2G014022	Zm00001d025360	10	114529703	114531364	8.06459	3.43604	2.59371	1.25656	1.62177	3.1228
	GRMZM2G071264	Zm00001d025795	10	128724648	128759170	16.8741	7.97458	1.2012	1.84448	1.75474	1.75505
	GRMZM2G046952	Zm00001d025901	10	132120550	132121962	11.521	9.03515	2.66247	1.37855	1.63875	1.63766
	GRMZM2G018027	Zm00001d026012	10	134741566	134743313	52.9982	50.5683	3.76617	6.38598	6.86837	4.45311
	GRMZM2G181030	Zm00001d026017	10	134854638	134857160	5.63515	8.60102	0.765557	1.43789	0.955194	0.876399
	GRMZM2G031280	Zm00001d026021	10	135016428	135017420	1.55543	1.32807	0.168038	0.48845	0.302847	0.484022
	AC233979.1_FG011	Zm00001d026032	10	135199335	135200453	0.14922	0.282848	0	0	0	0
	GRMZM2G113800	Zm00001d026042	10	135354514	135356329	16.0108	18.4904	2.22354	3.9061	2.26503	3.24878
	GRMZM2G077069	Zm00001d026078	10	136725465	136728946	1.90846	1.39266	0.35815	0.281087	0.276632	0.103163
	GRMZM2G080516	Zm00001d026191	10	139299146	139301101	8.10983	4.63864	1.5071	1.58701	2.2403	1.99309
	GRMZM2G128078	Zm00001d026194	10	139408195	139410816	17.0069	15.63	4.77751	7.07097	7.00782	8.37459
	AC208110.2_FG007	Zm00001d026223	10	140166884	140168667	47.2285	40.0343	9.08093	8.5994	16.3296	18.596
	GRMZM2G119802	Zm00001d026288	10	141516809	141520645	22.9778	21.8521	8.97787	8.71587	8.58678	8.68738
	GRMZM2G327234	Zm00001d026289	10	141588089	141592033	12.1111	9.45422	2.73288	4.06273	3.57841	3.59857
	GRMZM2G029039	Zm00001d026321	10	142218302	142221256	27.2482	28.2349	10.0688	11.3554	12.7873	12.2703
	GRMZM5G893216	Zm00001d026375	10	143339232	143340022	107.597	111.023	22.4207	30.6434	18.6497	27.9439
	GRMZM2G445575	Zm00001d026398	10	143949572	143957213	2.21525	1.18138	0.758218	0.613963	0.752968	0.805997
	GRMZM2G136960	Zm00001d026414	10	144108828	144109924	2.3167	2.099	0.990107	0.558674	1.12463	0.671043
	GRMZM2G076602	Zm00001d026448	10	144777835	144780346	11.015	9.3046	4.39111	4.9331	2.74999	3.72231
	GRMZM2G445616	Zm00001d026457	10	144892214	144893091	5.37256	4.26575	0.316747	0.552427	1.27219	0.729893
	GRMZM2G179523	Zm00001d026559	10	146755241	146758029	76.4157	62.605	13.5241	14.6389	33.0954	30.8757
	GRMZM5G835039	Zm00001d026611	10	147547093	147548066	0.900031	0.812388	0.171316	0.0995956	0.264647	0.164488
	GRMZM2G142802	Zm00001d026632	10	147860137	147861369	466.872	422.522	67.7102	93.6231	71.6016	64.0153
	GRMZM2G074107	Zm00001d026652	10	148078547	148081474	39.9441	36.17	10.3939	11.0625	10.8071	14.0227
	GRMZM6G644461	Zm00001d039226	scaffold_12	1430	1889	4.53742	3.44029	1.6928	1.05441	1.4943	1.97362
	GRMZM6G650316	Zm00001d010715	scaffold_148	3	412	5.53598	3.21422	0.199357	0.695384	1.07787	1.14847
	GRMZM2G108663	NA	1	423621	424483	4.59526	2.38388	0.0644504	0.0562029	0.049781	0
	AC204887.4_FG003	NA	1	458334	458906	11.9478	8.74582	0	0.0846476	0.0749755	0.186401
	GRMZM2G483779	NA	1	1155582	1156724	4.35172	4.17528	0.107376	0	0.0829363	0
	AC197387.3_FG004	NA	1	63922832	63923296	2.87272	1.81509	0.478458	0.834461	0.831503	0.689081
	GRMZM2G054304	NA	1	85438081	85439332	1.6671	1.3904	0.48868	0.348664	0.411767	0.383893
	AC205513.3_FG003	NA	1	101000403	101001765	9.54442	6.9827	0.803187	1.34244	3.25697	2.57058
	GRMZM2G300424	NA	1	115768429	115770454	9.44829	7.85116	0.762973	0.998005	1.62061	1.86803
	GRMZM5G835985	NA	1	116587735	116588867	1.10532	0.838058	0.0490915	0.128428	0.113754	0.18854
	GRMZM5G847979	NA	1	116596013	116596854	0.495775	0.250599	0	0	0.0510225	0
	AC213981.3_FG001	NA	1	122892269	122892715	14.8486	13.5713	5.35054	5.75092	2.59496	3.82309
	GRMZM5G841743	NA	1	123022649	123023628	21.8945	18.732	4.3702	5.49371	4.95366	3.54209
	GRMZM2G022804	NA	1	123262020	123263713	5.66024	4.39592	1.80689	1.9182	1.36529	1.24458
	GRMZM2G087016	NA	1	128499735	128500473	5.8747	5.42501	1.20424	1.1814	0.523205	0.86718
	GRMZM5G883813	NA	1	128710820	128712394	2.80946	3.34928	0.812239	1.04705	1.11835	0.610329
	GRMZM5G891425	NA	1	136808041	136809704	2.6341	2.53611	1.13648	0.728712	0.413086	0.545592
	GRMZM5G819500	NA	1	148373492	148374331	0.695738	0.439592	0	0	0.102288	0.127152
	GRMZM2G703772	NA	1	153011413	153011724	10.4361	7.10111	1.06963	1.24367	1.37695	0.684664
	AC208308.3_FG003	NA	1	155357506	155358598	1.47844	1.42868	0.115876	0.202096	0.358008	0.222516
	GRMZM2G069317	NA	1	169450319	169451878	10.2755	9.06237	3.52977	4.04192	1.9002	2.19093
	GRMZM2G430371	NA	1	184410045	184411988	0.632489	0.3633	0.0383063	0.133617	0.0887624	0.073559
	GRMZM2G384731	NA	1	185236912	185237746	0.849884	0.7581	0	0	0	0
	GRMZM2G126481	NA	1	185759669	185761948	0.32956	0.0925458	0	0	0	0
	GRMZM2G353607	NA	1	198640094	198643114	1.03605	0.490962	0.115038	0	0	0.0552263
	GRMZM2G083053	NA	1	198663554	198665686	0.0587121	0.370964	0	0	0	0
	GRMZM2G001877	NA	1	198676839	198679173	0.0715106	0.248506	0.0238204	0	0	0
	AC206198.3_FG001	NA	1	219771139	219772224	12.4157	9.08329	2.50959	2.5904	2.8878	2.45874
	GRMZM2G020556	NA	1	244220053	244222613	5.19973	3.51674	0.975802	1.1913	1.65814	1.12429
	GRMZM2G063082	NA	1	276652134	276653252	3.50667	1.27281	0.298234	0.43345	0.230354	0.0954492
	GRMZM2G046430	NA	1	287585483	287587675	5.65925	4.53416	2.17663	2.16925	2.13154	1.97792
	GRMZM2G423927	NA	1	301092022	301095672	1.78365	2.10947	0.868359	0.98308	0.541278	0.336425
	GRMZM2G362778	NA	2	8404876	8406440	4.24111	3.64033	0.426485	0.309924	0.24706	0.102372
	GRMZM2G129450	NA	2	14907724	14908279	18.9201	11.3851	7.10264	3.6639	4.48154	2.20915
	GRMZM2G429035	NA	2	20986711	20987558	3.54433	2.42605	0.524724	0.171591	0.151985	0.50381
	GRMZM5G804251	NA	2	40582404	40584332	0.497729	0.601619	0.0576679	0.100577	0.178169	0.166108
	GRMZM2G159481	NA	2	51791786	51793805	1.73509	1.24677	0.0453306	0.0395298	0	0
	GRMZM5G872150	NA	2	71238870	71241179	1.08926	1.01211	0.25612	0.335017	0	0.0819706
	AC196420.4_FG002	NA	2	71871023	71875334	0.286312	0.578887	0	0	0	0
	GRMZM2G178321	NA	2	76828991	76829964	5.74305	4.87433	1.94158	1.14535	1.05859	1.48039
	GRMZM2G127457	NA	2	87706649	87707712	0.431567	0.396625	0.0522751	0.136757	0.0807537	0
	GRMZM2G106092	NA	2	116106679	116108304	1.46336	0.616403	0.205242	0.208808	0	0.0328437
	GRMZM2G115870	NA	2	117944248	117944888	1.72586	1.63569	0.431168	0.501324	0.11101	0.413983
	GRMZM2G443291	NA	2	175923617	175925225	2.90576	2.88508	0.933349	0.964635	0.961215	0.730195
	GRMZM2G143426	NA	2	175931602	175932948	4.02877	3.36792	1.11489	1.40432	1.08439	0.79293
	GRMZM2G429188	NA	2	232238437	232239988	1.90969	1.22361	0	0.0625039	0.166086	0.0688193
	GRMZM2G355381	NA	3	9115081	9123289	0.611151	0.654772	0.212428	0.138933	0.205097	0.288945
	GRMZM2G540322	NA	3	11877820	11878553	6.9953	5.6057	0.378888	1.05729	0.877949	0.582058
	GRMZM2G540318	NA	3	11886543	11887276	3.24172	1.86857	0.30311	0.264322	0.23412	0.0727572
	GRMZM2G071664	NA	3	20893297	20894944	1.39316	1.37639	0.0675008	0.412041	0.260686	0.259242
	GRMZM2G071666	NA	3	20900985	20902632	1.01321	0.896256	0.168752	0.382609	0.260686	0.162026
	GRMZM2G125092	NA	3	36063907	36064506	2.85253	2.81339	0.741609	0.485031	0.572813	0.267019
	AC177922.2_FG002	NA	3	74807796	74808416	2.08385	1.61396	0.268699	0.234314	0.207541	0.257989
	GRMZM2G701576	NA	3	79124605	79126250	2.56147	2.17927	0.540663	0.766148	0.626406	0.42178
	AC198386.3_FG001	NA	3	83272572	83273030	4.36542	3.21793	0.363534	0.634027	0.467985	0.698089
	GRMZM2G108527	NA	3	83703300	83704486	2.42658	2.31092	0.328007	0.326895	0.760051	0.719849
	GRMZM2G110172	NA	3	88585342	88587500	1.43079	0.70856	0.412196	0.0898621	0.298478	0.123677
	GRMZM5G823990	NA	3	94465191	94466290	1.63182	1.2948	0.101129	0.220468	0.195277	0.291294
	AC210593.3_FG001	NA	3	105972988	105973596	5.68929	3.63801	1.18731	1.43359	1.83413	1.22767
	GRMZM5G825444	NA	3	105980937	105982406	0.624744	0.466506	0.0756744	0.0989858	0.116901	0.108987
	GRMZM2G353834	NA	3	116372692	116374188	14.835	9.47899	0.222929	0.388802	0.229584	0.249717
	GRMZM2G456149	NA	3	123374785	123378245	11.81	6.6493	1.0127	3.19278	2.34661	0.972338
	AC184170.4_FG002	NA	3	133684029	133684676	2.51239	2.7678	0.686675	0.748504	0.662978	0.659306
	GRMZM2G128928	NA	3	178014514	178015329	7.0597	7.49893	0.408976	0.47552	0.684427	0.719904
	GRMZM2G128923	NA	3	178022363	178023251	3.94434	3.20423	1.00105	0.818387	1.40143	1.08129
	AC201767.3_FG003	NA	3	203217609	203218133	14.0738	7.23444	0.317833	0.0923868	0.0818304	0
	GRMZM2G489119	NA	3	222928409	222930027	0.232056	0.0977475	0	0	0	0
	GRMZM2G163905	NA	4	44291549	44292008	4.62817	2.75223	1.33006	1.2653	1.30751	0.696571
	GRMZM5G855853	NA	4	46936417	46939407	12.3703	11.2683	4.89229	4.67255	4.18364	3.41113
	GRMZM2G366485	NA	4	48930262	48931692	25.4083	18.5053	3.49816	3.32166	6.21448	3.80656
	AC217270.3_FG004	NA	4	64929974	64930834	1.30905	0.67394	0	0	0	0
	GRMZM5G874178	NA	4	68920299	68921867	4.28351	4.33709	0	0.0618267	0	0.0340368
	GRMZM2G046392	NA	4	74045899	74049465	0.563689	0.11872	0.0834519	0.0363864	0	0
	GRMZM2G356534	NA	4	80256823	80257461	0.52262	0.660421	0	0	0	0
	GRMZM2G370924	NA	4	89133217	89135609	2.25032	1.98395	0.674049	0.912093	1.13102	0.758767
	GRMZM2G064250	NA	4	89507688	89508361	5.69803	4.38288	0.0825233	0	0.254961	0.0792341
	GRMZM2G061126	NA	4	89846710	89847733	9.37616	8.19084	0.162951	0.236831	0.251725	0.365065
	GRMZM2G412161	NA	4	90250660	90251333	0.371611	0.469594	0	0.071963	0	0
	GRMZM2G435536	NA	4	95082545	95083332	1.16545	1.20497	0.141169	0.246208	0.490671	0.203314
	GRMZM2G702522	NA	4	108608668	108609924	10.5274	8.01548	0.0442488	0	3.9304	2.37917
	GRMZM2G047763	NA	4	108614973	108617119	2.40775	1.90163	0	0	0.464611	0.539044
	GRMZM2G300916	NA	4	112954373	112955231	2.6728	2.57922	0	0	0.0500128	0.124339
	GRMZM2G389625	NA	4	134617296	134619190	3.28227	2.17129	0.352215	0.281548	0.521426	0.281814
	GRMZM5G845532	NA	4	134865905	134867181	4.73995	4.08955	1.56801	1.59525	0.874695	0.920034
	GRMZM2G340403	NA	4	144622254	144623444	3.25963	1.99311	0.747213	0.61087	0.252499	0.269037
	AC186156.3_FG004	NA	4	172851417	172852028	1.22777	0.517168	0	0	0	0
	GRMZM5G843484	NA	4	176110750	176111452	1.48451	1.35067	0.0791191	0.413966	0.0611109	0
	GRMZM2G033236	NA	4	198956014	198957649	0.670411	0.790702	0	0	0	0.0571775
	GRMZM2G180060	NA	4	215428935	215429463	13.2572	13.462	0.525715	0.916882	2.19272	2.62476
	GRMZM2G025477	NA	4	221299923	221301965	1.63872	1.23522	0.459675	0.434256	0.769274	0.331015
	GRMZM5G846071	NA	4	229150234	229150386	6.54812	5.51645	0	0	0	0
	GRMZM2G023982	NA	5	21012110	21025199	69.6211	43.3261	4.57208	4.84372	12.8124	11.3193
	AC195954.3_FG001	NA	5	46592508	46592939	5.89445	2.93062	0	0	1.79004	0.49448
	GRMZM2G173311	NA	5	54529290	54530351	0.550301	0.149014	0	0	0.0404529	0
	GRMZM2G497131	NA	5	59633270	59633865	8.54497	9.2934	2.42641	2.52281	4.25285	3.58415
	GRMZM2G165308	NA	5	70553533	70556044	10.8293	8.643	0	0	2.55748	1.45832
	GRMZM5G832381	NA	5	70576957	70578047	14.5397	14.7954	0.662758	0.400117	5.31598	5.48233
	GRMZM2G156983	NA	5	73261486	73265498	1.49319	3.40462	1.03802	1.1692	0.968794	0.99665
	AC226545.2_FG003	NA	5	82947447	82950485	2.63744	2.75823	0	0	0.031199	0
	GRMZM5G873359	NA	5	87143758	87144115	2.56529	1.76819	0	0	0	0
	GRMZM2G127478	NA	5	87959788	87960967	1.91033	3.62105	0.282817	0.411043	0.254853	0.271545
	GRMZM2G107715	NA	5	96622015	96623548	12.1913	12.3109	2.82817	3.16187	0.840176	1.14884
	GRMZM2G000775	NA	5	106523957	106524904	2.86221	2.28143	0.528045	0.818617	0.770397	0.450665
	GRMZM2G072417	NA	5	108675916	108678112	1.24017	1.25374	0	0	0	0
	GRMZM2G072407	NA	5	108684994	108686787	0.744603	0.529275	0	0	0	0
	GRMZM2G373023	NA	5	108695253	108696863	6.2448	5.82849	0.172628	0.331182	0.133336	0.066299
	GRMZM5G874612	NA	5	112562176	112562472	39.9171	40.4958	0.936375	1.6331	3.03765	2.87697
	GRMZM2G449941	NA	5	114408210	114409765	5.04365	5.01746	0.428951	0.498746	0.662637	0.411855
	AC185256.3_FG002	NA	5	114521081	114522111	2.15767	1.61369	0	0	0	0.168999
	GRMZM2G032640	NA	5	119408493	119410318	8.66434	7.39555	0.822431	1.67344	1.01168	0.906637
	GRMZM2G701781	NA	5	121134868	121135326	1.36419	1.03434	0.121178	0.317013	0.0935969	0.116348
	GRMZM2G148675	NA	5	121141724	121143079	18.9327	21.3183	3.36349	5.04346	1.86925	1.92978
	AC194613.2_FG002	NA	5	122298475	122298951	3.23803	3.98121	1.86568	0.711785	0.990715	0.783704
	GRMZM2G133870	NA	5	140674845	140676846	0.522212	0.536172	0	0	0	0
	GRMZM2G133862	NA	5	140697155	140698431	8.36847	5.7419	0	0	0	0
	GRMZM2G127883	NA	5	141761435	141763524	11.3031	11.2806	0.342281	0.3731	0.594844	0.575118
	AC195914.2_FG003	NA	5	142039702	142041027	0.503702	0.477385	0	0	0	0
	GRMZM2G419455	NA	5	142047353	142049608	1.13667	0.933648	0	0.0330177	0.0584901	0.145415
	GRMZM2G021301	NA	5	143803083	143804489	1.2763	1.02277	0	0	0	0
	AC184788.2_FG001	NA	5	153024029	153024767	3.55871	2.42698	0	0	0.116268	0
	AC216246.2_FG002	NA	5	166211600	166212593	1.27839	0.497066	0.0655132	0	0.101204	0
	GRMZM2G005311	NA	5	166523835	166525051	0.368332	0.879185	0.0545301	0.095104	0	0
	GRMZM2G051172	NA	5	179641013	179642277	1.48497	1.25101	0.131907	0.536793	0	0
	GRMZM2G051192	NA	5	179648808	179650072	0.59399	0.333604	0.0879379	0	0	0
	GRMZM2G390560	NA	5	179841156	179882840	7.16404	4.87469	1.56032	1.28061	0.0708927	0
	GRMZM2G411771	NA	5	193738599	193775876	0.753507	0.856967	0.200797	0.306427	0.155094	0.0963968
	AC212225.3_FG001	NA	6	11164454	11164792	4.43302	3.11216	0	0	0.126729	0
	GRMZM5G854551	NA	6	11214600	11215651	2.10309	2.00574	0	0.0922111	0.0816749	0
	GRMZM2G041442	NA	6	14355792	14356973	3.88483	2.36532	0.894072	0.77966	0.835958	0.768075
	GRMZM2G483598	NA	6	14357580	14358669	5.59144	5.08153	0.510282	0.622975	0.709447	0.685921
	AC187279.3_FG004	NA	6	48733757	48734227	21.5369	16.6877	5.31408	5.3549	6.20244	3.28813
	GRMZM5G890040	NA	6	49455925	49457383	2.37476	2.5309	0.724327	0.797857	0.412237	0.622251
	GRMZM2G096876	NA	6	59425432	59426955	8.62825	6.1266	0.291972	0.318262	0.197327	0.105126
	GRMZM5G875038	NA	6	71480716	71481973	33.6808	28.556	6.01305	5.24357	4.61028	3.01405
	AC195351.3_FG003	NA	6	73669354	73670133	2.19425	1.69074	0.99832	0.310917	0.771095	0.410799
	AC195351.3_FG001	NA	6	73810293	73811198	12.5786	11.9942	1.4734	2.78384	1.0432	0.825225
	GRMZM2G356338	NA	6	79847300	79848153	8.9452	7.84472	1.23746	1.47667	0.80489	0.437736
	GRMZM2G162336	NA	6	79854634	79855807	2.20455	1.66251	0.615902	0.289201	0.292749	0.181955
	GRMZM2G100719	NA	6	93423506	93424080	4.93672	2.66049	1.25751	0.674825	0.224144	0
	GRMZM2G391951	NA	6	110280615	110281197	5.79981	5.88134	0.190809	0.0831957	0.810585	0.274805
	GRMZM2G420883	NA	6	121259761	121260572	5.80924	3.37815	2.19195	1.55305	1.3756	2.10458
	GRMZM2G117436	NA	6	138656433	138657723	1.94265	0.970529	0.240782	0.262462	0.604429	0.173389
	GRMZM2G117430	NA	6	138672791	138674080	13.0705	12.6305	2.65147	4.30905	2.88579	2.31436
	GRMZM2G362926	NA	6	143264195	143265576	5.10476	4.77126	0.603698	1.15818	1.1191	0.96606
	GRMZM2G315199	NA	6	156316174	156317944	31.043	38.2155	8.8566	13.1186	15.792	15.4995
	AC206165.3_FG019	NA	6	159858828	159860325	2.09	1.65507	0.29704	0.323785	0.544899	0.249551
	GRMZM2G406168	NA	7	6363589	6364567	3.70966	2.96354	0.340883	0.495435	0.35106	0.327296
	GRMZM2G087575	NA	7	6502603	6504145	9.27951	5.60673	0.288377	0.628685	0.306268	0.276883
	GRMZM2G127841	NA	7	7548219	7549751	1.79721	1.61729	0.253976	0.348032	0.224193	0.243853
	GRMZM5G855743	NA	7	22328877	22330186	4.55682	2.73822	0.0424585	0.0740505	0.131179	0.0407663
	GRMZM2G013920	NA	7	22372740	22374417	10.4983	8.2679	0.563499	1.0695	1.17771	0.477388
	GRMZM2G038926	NA	7	24092591	24093557	9.79933	6.54615	2.01316	1.85586	1.95479	1.54634
	GRMZM2G075018	NA	7	42941429	42943097	1.92589	1.32747	0.366583	0.377795	0.360368	0.223982
	GRMZM2G105657	NA	7	46056545	46058052	1.74396	0.944482	0.0737675	0.0643277	0.284887	0.141655
	GRMZM2G181106	NA	7	49405666	49407010	1.05525	1.25504	0.248122	0.540926	0.447178	0.277938
	GRMZM2G089750	NA	7	53039574	53040991	2.94388	3.6085	0.313798	0.136821	0.333266	0.0376614
	GRMZM5G869530	NA	7	63018118	63019391	7.44484	4.50232	0.141709	0.370724	0.109455	0.136061
	AC195370.3_FG004	NA	7	65768085	65768981	0.947388	0.972715	0.236684	0	0.0609376	0.1515
	GRMZM2G700046	NA	7	69491445	69493655	42.1915	28.453	2.55848	3.69809	6.38865	2.92762
	GRMZM2G181415	NA	7	72163759	72165053	7.38181	5.45841	1.88982	1.64798	1.5592	0.948485
	GRMZM2G008108	NA	7	73538893	73547865	1.25512	0.234971	0	0.0540123	0.0478407	0.0594697
	GRMZM2G108864	NA	7	81429366	81430783	11.0337	5.42229	0.408375	0.569786	1.45096	1.01946
	GRMZM2G116460	NA	7	81477942	81479359	3.73373	0.928172	0	0	0	0
	GRMZM2G119203	NA	7	93011763	93013134	0.760647	0.538276	0.202699	0.0707042	0.0313127	0.0778481
	GRMZM2G119209	NA	7	93019199	93020572	1.36717	1.26695	0.161923	0.388307	0.156335	0.194337
	GRMZM2G700192	NA	7	113618935	113620191	0.730608	0.839317	0	0	0.205064	0.169941
	GRMZM2G078368	NA	7	116476493	116477918	15.5254	16.6161	4.53831	3.86552	6.11399	6.18147
	AC210027.3_FG003	NA	7	130210902	130211315	6.95738	5.73381	2.41829	2.34314	2.69803	2.4509
	GRMZM2G422955	NA	7	147350044	147351093	1.35172	0.452152	0.0529721	0.0461934	0.122746	0.305165
	GRMZM2G027490	NA	7	163195588	163196218	7.01251	4.17996	0.528881	0.691803	1.42976	0.338534
	AC211471.3_FG003	NA	7	171632932	171656173	0.535183	0.441063	0	0	0	0
	GRMZM5G827611	NA	8	20304438	20304986	62.1613	64.4188	20.4462	27.5002	17.3985	20.4631
	GRMZM2G527017	NA	8	21599697	21601434	3.86699	2.39778	0.864073	1.20002	1.28537	0.43018
	GRMZM5G873870	NA	8	27291808	27295512	18.1368	18.2976	7.01201	7.32382	8.16993	8.82456
	AC202549.3_FG008	NA	8	29951880	29952416	21.222	19.4501	6.83606	8.12901	7.60017	7.65753
	AC196158.3_FG002	NA	8	31983946	31985238	1.77567	1.14233	0.0860336	0	0.232581	0.0826045
	GRMZM2G079790	NA	8	31991999	31993305	1.43726	1.04937	0.042556	0.0742205	0.0986098	0.163439
	GRMZM5G852876	NA	8	33088147	33089570	0.322463	0.148177	0	0	0	0
	GRMZM2G125747	NA	8	33095497	33096920	6.04516	3.71632	0.48981	0.427131	1.89163	1.41086
	GRMZM2G103914	NA	8	36299064	36300548	13.9148	11.6514	1.23602	1.43713	1.53329	1.29464
	GRMZM5G888999	NA	8	41352068	41353005	2.89273	2.92437	0.41508	1.03418	0.687009	0.512403
	GRMZM2G115905	NA	8	47434903	47439361	2.84137	2.2483	0.707642	0.833068	0.95651	0.781354
	GRMZM2G123842	NA	8	52359461	52360331	6.23049	4.96623	0.319292	0.66824	1.82498	0.490506
	GRMZM2G094808	NA	8	55513289	55514297	2.32738	3.00362	1.31959	1.15073	1.01924	0.570147
	GRMZM2G135317	NA	8	79388503	79389677	0.768064	1.1647	0.358183	0.312347	0.237135	0.0982591
	GRMZM2G140153	NA	8	86856374	86858576	4.22068	3.72619	1.34815	1.44434	1.87434	1.44235
	GRMZM2G056068	NA	8	90247046	90249997	7.14491	5.75854	1.31181	1.04589	1.93961	1.36748
	GRMZM2G058036	NA	8	90627434	90628224	6.80785	6.33547	2.39078	1.47165	0.597435	0.9452
	GRMZM2G340297	NA	8	96665254	96666068	2.561	2.33011	0.204739	0.238052	0.210851	0.327631
	GRMZM2G145632	NA	8	96687688	96689353	14.5829	11.5888	4.40692	4.25057	4.66743	2.08358
	GRMZM2G162278	NA	8	97063565	97064941	1.36419	1.07264	0.161571	0.176119	0.031199	0
	GRMZM2G008032	NA	8	116198759	116200741	1.66265	1.013	0.553833	0.103492	0.580554	0.531759
	GRMZM2G088336	NA	8	119985734	119987262	5.70605	5.17506	1.09132	2.37916	2.33209	2.16549
	GRMZM5G850924	NA	8	122782594	122783925	1.15956	1.3465	0.125272	0.254896	0.258024	0.320744
	GRMZM2G700673	NA	8	134099838	134100379	7.71914	4.74888	0.541321	1.53416	1.46339	0.779618
	GRMZM5G873581	NA	8	150462856	150464471	1.79932	1.21267	0	0	0	0.306918
	GRMZM2G064530	NA	8	168121810	168123809	3.62388	3.43455	0.696419	0.6073	0.537909	0.401197
	GRMZM2G468140	NA	8	168134184	168135937	0.951979	0.601495	0.126843	0	0.0979726	0.182681
	GRMZM2G323413	NA	9	20189111	20190724	1.34492	1.89564	0.344614	0.150257	0.133089	0.430142
	AC193658.3_FG001	NA	9	25190396	25190842	22.7866	16.6396	3.23521	3.14673	2.21052	2.26996
	GRMZM2G338884	NA	9	32094091	32094987	10.5259	10.0571	2.80498	4.77275	4.43877	4.20399
	GRMZM2G144173	NA	9	34893692	34894869	18.1081	17.1956	5.61873	6.95842	7.9868	5.62145
	GRMZM5G836332	NA	9	36490196	36491535	1.74454	1.65339	0.041508	0.289571	0.0961813	0.239122
	AC214790.3_FG001	NA	9	37700353	37701027	4.45272	3.04784	0.082401	0.143713	0.0636459	0.0791168
	AC206169.3_FG002	NA	9	43766735	43767624	0.750459	0.889063	0.0624952	0.272489	0.0482708	0.0600043
	GRMZM2G093111	NA	9	44262119	44263795	1.13077	0.714462	0.251109	0	0	0
	GRMZM2G105173	NA	9	45813369	45815127	2.44438	1.40949	0.221344	0.220594	0.293082	0.151802
	GRMZM5G890783	NA	9	50828961	50829512	2.79808	2.77134	0.604573	0.263604	1.01176	0.193492
	GRMZM2G047956	NA	9	54059936	54061219	3.86882	2.95801	0.129955	0.22665	0.100376	0.0831835
	GRMZM2G162677	NA	9	54928340	54929884	7.19333	3.72304	1.01963	1.02252	1.10257	1.02794
	GRMZM2G162675	NA	9	54935976	54937520	4.18794	2.83388	0.288004	0.345329	0.834194	0.62218
	GRMZM5G826830	NA	9	59557797	59558598	4.68452	2.76253	0.55482	0.725732	0.857077	0.532706
	GRMZM2G439337	NA	9	60107051	60108701	13.6788	11.8858	1.2465	1.67455	0.702572	0.388156
	GRMZM2G497928	NA	9	76062075	76062726	13.7013	11.0033	2.04739	2.90126	2.17441	1.88388
	GRMZM2G026184	NA	9	76063118	76063595	15.5449	12.9119	2.79267	3.55148	2.87605	1.67585
	GRMZM2G033179	NA	9	94912987	94914247	7.51463	4.55977	0.0441084	0.19232	0.306621	0
	AC202930.4_FG008	NA	9	94937822	94938642	12.0689	8.61242	0	0.329953	0	0.181646
	GRMZM2G058162	NA	9	106571597	106586004	4.25239	3.13461	1.22762	1.07053	0	0
	GRMZM2G080409	NA	9	130504423	130505892	2.49898	1.50717	0.643233	0.659906	0.584503	0.472279
	GRMZM2G112402	NA	9	134822483	134823934	2.75995	2.57943	0.0766125	0.200426	1.1835	0.404574
	GRMZM2G159768	NA	9	144019861	144020508	7.08622	9.4431	0	0.224551	1.39225	0.329653
	GRMZM5G862857	NA	10	3192610	3193424	0.92196	0.970879	0.136493	0.059513	0.158139	0.131052
	GRMZM2G380112	NA	10	15157553	15159035	1.32375	1.32267	0.164073	0.286154	0.221775	0.157533
	GRMZM2G348695	NA	10	21763283	21764989	0.238236	0.100351	0	0	0	0
	GRMZM5G862276	NA	10	31141775	31142478	1.4231	1.04903	0	0	0.0610241	0
	GRMZM2G064008	NA	10	31461032	31461941	8.30599	5.01102	0.785401	0.871685	0.882382	0.47988
	GRMZM2G042995	NA	10	37346572	37348590	32.8124	28.1914	11.35	11.9876	16.512	12.2995
	GRMZM2G041055	NA	10	40894399	40895923	7.41816	5.84586	0.328253	0.286248	0.169027	0.245132
	GRMZM2G015599	NA	10	46274087	46275527	22.6248	18.1938	1.89134	2.59177	3.27946	1.81595
	GRMZM2G104489	NA	10	46304749	46305468	20.9881	14.7263	2.85829	2.69461	2.74473	1.55761
	GRMZM5G885862	NA	10	104752909	104753346	3.71696	2.89047	0.888915	1.32885	1.07893	0.487706
	GRMZM5G818664	NA	10	137043066	137043650	1.49851	1.89363	0.665547	0.497467	0.660938	0.182577
	GRMZM2G406074	NA	10	148287343	148294011	10.929	7.81989	0.0838503	0.170614	0.151119	0.107344
	GRMZM6G575933	NA	scaffold_86	1	312	3.88008	2.19796	0.178271	0.155459	0.137695	0.342332
	GRMZM2G465860	NA	scaffold_508	433002	435910	0.930605	0.923984	0.088568	0	0	0
	GRMZM5G806488	NA	Pt	92870	131084	0.501252	0.506735	0.0534301	0.0698891	0	0.0769507
	GRMZM6G182520	NA	scaffold_288	1500	2578	167.685	135.454	37.3947	50.7638	26.1528	25.0425
	GRMZM6G630632	NA	scaffold_412	1	1424	1.02314	1.18949	0.10906	0.142656	0.210593	0.0523567
