# Supplementary material for: Candidate loci for the kernel row number in maize revealed by a combination of transcriptome analysis and regional association mapping
Source: BMC Plant Biol. 2019 May 16;19:201. doi: 10.1186/s12870-019-1811-1 (PMC6521486; doi:10.1186/s12870-019-1811-1)
Supplement: Supplementary file 13 — Table S6. List of the DEGs between IL_A and IL_B. (XLSX 107 kb) [file 12870_2019_1811_MOESM13_ESM.xlsx]

## Sheet: Table S6
Table S6 List of the DEGs between NIL_A and NIL_B
		Up-regulated gene list						Down-regulated gene list
GeneID (v3)	GeneID (v4)	log2FoldChange	padj	significant		GeneID (v3)	GeneID (v4)	log2FoldChange	padj	significant
GRMZM2G079348	Zm00001d054044	1.21126	4.56e-05	TRUE		GRMZM2G069569	Zm00001d053974	-1.06089	0.0148765	TRUE
GRMZM2G158729	Zm00001d053672	1.78331	0.0370267	TRUE		GRMZM2G019106	Zm00001d053967	-1.09291	6.75e-08	TRUE
GRMZM2G168404	Zm00001d053586	1.17084	0.0230322	TRUE		GRMZM2G423129	Zm00001d053926	-2.13046	3.87e-30	TRUE
AC208724.3_FG001	Zm00001d053581	1.6288	0.000978122	TRUE		AC233922.1_FG008	Zm00001d053897	-1.85305	0.000109454	TRUE
GRMZM2G134582	Zm00001d053576	2.0723	1.41e-05	TRUE		GRMZM2G153745	Zm00001d053868	-1.08628	4.85e-05	TRUE
GRMZM2G417070	Zm00001d053530	8.90274	3.95e-16	TRUE		GRMZM2G351747	Zm00001d053799	-1.02854	0.000663217	TRUE
GRMZM2G126190	Zm00001d053177	1.04503	9.13e-15	TRUE		GRMZM2G015419	Zm00001d053675	-2.57307	1.44e-21	TRUE
GRMZM5G814787	Zm00001d053153	1.3901	0.00288463	TRUE		GRMZM2G039322	Zm00001d053538	-3.60614	9.94e-29	TRUE
GRMZM2G435592	Zm00001d053087	1.25159	2.92e-05	TRUE		GRMZM2G052102	Zm00001d053442	-1.41082	0.0408838	TRUE
GRMZM2G028046	Zm00001d053006	1.19873	0.00363608	TRUE		GRMZM2G167126	Zm00001d053266	-1.6201	4.11e-05	TRUE
GRMZM2G045057	Zm00001d053004	2.10883	0.00453699	TRUE		GRMZM2G121034	Zm00001d053067	-1.70722	3.83e-33	TRUE
GRMZM2G044107	Zm00001d052792	1.45874	0.000490638	TRUE		GRMZM2G325118	Zm00001d052958	-1.42154	0.0358074	TRUE
GRMZM2G488465	Zm00001d052781	1.59948	1.79e-10	TRUE		GRMZM2G017411	Zm00001d052947	-2.50475	6.88e-22	TRUE
GRMZM2G016997	Zm00001d052695	1.04095	1.02e-06	TRUE		GRMZM2G460544	Zm00001d052890	-1.50371	1.44e-20	TRUE
GRMZM2G423831	Zm00001d052630	1.25596	6.73e-05	TRUE		GRMZM2G098696	Zm00001d052738	-3.32907	1.52e-10	TRUE
GRMZM6G654251	Zm00001d052532	1.56154	0.003439	TRUE		GRMZM2G157481	Zm00001d052733	-1.32303	6.07e-07	TRUE
GRMZM2G015709	Zm00001d052492	1.56524	0.000129191	TRUE		GRMZM2G081794	Zm00001d052558	-3.84994	1.44e-08	TRUE
GRMZM2G070312	Zm00001d052346	1.07875	0.00139944	TRUE		AC190885.4_FG006	Zm00001d052372	-1.65244	8.78e-07	TRUE
GRMZM5G822947	Zm00001d052333	1.15695	1.3e-06	TRUE		GRMZM2G115481	Zm00001d052371	-3.57919	9.99e-09	TRUE
GRMZM2G441144	Zm00001d052123	1.48754	0.0236028	TRUE		GRMZM2G032619	Zm00001d052343	-1.1738	0.00160514	TRUE
GRMZM2G155499	Zm00001d052054	1.91925	0.000526063	TRUE		GRMZM2G021401	Zm00001d052301	-1.37603	0.048722	TRUE
GRMZM2G135073	Zm00001d052051	1.12233	1.06e-05	TRUE		GRMZM2G169628	Zm00001d052210	-1.06508	0.00297661	TRUE
AC189280.3_FG001	Zm00001d051943	5.97557	0.00255879	TRUE		GRMZM2G007729	Zm00001d052194	-5.86998	1.35e-23	TRUE
GRMZM2G118579	Zm00001d051867	1.32271	0.00058836	TRUE		GRMZM2G370777	Zm00001d052180	-1.50485	3.64e-05	TRUE
GRMZM2G122846	Zm00001d051739	1.31452	1.4e-09	TRUE		GRMZM2G079381	Zm00001d052165	-1.14892	2.01e-08	TRUE
GRMZM2G065030	Zm00001d051634	1.14073	0.0349915	TRUE		GRMZM2G064537	Zm00001d052093	-1.42585	1.23e-31	TRUE
GRMZM2G138683	Zm00001d051550	1.14224	0.000222679	TRUE		GRMZM2G101125	Zm00001d052063	-1.08264	0.000109941	TRUE
GRMZM2G414304	Zm00001d051524	5.14217	1.06e-07	TRUE		GRMZM2G082007	Zm00001d051870	-1.13283	1.17e-12	TRUE
GRMZM2G003514	Zm00001d051465	7.13946	0.0153273	TRUE		GRMZM2G380457	Zm00001d051785	-1.24394	8.84e-05	TRUE
GRMZM2G373522	Zm00001d051420	1.28931	6.31e-23	TRUE		GRMZM2G122715	Zm00001d051746	-2.22098	4.34e-13	TRUE
GRMZM2G163925	Zm00001d051389	2.2784	0.0162411	TRUE		GRMZM2G124663	Zm00001d051697	-1.37355	0.00153339	TRUE
GRMZM2G163396	Zm00001d050938	1.03886	0.000929319	TRUE		GRMZM2G004748	Zm00001d051514	-1.18775	2.61e-20	TRUE
GRMZM2G456422	Zm00001d050908	1.57628	5.36e-09	TRUE		GRMZM2G081172	Zm00001d051499	-1.49309	0.000483403	TRUE
GRMZM2G095397	Zm00001d050903	1.75591	2.21e-33	TRUE		GRMZM2G303244	Zm00001d051415	-1.57629	2.08e-13	TRUE
GRMZM2G002173	Zm00001d050865	1.42926	0.0485668	TRUE		GRMZM2G047128	Zm00001d051365	-2.08001	0.000825707	TRUE
GRMZM2G000380	Zm00001d050848	2.15197	0.0414365	TRUE		GRMZM2G111045	Zm00001d051269	-1.23739	3.33e-17	TRUE
GRMZM2G158384	Zm00001d050811	4.37782	0.00301543	TRUE		GRMZM2G125529	Zm00001d051139	-2.40778	1.34e-11	TRUE
GRMZM5G807791	Zm00001d050704	1.55669	6.27e-23	TRUE		GRMZM2G377451	Zm00001d051072	-4.71156	5.86e-06	TRUE
GRMZM2G015190	Zm00001d050642	2.26844	2.54e-48	TRUE		GRMZM2G019335	Zm00001d051018	-3.06432	5.05e-40	TRUE
GRMZM2G355229	Zm00001d050595	9.37192	4.27e-29	TRUE		GRMZM2G071630	Zm00001d051001	-1.35945	7.75e-29	TRUE
AC232321.1_FG008	Zm00001d050594	5.86841	0.00445564	TRUE		GRMZM2G127924	Zm00001d050959	-6.64609	5.79e-05	TRUE
GRMZM2G355221	Zm00001d050593	5.65427	8.26e-18	TRUE		GRMZM2G165257	Zm00001d050948	-4.26905	3.92e-05	TRUE
GRMZM5G899506	Zm00001d050500	1.60709	0.0252829	TRUE		GRMZM2G106752	Zm00001d050872	-1.52209	0.0151571	TRUE
GRMZM2G114778	Zm00001d050470	4.89793	2.23e-17	TRUE		GRMZM2G007306	Zm00001d050831	-1.4298	0.00493627	TRUE
GRMZM2G072608	Zm00001d050448	2.83004	0.0449926	TRUE		GRMZM2G372633	Zm00001d050830	-5.48645	0.026528	TRUE
GRMZM5G815851	Zm00001d050250	6.07379	0.00203259	TRUE		GRMZM2G134563	Zm00001d050735	-5.64716	2.68e-58	TRUE
GRMZM2G374817	Zm00001d050096	8.05372	3.53e-13	TRUE		GRMZM5G811633	Zm00001d050712	-1.62021	2.06e-06	TRUE
GRMZM2G084885	Zm00001d049990	2.55864	0.0447979	TRUE		GRMZM2G156079	Zm00001d050649	-4.69561	6.31e-05	TRUE
GRMZM2G134708	Zm00001d049954	1.10917	7.85e-07	TRUE		GRMZM2G143357	Zm00001d050567	-1.23931	4.46e-13	TRUE
GRMZM2G459828	Zm00001d049731	6.40365	3.12e-135	TRUE		GRMZM2G353734	Zm00001d050443	-1.16954	6.44e-07	TRUE
GRMZM2G420812	Zm00001d049659	2.01856	0.00507376	TRUE		GRMZM2G035268	Zm00001d050428	-1.05902	8.58e-11	TRUE
GRMZM2G129585	Zm00001d049545	1.16906	3.09e-12	TRUE		GRMZM2G160268	Zm00001d050403	-3.78632	7.05e-05	TRUE
GRMZM2G128504	Zm00001d049544	1.3063	0.00266128	TRUE		GRMZM2G060319	Zm00001d050389	-1.14286	0.0174191	TRUE
GRMZM2G139894	Zm00001d049190	1.16997	1.98e-11	TRUE		AC197047.3_FG001	Zm00001d050285	-3.79107	1.81e-06	TRUE
GRMZM2G079559	Zm00001d049157	2.58093	0.0355303	TRUE		AC205496.3_FG002	Zm00001d050279	-7.35462	1.04e-08	TRUE
GRMZM6G616789	Zm00001d049079	5.52318	5.79e-10	TRUE		GRMZM2G148561	Zm00001d050195	-1.00395	1.71e-05	TRUE
GRMZM2G085711	Zm00001d049008	8.68557	4.08e-61	TRUE		GRMZM2G031954	Zm00001d049905	-1.28014	2.69e-08	TRUE
GRMZM2G165320	Zm00001d048788	10.0982	2.02e-27	TRUE		GRMZM2G051750	Zm00001d049902	-1.15856	8.7e-15	TRUE
GRMZM2G085854	Zm00001d048711	1.24483	0.000139112	TRUE		GRMZM2G071575	Zm00001d049834	-1.10884	0.000340591	TRUE
GRMZM6G617209	Zm00001d048634	1.44348	7.01e-34	TRUE		GRMZM2G037781	Zm00001d049595	-1.33417	0.0236521	TRUE
GRMZM2G047951	Zm00001d048415	5.15101	7.38e-08	TRUE		GRMZM2G390150	Zm00001d049561	-2.29722	0.0389739	TRUE
GRMZM2G370797	Zm00001d048408	8.05058	2.7e-73	TRUE		GRMZM2G104942	Zm00001d049554	-1.08128	0.000325626	TRUE
GRMZM2G126817	Zm00001d048347	5.65741	0.010661	TRUE		GRMZM2G014902	Zm00001d049543	-3.39633	1.34e-88	TRUE
GRMZM2G058133	Zm00001d048332	1.05709	0.0126468	TRUE		GRMZM2G174984	Zm00001d049387	-2.21073	2.06e-09	TRUE
GRMZM2G178741	Zm00001d048312	1.53937	0.00734263	TRUE		GRMZM2G450935	Zm00001d049377	-6.28867	0.000421349	TRUE
AC149829.2_FG002	Zm00001d048307	1.97106	7.05e-11	TRUE		GRMZM2G450939	Zm00001d049377	-1.29651	0.00204261	TRUE
GRMZM2G065237	Zm00001d048305	3.64832	1.94e-05	TRUE		GRMZM2G090010	Zm00001d049365	-1.00851	0.00397992	TRUE
GRMZM2G102161	Zm00001d048082	1.61049	0.00117142	TRUE		GRMZM5G894932	Zm00001d049325	-3.80843	0.00094324	TRUE
GRMZM2G356618	Zm00001d048032	7.75037	4e-11	TRUE		GRMZM2G101480	Zm00001d049320	-1.51711	1.48e-34	TRUE
GRMZM2G152895	Zm00001d048009	1.39881	1.5e-07	TRUE		GRMZM2G389944	Zm00001d049292	-1.39317	0.0391103	TRUE
GRMZM2G150594	Zm00001d047921	2.92611	0.00010252	TRUE		GRMZM2G097135	Zm00001d049244	-3.07577	2.59e-07	TRUE
AC208860.3_FG002	Zm00001d047850	5.41139	0.0346003	TRUE		GRMZM2G351347	Zm00001d049218	-1.83391	2.01e-05	TRUE
GRMZM2G151992	Zm00001d047814	1.1469	1.95e-06	TRUE		GRMZM2G157247	Zm00001d048914	-1.01547	0.0052707	TRUE
GRMZM2G124274	Zm00001d047807	5.51257	0.0282455	TRUE		GRMZM2G133675	Zm00001d048901	-1.01497	3.69e-06	TRUE
GRMZM2G162486	Zm00001d047765	1.05685	7.75e-05	TRUE		GRMZM2G058447	Zm00001d048802	-2.10792	1.69e-08	TRUE
GRMZM2G422303	Zm00001d047491	2.65497	0.0276492	TRUE		GRMZM5G860607	Zm00001d048720	-2.22629	0.000984383	TRUE
GRMZM2G043980	Zm00001d047367	6.11919	3.28e-198	TRUE		GRMZM2G062129	Zm00001d048693	-2.08097	5.53e-35	TRUE
AC217887.3_FG003	Zm00001d047247	5.66154	0.0113709	TRUE		GRMZM2G448213	Zm00001d048667	-1.12051	5.08e-05	TRUE
GRMZM2G175755	Zm00001d046555	3.38765	0.00723593	TRUE		GRMZM2G116803	Zm00001d048487	-2.94235	0.00303511	TRUE
GRMZM2G076526	Zm00001d046537	1.15167	4.59e-10	TRUE		GRMZM2G171464	Zm00001d048478	-1.21261	0.0134621	TRUE
GRMZM2G056093	Zm00001d046530	1.62589	2.07e-23	TRUE		GRMZM2G317931	Zm00001d048466	-1.04987	2.9e-06	TRUE
GRMZM2G157936	Zm00001d046493	1.79751	0.00347361	TRUE		GRMZM2G473274	Zm00001d048455	-5.8702	0.00538926	TRUE
GRMZM2G155675	Zm00001d046124	5.2448	0.0481378	TRUE		GRMZM2G087901	Zm00001d048311	-1.45448	0.000134979	TRUE
GRMZM2G420988	Zm00001d045884	5.77262	0.00672399	TRUE		GRMZM2G024718	Zm00001d048073	-3.96825	2.53e-62	TRUE
GRMZM2G071750	Zm00001d045782	1.13695	0.0171048	TRUE		GRMZM2G046601	Zm00001d048050	-1.49785	0.0334942	TRUE
GRMZM2G106276	Zm00001d045400	1.25177	1.48e-06	TRUE		GRMZM2G105834	Zm00001d047995	-1.21982	0.00155597	TRUE
GRMZM2G134260	Zm00001d045398	1.54748	1.28e-10	TRUE		GRMZM2G178287	Zm00001d047973	-3.56529	4.73e-45	TRUE
GRMZM2G131421	Zm00001d045392	2.50996	2.63e-40	TRUE		GRMZM2G178289	Zm00001d047973	-3.39022	2.98e-43	TRUE
GRMZM2G147399	Zm00001d045391	1.9217	9.45e-30	TRUE		GRMZM2G149798	Zm00001d047939	-1.97326	0.0187323	TRUE
GRMZM2G149132	Zm00001d045128	1.03281	0.000211578	TRUE		GRMZM2G036861	Zm00001d047896	-1.7488	0.00398875	TRUE
GRMZM2G307823	Zm00001d044726	1.85058	0.0252806	TRUE		GRMZM5G805540	Zm00001d047868	-3.44127	0.000958128	TRUE
GRMZM2G014329	Zm00001d044628	6.51137	0.00729101	TRUE		GRMZM2G073567	Zm00001d047847	-2.5575	5.2e-14	TRUE
GRMZM2G066101	Zm00001d044540	1.13814	6.38e-13	TRUE		GRMZM2G089803	Zm00001d047830	-2.80825	0.00628822	TRUE
GRMZM2G094490	Zm00001d044476	1.87671	0.000316381	TRUE		GRMZM2G366532	Zm00001d047799	-6.29415	9.37e-35	TRUE
GRMZM2G104549	Zm00001d044402	5.76725	9.65e-10	TRUE		GRMZM2G145562	Zm00001d047753	-1.61466	0.0382417	TRUE
AC208915.3_FG010	Zm00001d044401	4.32495	0.000129143	TRUE		GRMZM2G128953	Zm00001d047742	-1.98418	0.00273603	TRUE
GRMZM2G429955	Zm00001d044399	6.57874	5.2e-05	TRUE		GRMZM2G078472	Zm00001d047736	-2.65554	1.92e-21	TRUE
GRMZM2G074097	Zm00001d044228	3.90841	2.22e-73	TRUE		GRMZM5G898471	Zm00001d047726	-1.02619	0.00138221	TRUE
GRMZM2G022915	Zm00001d044056	1.24153	1.23e-06	TRUE		GRMZM2G057959	Zm00001d047705	-3.0321	0.00113101	TRUE
GRMZM2G022931	Zm00001d043929	1.29317	0.003375	TRUE		GRMZM5G899188	Zm00001d047553	-6.5366	1.04e-28	TRUE
GRMZM2G423202	Zm00001d043870	1.35959	0.00163982	TRUE		GRMZM2G404249	Zm00001d047548	-3.99644	1.36e-17	TRUE
GRMZM2G054663	Zm00001d043841	1.15698	0.0421575	TRUE		GRMZM2G012455	Zm00001d047542	-7.37217	8.51e-43	TRUE
GRMZM2G169654	Zm00001d043782	1.93465	1.03e-09	TRUE		GRMZM2G005984	Zm00001d047532	-1.79022	6.65e-07	TRUE
GRMZM2G380088	Zm00001d043674	1.63539	1.41e-06	TRUE		GRMZM2G043338	Zm00001d047503	-1.35888	7.16e-29	TRUE
GRMZM5G840538	Zm00001d043383	1.2264	0.0174788	TRUE		GRMZM2G151468	Zm00001d047480	-2.13946	2.48e-07	TRUE
GRMZM2G306143	Zm00001d043211	6.38337	0.00022384	TRUE		GRMZM2G170812	Zm00001d047463	-1.10591	0.000283334	TRUE
GRMZM2G043095	Zm00001d042993	2.40438	1.11e-08	TRUE		GRMZM2G323479	Zm00001d047453	-1.31247	0.0315459	TRUE
GRMZM2G047851	Zm00001d042810	1.19647	0.0127477	TRUE		GRMZM2G054603	Zm00001d047424	-2.35016	1.88e-06	TRUE
GRMZM2G096458	Zm00001d042528	1.02358	1.26e-12	TRUE		GRMZM2G174286	Zm00001d047362	-1.1062	6.98e-09	TRUE
GRMZM2G054713	Zm00001d042386	1.2261	1.1e-11	TRUE		GRMZM2G359322	Zm00001d047269	-1.66257	3.86e-06	TRUE
GRMZM2G025659	Zm00001d042346	1.08408	0.0250529	TRUE		GRMZM2G093096	Zm00001d047204	-1.88894	2.61e-36	TRUE
GRMZM2G126367	Zm00001d042209	1.50602	0.0239186	TRUE		GRMZM6G735128	Zm00001d047187	-2.57978	1.25e-41	TRUE
GRMZM2G025870	Zm00001d042192	1.8391	0.00121856	TRUE		GRMZM2G117956	Zm00001d047124	-4.5841	1.97e-74	TRUE
GRMZM2G146475	Zm00001d042102	4.91799	3.04e-191	TRUE		GRMZM2G095219	Zm00001d047074	-1.06714	6.19e-12	TRUE
GRMZM2G428168	Zm00001d042096	2.78979	0.00893191	TRUE		GRMZM2G331105	Zm00001d047074	-1.02166	2.24e-05	TRUE
GRMZM2G310069	Zm00001d042064	2.30543	2.19e-52	TRUE		GRMZM2G134045	Zm00001d047020	-1.43381	5.43e-14	TRUE
GRMZM2G057413	Zm00001d042062	2.92544	0.0057922	TRUE		GRMZM2G103647	Zm00001d046937	-1.38172	1.03e-06	TRUE
GRMZM2G077015	Zm00001d041777	7.25257	4.13e-06	TRUE		GRMZM2G038783	Zm00001d046925	-2.1149	3.85e-25	TRUE
GRMZM2G076946	Zm00001d041776	4.38913	1.8e-05	TRUE		GRMZM2G111066	Zm00001d046846	-5.55447	0.021314	TRUE
GRMZM2G112074	Zm00001d041606	1.1226	2.43e-11	TRUE		GRMZM2G050137	Zm00001d046823	-1.15806	0.000595359	TRUE
GRMZM2G403475	Zm00001d041426	1.84232	0.000634847	TRUE		GRMZM2G532970	Zm00001d046598	-4.52289	3.73e-19	TRUE
GRMZM2G061732	Zm00001d041076	1.08193	0.000561513	TRUE		GRMZM2G051135	Zm00001d046471	-2.70367	6.18e-05	TRUE
GRMZM5G818655	Zm00001d040682	1.19769	1.17e-05	TRUE		GRMZM2G017982	Zm00001d046377	-1.96766	7.88e-19	TRUE
GRMZM2G169382	Zm00001d040651	1.33329	3.59e-07	TRUE		GRMZM2G033566	Zm00001d046254	-1.43019	6.6e-07	TRUE
GRMZM2G136106	Zm00001d040650	1.61104	2.6e-16	TRUE		GRMZM2G148060	Zm00001d046243	-2.7512	0.00785087	TRUE
GRMZM2G142836	Zm00001d040599	1.31053	5.78e-10	TRUE		GRMZM2G110862	Zm00001d046242	-1.26415	4.66e-12	TRUE
GRMZM2G057352	Zm00001d040382	1.39209	0.0435139	TRUE		GRMZM2G126900	Zm00001d046234	-2.05886	6.81e-14	TRUE
GRMZM2G178875	Zm00001d040244	1.56633	0.0180828	TRUE		GRMZM2G376416	Zm00001d046210	-1.36433	2.68e-08	TRUE
GRMZM2G351895	Zm00001d040141	8.25809	2.44e-15	TRUE		GRMZM2G118019	Zm00001d045883	-1.08826	0.00741488	TRUE
GRMZM2G175284	Zm00001d040065	5.54816	1.03e-09	TRUE		GRMZM2G400694	Zm00001d045839	-1.32571	0.00550908	TRUE
GRMZM2G130864	Zm00001d040058	1.77782	0.0317685	TRUE		GRMZM2G129196	Zm00001d045787	-2.12481	2.98e-16	TRUE
GRMZM2G055446	Zm00001d039891	5.54161	0.0197969	TRUE		GRMZM2G018988	Zm00001d045678	-4.06704	5.57e-40	TRUE
GRMZM2G039104	Zm00001d039728	1.21837	0.00539957	TRUE		GRMZM2G037591	Zm00001d045584	-2.0306	0.0244073	TRUE
GRMZM2G464212	Zm00001d039681	2.14416	0.0299292	TRUE		GRMZM2G135044	Zm00001d045582	-1.66277	4.79e-06	TRUE
GRMZM2G054509	Zm00001d039669	1.54061	0.00815828	TRUE		GRMZM2G093195	Zm00001d045563	-1.10573	1.57e-14	TRUE
GRMZM2G127850	Zm00001d039365	2.55925	8.64e-41	TRUE		GRMZM2G083716	Zm00001d045544	-1.68457	6.84e-31	TRUE
GRMZM2G078839	Zm00001d039330	1.0412	9.66e-13	TRUE		GRMZM2G059361	Zm00001d045543	-7.58318	9.65e-09	TRUE
GRMZM2G318862	Zm00001d039327	1.17815	0.0175249	TRUE		GRMZM2G083711	Zm00001d045527	-1.5847	0.00120164	TRUE
GRMZM2G013010	Zm00001d039326	3.76449	0.00947073	TRUE		GRMZM2G069008	Zm00001d045488	-1.13989	5.69e-15	TRUE
GRMZM2G394962	Zm00001d039062	1.21707	7.42e-18	TRUE		GRMZM2G069911	Zm00001d045478	-2.49548	6.98e-57	TRUE
GRMZM2G085941	Zm00001d038971	1.06181	0.00114788	TRUE		GRMZM2G107609	Zm00001d045435	-1.50026	8.52e-30	TRUE
GRMZM2G093346	Zm00001d038867	3.53847	0.00718236	TRUE		GRMZM2G173628	Zm00001d045384	-1.00539	0.00354063	TRUE
GRMZM2G168898	Zm00001d038718	1.60805	0.000555598	TRUE		GRMZM2G169709	Zm00001d045365	-5.97541	0.00257773	TRUE
GRMZM5G829408	Zm00001d038664	1.67037	0.00740029	TRUE		GRMZM2G002614	Zm00001d045295	-2.13395	3.65e-11	TRUE
GRMZM2G079613	Zm00001d038642	2.47049	8.23e-08	TRUE		GRMZM2G047138	Zm00001d045134	-1.38151	0.0240574	TRUE
GRMZM2G073535	Zm00001d038594	1.16904	3.53e-16	TRUE		GRMZM2G156006	Zm00001d045120	-1.75763	0.000460914	TRUE
AC209257.4_FG003	Zm00001d038445	1.24716	2.79e-13	TRUE		GRMZM2G070475	Zm00001d045036	-5.41987	5.18e-26	TRUE
GRMZM2G071924	Zm00001d038375	1.84378	5.87e-05	TRUE		GRMZM2G088053	Zm00001d044951	-4.48821	1.21e-18	TRUE
AC203754.4_FG008	Zm00001d038358	1.02276	2.87e-07	TRUE		GRMZM2G135960	Zm00001d044874	-2.93614	1.71e-10	TRUE
GRMZM2G378604	Zm00001d038334	1.45667	1.89e-07	TRUE		GRMZM5G862101	Zm00001d044838	-1.36738	1.46e-10	TRUE
GRMZM2G135165	Zm00001d038325	1.26208	5.13e-05	TRUE		GRMZM2G003167	Zm00001d044829	-1.21018	0.034128	TRUE
GRMZM2G122709	Zm00001d038283	1.11453	2.66e-08	TRUE		GRMZM2G072091	Zm00001d044813	-1.39259	0.000114615	TRUE
GRMZM2G122712	Zm00001d038180	2.65063	0.0216869	TRUE		GRMZM2G335242	Zm00001d044728	-3.04552	0.000206005	TRUE
GRMZM2G062495	Zm00001d038034	1.05775	0.00257359	TRUE		GRMZM2G341658	Zm00001d044723	-1.11129	0.0138965	TRUE
GRMZM2G089231	Zm00001d037958	1.24814	0.00255537	TRUE		GRMZM2G166753	Zm00001d044628	-1.74902	0.000510896	TRUE
GRMZM2G309071	Zm00001d037913	1.49377	0.0484451	TRUE		GRMZM2G364566	Zm00001d044532	-2.72098	2.28e-21	TRUE
GRMZM5G898274	Zm00001d037909	1.58491	0.0103927	TRUE		GRMZM2G015364	Zm00001d044502	-2.23615	2.85e-05	TRUE
GRMZM2G093574	Zm00001d037886	1.84442	0.00887968	TRUE		GRMZM2G120619	Zm00001d044396	-3.56308	7.79e-23	TRUE
GRMZM2G045720	Zm00001d037868	5.24957	0.0458965	TRUE		AC217499.3_FG001	Zm00001d044307	-1.02062	7.47e-12	TRUE
GRMZM2G136161	Zm00001d037840	4.01929	9.59e-10	TRUE		GRMZM2G070961	Zm00001d044293	-1.07209	3.38e-10	TRUE
GRMZM2G103945	Zm00001d037779	1.55695	0.000256963	TRUE		GRMZM2G105140	Zm00001d044171	-1.54323	0.000825077	TRUE
GRMZM2G131784	Zm00001d037665	5.03853	4.98e-34	TRUE		GRMZM2G029547	Zm00001d044104	-1.20498	1.86e-09	TRUE
GRMZM2G307567	Zm00001d037660	3.63345	0.0066915	TRUE		GRMZM2G121878	Zm00001d044099	-1.17749	0.0299611	TRUE
GRMZM2G015432	Zm00001d037448	1.59358	9.2e-10	TRUE		GRMZM2G126260	Zm00001d044083	-1.22817	2.05e-05	TRUE
GRMZM2G073700	Zm00001d037209	1.06036	4.43e-05	TRUE		GRMZM2G087150	Zm00001d044045	-1.0887	8.56e-05	TRUE
GRMZM2G000674	Zm00001d037203	1.17334	9.28e-05	TRUE		GRMZM2G055585	Zm00001d043965	-1.1048	3.14e-07	TRUE
GRMZM2G008166	Zm00001d037170	1.94232	1.95e-10	TRUE		GRMZM5G849099	Zm00001d043837	-1.1232	4.16e-05	TRUE
GRMZM2G142816	Zm00001d037167	5.56231	0.0249401	TRUE		AC233882.1_FG005	Zm00001d043765	-1.97861	3.82e-14	TRUE
GRMZM2G464895	Zm00001d037041	1.40566	0.0380995	TRUE		GRMZM2G041774	Zm00001d043740	-2.3243	0.0030678	TRUE
GRMZM2G176660	Zm00001d037007	1.89641	0.0101076	TRUE		GRMZM2G014499	Zm00001d043581	-1.03498	9.11e-06	TRUE
GRMZM2G406331	Zm00001d036887	3.00881	0.0209408	TRUE		GRMZM2G330229	Zm00001d043540	-1.60322	2.97e-11	TRUE
GRMZM2G041714	Zm00001d036839	1.54665	3.73e-08	TRUE		GRMZM2G177929	Zm00001d043510	-1.2758	5.43e-06	TRUE
GRMZM2G473162	Zm00001d036672	1.4823	0.000131717	TRUE		GRMZM2G163407	Zm00001d043380	-1.6412	7.46e-05	TRUE
GRMZM2G145583	Zm00001d036615	1.99193	0.0233536	TRUE		GRMZM2G035790	Zm00001d043374	-5.46026	0.018507	TRUE
GRMZM2G047296	Zm00001d036199	1.99122	0.00401993	TRUE		GRMZM2G304474	Zm00001d043318	-1.32486	0.0120251	TRUE
GRMZM2G041171	Zm00001d036026	5.56231	0.0249458	TRUE		GRMZM2G436020	Zm00001d043318	-1.55008	0.0457674	TRUE
GRMZM2G076768	Zm00001d035465	3.5759	0.000542395	TRUE		GRMZM5G877838	Zm00001d043296	-1.02338	0.000229424	TRUE
GRMZM2G076943	Zm00001d035400	2.76168	0.000154823	TRUE		GRMZM2G386276	Zm00001d043231	-2.12522	0.0265673	TRUE
GRMZM2G035023	Zm00001d035064	1.41136	0.0471448	TRUE		GRMZM2G302293	Zm00001d043202	-1.69154	4.07e-09	TRUE
GRMZM2G083717	Zm00001d034888	2.2151	0.0121702	TRUE		GRMZM2G178704	Zm00001d043199	-2.08545	1.91e-08	TRUE
GRMZM2G455769	Zm00001d034763	1.32098	1.39e-08	TRUE		GRMZM2G069274	Zm00001d043076	-1.20528	0.0122618	TRUE
GRMZM2G477609	Zm00001d034688	2.34324	0.0115681	TRUE		GRMZM2G429982	Zm00001d042926	-1.19321	7.77e-16	TRUE
GRMZM2G087101	Zm00001d034634	1.01167	0.00537826	TRUE		AC209784.3_FG007	Zm00001d042922	-5.13518	1.5e-50	TRUE
GRMZM2G068989	Zm00001d034441	6.23005	0.000588024	TRUE		GRMZM2G054807	Zm00001d042887	-1.98498	0.0382888	TRUE
GRMZM2G028926	Zm00001d034372	1.64419	0.0134192	TRUE		GRMZM2G302245	Zm00001d042880	-3.24323	2.2e-27	TRUE
GRMZM2G135447	Zm00001d034212	1.06026	1.74e-05	TRUE		GRMZM2G083574	Zm00001d042814	-2.61578	0.0247809	TRUE
GRMZM2G395728	Zm00001d034099	4.15238	4.85e-08	TRUE		GRMZM2G135706	Zm00001d042737	-1.80814	6.44e-07	TRUE
AC190915.3_FG007	Zm00001d033927	1.63123	0.00172123	TRUE		GRMZM5G858197	Zm00001d042721	-1.00094	1.68e-06	TRUE
GRMZM2G026780	Zm00001d033846	1.25226	0.00394456	TRUE		GRMZM2G120244	Zm00001d042644	-3.57671	2.83e-07	TRUE
GRMZM2G144346	Zm00001d033719	1.59066	0.0034015	TRUE		GRMZM2G480551	Zm00001d042631	-1.55347	0.0171694	TRUE
GRMZM2G044762	Zm00001d033421	1.24041	5.59e-22	TRUE		GRMZM2G312654	Zm00001d042607	-1.66888	0.00787971	TRUE
GRMZM2G357081	Zm00001d033392	3.14197	0.000224154	TRUE		GRMZM2G156861	Zm00001d042541	-1.59334	4.01e-27	TRUE
GRMZM2G163807	Zm00001d033382	7.87043	3.36e-41	TRUE		GRMZM2G085113	Zm00001d042445	-1.49096	2.29e-13	TRUE
GRMZM2G081915	Zm00001d033339	1.48891	2.49e-20	TRUE		GRMZM2G050997	Zm00001d042148	-1.78808	1.99e-11	TRUE
GRMZM2G366373	Zm00001d033319	1.36068	0.00968764	TRUE		GRMZM2G158625	Zm00001d042136	-1.79148	3.74e-08	TRUE
GRMZM2G070252	Zm00001d033292	2.36876	1.58e-23	TRUE		GRMZM2G039867	Zm00001d042111	-1.24622	6.97e-06	TRUE
GRMZM2G108514	Zm00001d033024	1.65008	1.82e-05	TRUE		GRMZM2G136635	Zm00001d042030	-1.10874	2.51e-14	TRUE
GRMZM2G149446	Zm00001d032823	1.08997	0.00119081	TRUE		GRMZM5G813403	Zm00001d042016	-1.23549	2.79e-19	TRUE
GRMZM5G860498	Zm00001d032748	1.04383	3.89e-15	TRUE		GRMZM2G087590	Zm00001d041824	-1.34278	1.68e-05	TRUE
GRMZM2G456452	Zm00001d032578	1.1298	0.0248288	TRUE		GRMZM2G021378	Zm00001d041716	-3.41333	1.16e-07	TRUE
GRMZM5G886799	Zm00001d032469	1.5622	0.00609685	TRUE		AC210168.4_FG003	Zm00001d041553	-1.26313	1.92e-14	TRUE
GRMZM2G117193	Zm00001d032190	1.09038	2.26e-16	TRUE		GRMZM5G858784	Zm00001d041319	-1.31355	0.0387739	TRUE
GRMZM2G161368	Zm00001d032185	1.16083	4.26e-06	TRUE		GRMZM5G871631	Zm00001d041282	-3.72411	3.58e-09	TRUE
GRMZM2G429940	Zm00001d032155	1.14414	1.17e-05	TRUE		GRMZM2G062613	Zm00001d041201	-1.14202	2.71e-10	TRUE
GRMZM2G389567	Zm00001d032132	1.40113	1.81e-11	TRUE		GRMZM2G067223	Zm00001d041154	-1.01449	1.18e-05	TRUE
GRMZM2G059138	Zm00001d032094	1.48332	0.00232008	TRUE		GRMZM2G044503	Zm00001d041083	-2.89381	1.63e-34	TRUE
GRMZM5G840852	Zm00001d031918	2.32299	0.00317629	TRUE		GRMZM5G874082	Zm00001d041083	-2.39844	5.23e-30	TRUE
GRMZM2G493946	Zm00001d031862	4.96335	5.87e-07	TRUE		GRMZM2G360680	Zm00001d041041	-1.36936	0.00554366	TRUE
GRMZM2G007969	Zm00001d031806	3.73026	2.13e-17	TRUE		GRMZM2G174975	Zm00001d040733	-1.25615	2.05e-07	TRUE
GRMZM2G050556	Zm00001d031760	2.8817	3.8e-05	TRUE		GRMZM2G165746	Zm00001d040726	-1.05857	2.17e-05	TRUE
GRMZM2G154267	Zm00001d031751	1.57502	3.96e-23	TRUE		GRMZM2G467435	Zm00001d040725	-1.46203	3.26e-19	TRUE
GRMZM2G159581	Zm00001d031729	1.30392	0.00694442	TRUE		GRMZM2G331811	Zm00001d040672	-1.94983	1.84e-35	TRUE
GRMZM2G054252	Zm00001d031655	1.18073	0.00257552	TRUE		GRMZM2G065230	Zm00001d040593	-2.53669	0.0178527	TRUE
AC234203.1_FG011	Zm00001d031445	1.33917	1.81e-15	TRUE		GRMZM2G110731	Zm00001d040580	-5.3145	0.0284234	TRUE
AC234203.1_FG010	Zm00001d031444	1.2167	1.97e-14	TRUE		GRMZM2G160136	Zm00001d040500	-1.06283	3.04e-06	TRUE
GRMZM2G059012	Zm00001d031407	1.1508	0.00573228	TRUE		GRMZM2G089949	Zm00001d040362	-2.33294	8.11e-05	TRUE
GRMZM2G086285	Zm00001d031254	1.22765	3.39e-05	TRUE		GRMZM2G063156	Zm00001d040361	-1.28539	0.000143787	TRUE
GRMZM2G129597	Zm00001d031244	10.2418	8.25e-47	TRUE		GRMZM5G819807	Zm00001d040322	-1.06744	2.75e-11	TRUE
GRMZM2G357455	Zm00001d031239	1.0032	0.0121076	TRUE		EF517601.1_FG025	Zm00001d040264	-2.23478	0.0363116	TRUE
GRMZM2G071413	Zm00001d031229	1.3409	1.55e-05	TRUE		GRMZM5G891187	Zm00001d040089	-1.80573	4.83e-06	TRUE
GRMZM2G423472	Zm00001d031223	1.48495	0.024353	TRUE		GRMZM2G428905	Zm00001d040032	-1.45593	8.56e-05	TRUE
GRMZM2G099366	Zm00001d031183	3.24338	7.15e-21	TRUE		GRMZM2G011523	Zm00001d040029	-1.03927	2.21e-08	TRUE
GRMZM2G080603	Zm00001d031168	1.03397	1.54e-11	TRUE		GRMZM2G126749	Zm00001d039963	-2.37047	0.00777542	TRUE
GRMZM2G396477	Zm00001d031159	9.799	1.47e-123	TRUE		GRMZM2G112172	Zm00001d039938	-5.34435	0.0363969	TRUE
GRMZM6G247892	Zm00001d031149	1.61662	0.0108149	TRUE		GRMZM2G158232	Zm00001d039936	-7.46365	6.29e-21	TRUE
AC203989.4_FG001	Zm00001d031127	1.42533	0.00290448	TRUE		GRMZM2G422240	Zm00001d039935	-7.35038	4.77e-16	TRUE
GRMZM2G008250	Zm00001d031092	1.22246	0.000357889	TRUE		GRMZM2G437100	Zm00001d039933	-4.87546	1.61e-33	TRUE
GRMZM5G853836	Zm00001d031092	1.05671	8.17e-08	TRUE		GRMZM2G030712	Zm00001d039866	-1.89462	2.67e-11	TRUE
GRMZM2G034645	Zm00001d030901	1.00013	0.00708876	TRUE		GRMZM2G031040	Zm00001d039739	-3.56603	2.11e-16	TRUE
GRMZM2G065205	Zm00001d030614	1.21002	1.67e-14	TRUE		GRMZM2G066345	Zm00001d039691	-1.34421	0.00470296	TRUE
GRMZM2G130232	Zm00001d030550	2.12042	3.77e-17	TRUE		GRMZM2G094224	Zm00001d039687	-1.87471	0.018941	TRUE
GRMZM2G421493	Zm00001d030396	4.03294	2.34e-18	TRUE		GRMZM2G150906	Zm00001d039685	-1.59047	3.71e-16	TRUE
GRMZM2G152975	Zm00001d030348	1.38504	0.00248318	TRUE		GRMZM2G051753	Zm00001d039647	-1.13447	2.52e-06	TRUE
GRMZM2G069098	Zm00001d030250	2.04219	0.000718018	TRUE		GRMZM2G083810	Zm00001d039566	-7.86322	0	TRUE
GRMZM2G073026	Zm00001d030198	2.6959	0.000102667	TRUE		GRMZM2G380319	Zm00001d039492	-1.27261	0.00634519	TRUE
GRMZM5G873519	Zm00001d030127	1.62775	0.0421161	TRUE		GRMZM2G055313	Zm00001d039426	-1.56164	0.00221814	TRUE
AC209215.4_FG006	Zm00001d030057	5.77715	0.00749153	TRUE		GRMZM2G050952	Zm00001d039399	-1.12234	0.00832496	TRUE
GRMZM2G094639	Zm00001d029923	1.39487	3.31e-18	TRUE		GRMZM2G093405	Zm00001d039387	-1.12914	7.42e-18	TRUE
GRMZM2G172794	Zm00001d029908	5.76451	1.99e-11	TRUE		GRMZM2G099678	Zm00001d039301	-3.45307	7.76e-28	TRUE
GRMZM2G154549	Zm00001d029809	1.30909	0.0165824	TRUE		GRMZM2G010460	Zm00001d039280	-1.61715	8.04e-10	TRUE
GRMZM2G119766	Zm00001d029777	1.16819	1.41e-05	TRUE		GRMZM2G087103	Zm00001d039264	-1.96522	0.0106303	TRUE
GRMZM2G099467	Zm00001d029744	1.80023	3.89e-08	TRUE		GRMZM2G163883	Zm00001d039139	-5.55447	0.021314	TRUE
GRMZM2G396640	Zm00001d029647	1.13542	6.68e-08	TRUE		GRMZM2G325850	Zm00001d039113	-1.06212	0.000733413	TRUE
GRMZM2G058528	Zm00001d029625	1.31657	2.26e-07	TRUE		GRMZM2G097132	Zm00001d039102	-1.97335	1.96e-07	TRUE
GRMZM2G074208	Zm00001d029535	8.06286	9.24e-46	TRUE		GRMZM2G145527	Zm00001d039070	-1.086	0.000193214	TRUE
GRMZM2G060544	Zm00001d029506	1.52597	0.0358248	TRUE		GRMZM2G011932	Zm00001d039065	-1.02751	6.83e-12	TRUE
GRMZM2G179521	Zm00001d029502	1.63053	0.010219	TRUE		GRMZM2G402936	Zm00001d039040	-1.10257	0.00745155	TRUE
GRMZM2G109201	Zm00001d029254	1.275	1.04e-07	TRUE		GRMZM2G039886	Zm00001d039000	-1.60749	5.94e-09	TRUE
GRMZM2G312661	Zm00001d029028	1.61853	0.000913082	TRUE		GRMZM2G085641	Zm00001d038974	-1.10846	2.15e-05	TRUE
GRMZM2G165919	Zm00001d028931	2.11981	0.00479244	TRUE		GRMZM2G061568	Zm00001d038908	-2.53833	1.31e-07	TRUE
GRMZM2G179432	Zm00001d028601	1.04041	9.36e-09	TRUE		AC204050.4_FG006	Zm00001d038883	-3.69202	0.0109459	TRUE
GRMZM2G408887	Zm00001d028594	3.95106	0.00405733	TRUE		GRMZM2G096475	Zm00001d038870	-1.82302	0.0019232	TRUE
GRMZM2G012566	Zm00001d028548	2.21902	3.72e-33	TRUE		GRMZM2G074790	Zm00001d038857	-1.48447	8.19e-30	TRUE
GRMZM2G093217	Zm00001d028538	1.07252	7.55e-14	TRUE		GRMZM2G121229	Zm00001d038853	-1.27469	0.0126625	TRUE
GRMZM2G072492	Zm00001d028497	2.00702	0.0247263	TRUE		GRMZM2G360681	Zm00001d038806	-4.19354	5.24e-47	TRUE
GRMZM2G110913	Zm00001d028413	3.31041	2.95e-06	TRUE		GRMZM2G101282	Zm00001d038753	-1.79447	1.58e-13	TRUE
GRMZM2G042253	Zm00001d028409	1.51321	0.00273126	TRUE		GRMZM2G388855	Zm00001d038678	-1.11911	0.000570082	TRUE
GRMZM2G152360	Zm00001d028365	1.06385	0.00358618	TRUE		GRMZM2G020016	Zm00001d038584	-1.04496	5.37e-10	TRUE
GRMZM2G072292	Zm00001d028337	2.07368	1.65e-51	TRUE		GRMZM2G389301	Zm00001d038563	-1.73073	2.36e-16	TRUE
GRMZM2G043470	Zm00001d028319	1.56649	1.28e-24	TRUE		GRMZM2G117344	Zm00001d038538	-1.17547	7.57e-06	TRUE
GRMZM2G012126	Zm00001d028298	1.11521	4.3e-06	TRUE		GRMZM2G153075	Zm00001d038224	-1.13054	1.29e-16	TRUE
GRMZM2G163154	Zm00001d028228	1.2406	0.0151554	TRUE		GRMZM2G137151	Zm00001d038170	-1.24736	8.61e-19	TRUE
GRMZM2G099522	Zm00001d028217	1.84388	0.000190852	TRUE		GRMZM5G841343	Zm00001d038164	-4.61146	2.5e-19	TRUE
GRMZM2G154007	Zm00001d027996	1.25499	2.25e-06	TRUE		GRMZM2G060079	Zm00001d038146	-1.00752	4.99e-11	TRUE
GRMZM2G148706	Zm00001d027983	1.32599	0.003588	TRUE		GRMZM2G132442	Zm00001d038066	-5.57923	0.0109338	TRUE
GRMZM5G815358	Zm00001d027936	2.15604	1.23e-39	TRUE		GRMZM2G132461	Zm00001d038065	-3.81341	7.45e-10	TRUE
GRMZM2G129674	Zm00001d027924	2.80607	1.48e-07	TRUE		AC233879.1_FG002	Zm00001d037988	-1.62212	0.0366625	TRUE
GRMZM2G139963	Zm00001d027852	1.16027	3.04e-07	TRUE		GRMZM2G079440	Zm00001d037894	-3.47802	4.95e-57	TRUE
GRMZM2G424020	Zm00001d027815	3.61366	9.75e-09	TRUE		AC187567.4_FG004	Zm00001d037734	-1.6757	0.0139442	TRUE
GRMZM2G475380	Zm00001d027423	1.53433	2.98e-12	TRUE		GRMZM2G361605	Zm00001d037717	-1.60807	2.5e-17	TRUE
GRMZM2G387837	Zm00001d027384	1.0609	0.000549473	TRUE		GRMZM5G828487	Zm00001d037688	-2.02843	3.09e-12	TRUE
GRMZM2G136970	Zm00001d026412	3.25425	0.0474524	TRUE		GRMZM2G143817	Zm00001d037687	-1.19845	0.0166712	TRUE
GRMZM2G429000	Zm00001d026160	1.23705	1.49e-12	TRUE		GRMZM2G441656	Zm00001d037684	-1.41004	1.8e-10	TRUE
AC193324.3_FG002	Zm00001d026127	1.12176	0.00435624	TRUE		GRMZM2G371793	Zm00001d037680	-3.46944	0.0349225	TRUE
GRMZM2G305146	Zm00001d026066	3.60021	0.0249054	TRUE		GRMZM2G167387	Zm00001d037610	-1.74691	0.000374663	TRUE
GRMZM2G005353	Zm00001d025944	1.04187	0.000341646	TRUE		AC207728.2_FG003	Zm00001d037579	-1.03365	0.000650431	TRUE
GRMZM2G005859	Zm00001d025860	1.7129	0.000147222	TRUE		GRMZM2G066612	Zm00001d037499	-1.12716	2.92e-15	TRUE
GRMZM2G306348	Zm00001d025722	1.25151	1.68e-09	TRUE		GRMZM2G426175	Zm00001d037487	-1.02198	0.00942622	TRUE
GRMZM2G066248	Zm00001d025674	1.49875	0.00161152	TRUE		GRMZM2G142409	Zm00001d037453	-1.20533	1.46e-21	TRUE
GRMZM2G080594	Zm00001d025614	1.16972	0.0226017	TRUE		GRMZM2G162783	Zm00001d037382	-1.30436	0.00809324	TRUE
GRMZM2G002918	Zm00001d025266	1.98679	9.35e-08	TRUE		GRMZM2G137108	Zm00001d037228	-1.02259	0.00700937	TRUE
GRMZM2G002863	Zm00001d025264	1.10915	0.0142227	TRUE		GRMZM2G008353	Zm00001d037205	-5.41943	1.03e-16	TRUE
GRMZM2G155962	Zm00001d025249	1.03772	4.23e-09	TRUE		GRMZM2G122302	Zm00001d037194	-2.21586	0.000469141	TRUE
GRMZM2G341741	Zm00001d025152	1.03515	0.00944906	TRUE		GRMZM2G108537	Zm00001d037160	-2.89291	1.3e-05	TRUE
GRMZM2G176998	Zm00001d024885	1.00897	0.00106515	TRUE		GRMZM2G156517	Zm00001d037052	-1.66143	8.39e-17	TRUE
GRMZM2G063575	Zm00001d024831	1.14747	2.71e-06	TRUE		GRMZM2G050917	Zm00001d036993	-7.91691	4.42e-11	TRUE
GRMZM2G451771	Zm00001d024790	6.37359	0.000288309	TRUE		GRMZM2G091652	Zm00001d036897	-1.68714	0.000985264	TRUE
GRMZM2G021388	Zm00001d024664	5.3907	0.0312304	TRUE		GRMZM2G158668	Zm00001d036739	-1.50907	0.00985371	TRUE
GRMZM2G171229	Zm00001d024528	1.1663	0.00500461	TRUE		GRMZM2G177095	Zm00001d036700	-1.85594	1.03e-09	TRUE
GRMZM2G460893	Zm00001d024427	1.84366	0.041106	TRUE		GRMZM2G354319	Zm00001d036676	-3.68383	1.99e-06	TRUE
GRMZM2G023422	Zm00001d024423	1.95997	0.000926349	TRUE		GRMZM2G175562	Zm00001d036535	-2.65343	5.78e-29	TRUE
GRMZM2G420774	Zm00001d024330	3.79023	0.000201634	TRUE		GRMZM2G473367	Zm00001d035975	-1.0782	3.8e-18	TRUE
GRMZM2G034152	Zm00001d024281	1.6409	1.5e-06	TRUE		GRMZM2G153068	Zm00001d035974	-1.00837	2.12e-15	TRUE
GRMZM2G371316	Zm00001d024126	8.41338	4.42e-58	TRUE		GRMZM2G086294	Zm00001d035760	-1.89637	0.00177097	TRUE
GRMZM2G049915	Zm00001d024027	1.66201	0.00567316	TRUE		GRMZM2G012806	Zm00001d035681	-5.77622	0.00784799	TRUE
GRMZM2G300965	Zm00001d023859	2.23776	3.7e-07	TRUE		AC198179.4_FG001	Zm00001d035614	-3.21426	0.0473076	TRUE
GRMZM2G059010	Zm00001d023801	1.17369	3.56e-16	TRUE		GRMZM2G305856	Zm00001d035605	-1.08699	5.56e-09	TRUE
GRMZM2G568290	Zm00001d023776	1.19788	1.49e-07	TRUE		GRMZM2G034724	Zm00001d035597	-1.94725	0.00636538	TRUE
GRMZM2G012879	Zm00001d023722	1.82693	0.00372546	TRUE		GRMZM2G101625	Zm00001d035569	-4.17428	2.46e-50	TRUE
GRMZM2G004060	Zm00001d023615	1.10502	4.62e-11	TRUE		GRMZM2G168441	Zm00001d035454	-1.00124	0.000740359	TRUE
GRMZM2G113089	Zm00001d023432	1.07656	0.000198262	TRUE		AC203408.4_FG003	Zm00001d035442	-1.2937	0.0195638	TRUE
AC194104.3_FG010	Zm00001d023409	1.9133	0.000630218	TRUE		GRMZM2G135746	Zm00001d035214	-6.00409	0.00832422	TRUE
GRMZM2G050774	Zm00001d023396	1.44862	1.37e-10	TRUE		GRMZM2G060057	Zm00001d035195	-3.21898	0.0472813	TRUE
GRMZM2G031261	Zm00001d023385	2.95827	8.7e-08	TRUE		GRMZM2G127338	Zm00001d035166	-1.51173	0.0470984	TRUE
GRMZM2G031317	Zm00001d023384	3.76453	5.23e-14	TRUE		GRMZM2G134130	Zm00001d035135	-2.19739	3.98e-14	TRUE
GRMZM2G032711	Zm00001d022614	1.12667	8.82e-17	TRUE		GRMZM5G870170	Zm00001d035115	-2.13541	7.85e-14	TRUE
GRMZM2G086656	Zm00001d022606	6.04749	0.00283009	TRUE		GRMZM2G173428	Zm00001d035086	-1.10817	1.34e-13	TRUE
GRMZM2G349655	Zm00001d022430	1.40124	0.0125714	TRUE		GRMZM2G040033	Zm00001d035007	-1.29059	0.0122653	TRUE
GRMZM2G136971	Zm00001d022076	7.69229	1e-10	TRUE		GRMZM2G434173	Zm00001d034919	-1.33738	3.03e-17	TRUE
GRMZM2G138008	Zm00001d022075	1.26136	3.68e-10	TRUE		GRMZM2G016290	Zm00001d034829	-1.21252	0.0296514	TRUE
GRMZM2G098517	Zm00001d021946	1.13156	0.00172512	TRUE		AC217358.3_FG007	Zm00001d034801	-2.05367	1.83e-16	TRUE
AC233871.1_FG003	Zm00001d021835	1.29165	0.000382495	TRUE		GRMZM2G053458	Zm00001d034760	-1.32909	1.18e-29	TRUE
GRMZM5G840946	Zm00001d021834	1.98529	1.02e-12	TRUE		GRMZM2G068244	Zm00001d034665	-1.13815	1.5e-09	TRUE
GRMZM2G033885	Zm00001d021763	1.36211	0.00256958	TRUE		GRMZM2G004511	Zm00001d034558	-1.22626	4.14e-07	TRUE
GRMZM2G096412	Zm00001d021755	1.95466	0.000328481	TRUE		GRMZM2G047299	Zm00001d034521	-5.58731	0.0119434	TRUE
GRMZM2G088375	Zm00001d021713	4.47028	1.25e-22	TRUE		GRMZM2G101682	Zm00001d034506	-1.55664	3.31e-21	TRUE
GRMZM2G009103	Zm00001d021655	1.19024	0.0228426	TRUE		GRMZM2G049790	Zm00001d034497	-2.0056	1.13e-10	TRUE
AC189750.4_FG004	Zm00001d021596	1.18482	2.43e-05	TRUE		GRMZM2G448925	Zm00001d034435	-1.52547	0.00985371	TRUE
GRMZM2G052483	Zm00001d021247	4.07361	2.17e-30	TRUE		GRMZM2G133023	Zm00001d034433	-1.91638	6.67e-11	TRUE
GRMZM2G020740	Zm00001d021200	1.23267	0.00474198	TRUE		GRMZM2G026703	Zm00001d034413	-1.12685	0.000491144	TRUE
GRMZM2G013255	Zm00001d021197	1.6123	7.88e-06	TRUE		GRMZM2G134917	Zm00001d034368	-1.52893	6.39e-12	TRUE
GRMZM5G872141	Zm00001d021064	2.01714	0.0170903	TRUE		GRMZM2G308687	Zm00001d034356	-1.06069	2.06e-13	TRUE
GRMZM2G423567	Zm00001d021014	1.40508	0.00358366	TRUE		GRMZM2G454889	Zm00001d034312	-1.25167	0.0166804	TRUE
GRMZM2G033884	Zm00001d020972	1.01659	0.00156913	TRUE		GRMZM2G099305	Zm00001d034143	-2.29997	8.6e-13	TRUE
GRMZM2G007249	Zm00001d020686	1.22933	2.11e-17	TRUE		GRMZM2G074317	Zm00001d034076	-1.09756	8.61e-07	TRUE
GRMZM2G141031	Zm00001d020683	1.5083	6.09e-12	TRUE		GRMZM2G128617	Zm00001d033990	-4.3039	4.77e-07	TRUE
GRMZM2G396350	Zm00001d020657	3.86694	0.00560537	TRUE		GRMZM2G003489	Zm00001d033987	-9.45595	6.86e-14	TRUE
GRMZM2G138727	Zm00001d020592	5.53249	0.0175243	TRUE		GRMZM2G049349	Zm00001d033872	-5.11429	1.13e-26	TRUE
GRMZM2G041175	Zm00001d020552	1.19102	0.00057727	TRUE		GRMZM2G149576	Zm00001d033855	-1.29664	5.19e-18	TRUE
GRMZM2G461159	Zm00001d020544	1.26078	4.19e-18	TRUE		GRMZM5G863645	Zm00001d033797	-1.88713	6.74e-08	TRUE
GRMZM2G060369	Zm00001d020543	1.14504	6.57e-07	TRUE		GRMZM2G024104	Zm00001d033747	-1.01053	5.67e-05	TRUE
GRMZM2G003927	Zm00001d020430	1.24104	6.05e-09	TRUE		GRMZM2G042040	Zm00001d033707	-2.15612	1.73e-19	TRUE
GRMZM2G110685	Zm00001d020101	1.00805	0.00366972	TRUE		AC217401.3_FG003	Zm00001d033652	-1.02574	2.91e-08	TRUE
GRMZM2G179424	Zm00001d019852	1.60689	6.38e-24	TRUE		GRMZM2G447176	Zm00001d033466	-2.67951	0.00101876	TRUE
GRMZM2G046264	Zm00001d019668	7.10294	3.21e-07	TRUE		GRMZM2G108861	Zm00001d033459	-1.12827	7.46e-09	TRUE
AC234517.1_FG005	Zm00001d019611	6.69531	2.19e-05	TRUE		GRMZM2G067919	Zm00001d033447	-1.74235	1.72e-14	TRUE
GRMZM2G029249	Zm00001d019546	1.36066	0.00111997	TRUE		GRMZM2G118821	Zm00001d033446	-1.19366	0.000501776	TRUE
GRMZM2G025231	Zm00001d019507	1.18848	1.44e-17	TRUE		GRMZM2G409093	Zm00001d033401	-1.64168	8.33e-09	TRUE
GRMZM2G046532	Zm00001d019277	1.45975	0.00372631	TRUE		GRMZM2G150688	Zm00001d033369	-1.65134	5.91e-38	TRUE
GRMZM2G156127	Zm00001d019250	1.68889	0.000145838	TRUE		GRMZM2G039187	Zm00001d033280	-1.08155	0.0282846	TRUE
GRMZM2G079632	Zm00001d019207	1.21601	2.76e-05	TRUE		GRMZM5G805732	Zm00001d033241	-1.06659	1.56e-05	TRUE
GRMZM2G046750	Zm00001d018926	1.74049	0.000989346	TRUE		GRMZM2G414192	Zm00001d033132	-2.08188	0.0314752	TRUE
GRMZM2G106204	Zm00001d018829	1.5203	0.00599845	TRUE		GRMZM2G007327	Zm00001d033126	-5.55446	0.021314	TRUE
GRMZM2G129246	Zm00001d018810	3.95999	1.86e-05	TRUE		GRMZM2G105971	Zm00001d033084	-4.04945	3.29e-05	TRUE
GRMZM2G162222	Zm00001d018649	2.3258	0.0375543	TRUE		GRMZM2G077428	Zm00001d033082	-7.25872	0.0130448	TRUE
GRMZM2G165828	Zm00001d018615	2.64135	0.0229959	TRUE		GRMZM2G070825	Zm00001d033044	-3.99879	9.35e-08	TRUE
GRMZM2G152028	Zm00001d018600	1.06218	2.38e-06	TRUE		GRMZM2G010871	Zm00001d032923	-1.86549	5.65e-12	TRUE
GRMZM2G445958	Zm00001d018531	1.20957	1.76e-14	TRUE		GRMZM2G133555	Zm00001d032768	-1.1737	0.00468387	TRUE
GRMZM5G851655	Zm00001d018445	2.44395	6.92e-05	TRUE		GRMZM2G404443	Zm00001d032664	-1.778	1.12e-06	TRUE
GRMZM5G872499	Zm00001d018445	2.85218	3.59e-05	TRUE		GRMZM2G374973	Zm00001d032539	-2.13472	1.44e-05	TRUE
GRMZM5G857379	Zm00001d018444	1.17897	4.52e-19	TRUE		GRMZM2G081148	Zm00001d032521	-1.92448	0.0214805	TRUE
GRMZM2G008834	Zm00001d018417	1.12851	2.27e-05	TRUE		GRMZM2G047124	Zm00001d032307	-2.21797	0.00838114	TRUE
GRMZM2G030523	Zm00001d018415	1.05698	2.25e-08	TRUE		GRMZM5G844703	Zm00001d032292	-1.35546	6.13e-06	TRUE
GRMZM2G051005	Zm00001d018367	1.04062	1.26e-07	TRUE		GRMZM2G153184	Zm00001d032197	-1.52511	1.85e-05	TRUE
GRMZM2G023711	Zm00001d018238	1.8698	4.04e-08	TRUE		GRMZM2G055143	Zm00001d032130	-1.78734	0.00125642	TRUE
GRMZM2G069298	Zm00001d018181	2.29292	7.91e-06	TRUE		GRMZM2G348452	Zm00001d032046	-1.19121	7.65e-13	TRUE
GRMZM2G061950	Zm00001d018090	1.01297	1.12e-06	TRUE		GRMZM2G460383	Zm00001d032036	-1.63258	0.000446668	TRUE
GRMZM2G035708	Zm00001d018077	1.70946	6.99e-09	TRUE		GRMZM2G104516	Zm00001d031985	-2.05731	0.0038115	TRUE
GRMZM2G075008	Zm00001d018047	2.20286	0.0129333	TRUE		GRMZM2G017045	Zm00001d031850	-1.25848	0.00144034	TRUE
GRMZM5G890133	Zm00001d018002	7.9516	3.03e-07	TRUE		GRMZM2G141607	Zm00001d031808	-1.45829	0.0217273	TRUE
GRMZM2G160565	Zm00001d017614	7.55758	2.62e-08	TRUE		GRMZM2G164909	Zm00001d031736	-7.23945	4.96e-19	TRUE
GRMZM2G002627	Zm00001d017559	1.15711	0.0310775	TRUE		GRMZM2G309731	Zm00001d031673	-1.77758	0.000617565	TRUE
GRMZM2G014977	Zm00001d017518	1.28779	0.00556339	TRUE		GRMZM2G083538	Zm00001d031638	-1.14099	0.000272952	TRUE
GRMZM2G117238	Zm00001d017423	1.32235	8.82e-13	TRUE		GRMZM2G083725	Zm00001d031636	-1.14882	1.99e-11	TRUE
GRMZM2G148453	Zm00001d017241	1.36401	5.26e-15	TRUE		GRMZM5G871093	Zm00001d031586	-1.18507	2.87e-08	TRUE
GRMZM2G097015	Zm00001d017208	1.35651	0.0342867	TRUE		GRMZM2G337190	Zm00001d031546	-2.19605	0.000274064	TRUE
GRMZM2G044273	Zm00001d017078	1.544	2.67e-07	TRUE		GRMZM2G351239	Zm00001d031517	-2.96256	0.00138412	TRUE
GRMZM2G056988	Zm00001d017066	2.10373	2.48e-34	TRUE		GRMZM2G024668	Zm00001d031332	-1.2358	0.000194144	TRUE
GRMZM2G051079	Zm00001d017050	3.33954	5.17e-73	TRUE		GRMZM2G080724	Zm00001d031325	-4.7908	4.02e-20	TRUE
GRMZM2G352274	Zm00001d017045	1.52917	1.67e-22	TRUE		GRMZM2G110135	Zm00001d031270	-3.58369	0.0282455	TRUE
GRMZM2G121236	Zm00001d017006	5.97557	0.00255879	TRUE		GRMZM2G086365	Zm00001d031254	-5.99352	4.57e-59	TRUE
GRMZM2G103152	Zm00001d016963	1.79966	2.51e-31	TRUE		AC195785.3_FG004	Zm00001d031231	-1.10991	2.35e-08	TRUE
GRMZM2G176304	Zm00001d016909	2.83561	0.0470279	TRUE		GRMZM2G093809	Zm00001d031201	-1.34183	0.0106653	TRUE
GRMZM2G088585	Zm00001d016757	5.39588	0.0286178	TRUE		GRMZM2G051168	Zm00001d031199	-3.2266	1.04e-16	TRUE
GRMZM2G115491	Zm00001d016697	1.28171	8.31e-06	TRUE		GRMZM2G400268	Zm00001d031184	-1.01968	4.33e-11	TRUE
GRMZM2G172158	Zm00001d016666	1.3353	0.0269561	TRUE		GRMZM2G090379	Zm00001d031093	-10.0766	2.08e-38	TRUE
GRMZM2G320259	Zm00001d016658	5.7542	4.01e-12	TRUE		GRMZM2G090411	Zm00001d031093	-2.51928	9.86e-08	TRUE
GRMZM5G880306	Zm00001d016613	1.16708	6.53e-07	TRUE		GRMZM2G047835	Zm00001d031077	-2.96669	0.0240068	TRUE
GRMZM2G012923	Zm00001d016274	1.81124	6.02e-12	TRUE		GRMZM2G119339	Zm00001d031065	-1.00664	2.37e-08	TRUE
GRMZM2G405459	Zm00001d016185	2.8739	8.97e-33	TRUE		GRMZM2G137293	Zm00001d030867	-2.6789	0.0408818	TRUE
GRMZM2G023003	Zm00001d016157	1.22621	0.000491144	TRUE		GRMZM2G366843	Zm00001d030809	-8.85405	3.89e-22	TRUE
GRMZM2G329029	Zm00001d016151	5.86299	0.00543065	TRUE		GRMZM2G062788	Zm00001d030786	-1.00239	0.000906606	TRUE
GRMZM2G029400	Zm00001d016031	1.74603	1.29e-12	TRUE		GRMZM2G399325	Zm00001d030745	-3.45016	3.67e-05	TRUE
GRMZM2G146511	Zm00001d016021	3.44179	2e-31	TRUE		GRMZM2G132077	Zm00001d030698	-2.43342	3.62e-85	TRUE
GRMZM2G025448	Zm00001d015969	2.18925	7.77e-07	TRUE		GRMZM2G119252	Zm00001d030697	-1.34576	1.4e-07	TRUE
GRMZM2G335019	Zm00001d015730	1.31228	0.00115562	TRUE		GRMZM2G081977	Zm00001d030661	-1.30131	0.0372727	TRUE
GRMZM2G158736	Zm00001d015611	1.56149	2.56e-14	TRUE		GRMZM2G177461	Zm00001d030506	-6.87702	2.56e-06	TRUE
GRMZM2G134468	Zm00001d015606	3.48714	0.0317433	TRUE		GRMZM2G349794	Zm00001d030426	-1.60466	0.000184416	TRUE
GRMZM2G119890	Zm00001d015586	1.26312	0.000406289	TRUE		GRMZM5G811593	Zm00001d030235	-1.71409	7.23e-21	TRUE
GRMZM2G156621	Zm00001d015410	2.10375	0.036285	TRUE		GRMZM2G304897	Zm00001d030171	-1.74684	0.030139	TRUE
AC234515.1_FG002	Zm00001d015349	5.66154	0.0113695	TRUE		GRMZM2G070899	Zm00001d030005	-1.97241	5.36e-35	TRUE
GRMZM2G388420	Zm00001d015215	2.13564	5.7e-05	TRUE		GRMZM2G070943	Zm00001d030004	-1.34577	0.0444325	TRUE
GRMZM2G132340	Zm00001d015059	1.78313	0.000427789	TRUE		GRMZM2G042538	Zm00001d029996	-1.27211	2.76e-09	TRUE
GRMZM2G035826	Zm00001d015057	7.67682	3.49e-09	TRUE		GRMZM2G053720	Zm00001d029853	-5.76328	1.63e-38	TRUE
GRMZM2G059877	Zm00001d015047	3.1174	0.00224111	TRUE		GRMZM2G030636	Zm00001d029715	-1.28465	1.44e-15	TRUE
GRMZM5G854880	Zm00001d014996	1.88316	7.27e-05	TRUE		GRMZM2G025190	Zm00001d029699	-2.58088	0.0012099	TRUE
AC215811.3_FG003	Zm00001d014963	6.92822	2e-25	TRUE		GRMZM2G162690	Zm00001d029654	-1.07243	5.09e-11	TRUE
GRMZM2G035073	Zm00001d014958	3.58321	0.0220919	TRUE		GRMZM2G044902	Zm00001d029602	-1.55739	7.79e-14	TRUE
GRMZM2G374475	Zm00001d014918	2.06295	4.14e-19	TRUE		GRMZM2G019562	Zm00001d029550	-1.38288	3.46e-10	TRUE
GRMZM2G116133	Zm00001d014882	1.79224	1.22e-38	TRUE		GRMZM2G074946	Zm00001d029525	-1.28964	3.28e-18	TRUE
GRMZM2G064360	Zm00001d014840	5.68709	1.32e-36	TRUE		GRMZM2G120079	Zm00001d029388	-5.57923	0.0109338	TRUE
GRMZM2G004955	Zm00001d014826	3.05028	1e-24	TRUE		GRMZM2G107499	Zm00001d029378	-1.79965	5.2e-30	TRUE
GRMZM2G118884	Zm00001d014765	2.07501	0.000115406	TRUE		GRMZM2G017670	Zm00001d029349	-1.48502	7.25e-11	TRUE
GRMZM2G097683	Zm00001d014762	1.27359	0.00274044	TRUE		GRMZM2G016281	Zm00001d029304	-2.19988	9.33e-06	TRUE
GRMZM2G116140	Zm00001d014757	1.52752	1.66e-21	TRUE		GRMZM2G382569	Zm00001d029218	-1.51925	6.09e-07	TRUE
GRMZM2G083515	Zm00001d014699	4.46503	6.68e-05	TRUE		GRMZM2G082034	Zm00001d029164	-1.63225	0.0211141	TRUE
GRMZM2G381576	Zm00001d014625	3.17081	1.76e-45	TRUE		GRMZM2G073755	Zm00001d029102	-1.22506	2.57e-25	TRUE
GRMZM2G432480	Zm00001d014611	5.65369	0.0107412	TRUE		GRMZM2G318780	Zm00001d029091	-1.33279	7.31e-05	TRUE
GRMZM2G177535	Zm00001d014555	3.17215	0.00729101	TRUE		GRMZM2G311182	Zm00001d029087	-1.68583	2.07e-17	TRUE
AC207656.3_FG002	Zm00001d014507	1.78876	3.69e-07	TRUE		GRMZM2G056424	Zm00001d029049	-1.55614	1.59e-05	TRUE
GRMZM2G066103	Zm00001d014495	3.17016	1.39e-72	TRUE		GRMZM2G084389	Zm00001d028873	-1.36527	7.83e-07	TRUE
AC225718.2_FG009	Zm00001d014493	3.9947	1.41e-09	TRUE		GRMZM5G850640	Zm00001d028761	-2.22371	0.000582665	TRUE
GRMZM2G463913	Zm00001d014488	1.9208	1.44e-20	TRUE		GRMZM2G053669	Zm00001d028750	-2.99421	1.07e-48	TRUE
GRMZM2G026396	Zm00001d014485	3.23719	0.000400219	TRUE		GRMZM2G428391	Zm00001d028630	-2.12093	0.011241	TRUE
GRMZM2G152175	Zm00001d014481	1.87559	7.01e-09	TRUE		GRMZM5G804658	Zm00001d028588	-2.60782	5.39e-17	TRUE
GRMZM2G085967	Zm00001d014467	3.8693	8.32e-42	TRUE		GRMZM2G306679	Zm00001d028561	-7.74416	2.53e-19	TRUE
GRMZM5G845129	Zm00001d014446	1.01187	0.000100368	TRUE		GRMZM2G046382	Zm00001d028557	-3.56835	2.4e-23	TRUE
GRMZM2G173277	Zm00001d014417	1.06179	0.000183704	TRUE		AC208204.3_FG006	Zm00001d028555	-4.06598	4.85e-80	TRUE
GRMZM2G483889	Zm00001d014369	1.47694	9.34e-06	TRUE		GRMZM5G883632	Zm00001d028510	-1.2611	1.57e-08	TRUE
GRMZM2G375607	Zm00001d014365	2.17348	0.0315645	TRUE		GRMZM2G001663	Zm00001d028472	-1.00855	0.0382222	TRUE
GRMZM2G088348	Zm00001d014263	2.23513	0.0151037	TRUE		GRMZM2G171736	Zm00001d028434	-1.31646	0.00906011	TRUE
GRMZM2G088018	Zm00001d014258	2.79303	1.82e-16	TRUE		GRMZM2G172537	Zm00001d028410	-3.17285	5.3e-64	TRUE
GRMZM2G088028	Zm00001d014258	3.32271	3.05e-29	TRUE		GRMZM2G149647	Zm00001d028408	-3.26616	1.89e-15	TRUE
GRMZM2G088064	Zm00001d014258	1.64047	2.68e-38	TRUE		GRMZM2G346861	Zm00001d028399	-1.51425	0.000128421	TRUE
GRMZM2G366638	Zm00001d014207	6.77749	1.16e-76	TRUE		GRMZM2G100629	Zm00001d028362	-1.1596	8.56e-05	TRUE
GRMZM2G176390	Zm00001d014205	1.87893	0.0097368	TRUE		GRMZM2G135877	Zm00001d028311	-1.20595	8.88e-07	TRUE
GRMZM2G084021	Zm00001d014200	1.63133	1.88e-14	TRUE		GRMZM2G180452	Zm00001d028297	-1.79451	6.01e-18	TRUE
GRMZM2G134903	Zm00001d014191	1.0212	0.0025142	TRUE		GRMZM2G070442	Zm00001d028182	-1.33883	3.15e-16	TRUE
GRMZM2G137694	Zm00001d014168	1.02645	2.7e-11	TRUE		GRMZM2G031177	Zm00001d027982	-1.17573	0.000592932	TRUE
GRMZM2G418031	Zm00001d014165	3.17384	0.00015235	TRUE		GRMZM2G059102	Zm00001d027957	-2.65322	3e-05	TRUE
GRMZM2G115578	Zm00001d014160	1.63798	0.000104153	TRUE		GRMZM2G162749	Zm00001d027846	-1.01362	0.00601083	TRUE
GRMZM2G042061	Zm00001d014155	1.11013	2.46e-06	TRUE		GRMZM2G124042	Zm00001d027810	-2.08092	2.67e-05	TRUE
GRMZM2G434910	Zm00001d014152	1.06859	2.4e-07	TRUE		GRMZM2G165972	Zm00001d027757	-1.42722	0.000139098	TRUE
GRMZM2G134947	Zm00001d014123	5.64925	0.0117892	TRUE		GRMZM2G041899	Zm00001d027621	-3.36615	0.0444792	TRUE
GRMZM2G100360	Zm00001d014016	1.63873	1.79e-14	TRUE		GRMZM2G450125	Zm00001d027619	-1.62729	8.19e-27	TRUE
GRMZM2G102862	Zm00001d013997	2.53918	5.81e-05	TRUE		GRMZM2G325462	Zm00001d027457	-1.50075	0.0405345	TRUE
GRMZM2G135940	Zm00001d013923	1.24471	1.53e-16	TRUE		GRMZM2G159477	Zm00001d027434	-1.05833	0.0122295	TRUE
GRMZM2G422539	Zm00001d013893	11.6012	4.76e-95	TRUE		GRMZM2G137329	Zm00001d027332	-4.1538	8.34e-07	TRUE
GRMZM2G060349	Zm00001d013887	1.37028	3.4e-21	TRUE		GRMZM2G085885	Zm00001d027321	-1.07475	0.000133584	TRUE
GRMZM2G166719	Zm00001d013858	1.65077	3.91e-28	TRUE		GRMZM5G892522	Zm00001d026608	-1.57747	0.0164757	TRUE
GRMZM2G466938	Zm00001d013856	4.8516	2.01e-06	TRUE		GRMZM2G092427	Zm00001d026599	-1.68489	1.57e-07	TRUE
GRMZM2G078097	Zm00001d013844	3.39178	0.00768427	TRUE		GRMZM2G179518	Zm00001d026560	-1.18307	0.0187323	TRUE
GRMZM2G090576	Zm00001d013814	2.28737	0.00231181	TRUE		GRMZM2G179523	Zm00001d026559	-1.22278	1.32e-20	TRUE
GRMZM2G170128	Zm00001d013810	2.02459	2.36e-15	TRUE		GRMZM2G527256	Zm00001d026459	-2.01667	0.0411229	TRUE
GRMZM2G333140	Zm00001d013769	1.48804	2.89e-05	TRUE		GRMZM2G331770	Zm00001d026432	-3.51575	0.000475392	TRUE
GRMZM2G048363	Zm00001d013742	1.41811	3.77e-10	TRUE		GRMZM2G431504	Zm00001d026371	-1.21832	0.00539713	TRUE
GRMZM2G019956	Zm00001d013723	2.54255	0.00616123	TRUE		GRMZM2G097841	Zm00001d026370	-1.37158	3.53e-09	TRUE
GRMZM2G338693	Zm00001d013713	2.87707	5.66e-60	TRUE		GRMZM2G042920	Zm00001d026317	-6.14383	0.000977237	TRUE
GRMZM2G128421	Zm00001d013707	1.72401	2.23e-06	TRUE		GRMZM2G145480	Zm00001d026310	-1.18154	9.39e-07	TRUE
GRMZM2G330565	Zm00001d013677	1.40892	7.2e-05	TRUE		GRMZM2G354855	Zm00001d026298	-2.38135	0.0148963	TRUE
AC233885.1_FG002	Zm00001d013660	1.9046	0.00298295	TRUE		GRMZM2G456618	Zm00001d026263	-2.50649	1.33e-38	TRUE
GRMZM2G439195	Zm00001d013655	1.89007	8.38e-05	TRUE		AC208110.2_FG007	Zm00001d026223	-1.02057	4.86e-06	TRUE
GRMZM2G037146	Zm00001d013641	2.61476	2.75e-08	TRUE		GRMZM2G097638	Zm00001d026204	-3.63839	0.00114297	TRUE
GRMZM2G112957	Zm00001d013614	5.17183	6.96e-34	TRUE		GRMZM2G148467	Zm00001d026175	-1.68907	1.02e-43	TRUE
GRMZM2G422581	Zm00001d013602	1.18681	0.0390115	TRUE		GRMZM2G133018	Zm00001d026137	-1.36868	0.00322644	TRUE
GRMZM2G165894	Zm00001d013569	1.67254	0.00030746	TRUE		GRMZM2G301485	Zm00001d026094	-2.36141	0.00126809	TRUE
GRMZM2G128986	Zm00001d013553	1.58945	0.0127917	TRUE		AC233979.1_FG006	Zm00001d026026	-1.01097	7.23e-08	TRUE
GRMZM2G129150	Zm00001d013549	1.7187	8.69e-34	TRUE		GRMZM2G026391	Zm00001d025977	-1.00467	0.000436955	TRUE
GRMZM2G170338	Zm00001d013532	1.12706	1.08e-07	TRUE		GRMZM2G396527	Zm00001d025964	-1.4889	0.0207339	TRUE
GRMZM2G076276	Zm00001d013524	1.00883	4.14e-11	TRUE		GRMZM2G123450	Zm00001d025959	-2.0797	9.45e-06	TRUE
AC213463.3_FG004	Zm00001d013521	6.22999	5.47e-36	TRUE		GRMZM2G465091	Zm00001d025896	-1.59435	6.17e-30	TRUE
GRMZM2G457881	Zm00001d013471	1.15152	4.35e-12	TRUE		GRMZM2G146809	Zm00001d025873	-2.2149	0.000347133	TRUE
GRMZM2G063355	Zm00001d013458	12.8183	1.43e-180	TRUE		GRMZM2G061499	Zm00001d025863	-1.80941	0.0408818	TRUE
GRMZM2G363678	Zm00001d013457	7.8564	3.34e-27	TRUE		GRMZM2G175140	Zm00001d025831	-1.70254	0.0214865	TRUE
GRMZM2G149289	Zm00001d013439	3.24298	6.53e-23	TRUE		AC199705.3_FG008	Zm00001d025827	-1.62387	2.14e-05	TRUE
GRMZM2G160611	Zm00001d013377	2.5632	0.00258669	TRUE		GRMZM2G377641	Zm00001d025827	-2.31345	1.3e-10	TRUE
GRMZM5G853392	Zm00001d013346	2.15227	4.11e-53	TRUE		GRMZM2G125635	Zm00001d025773	-1.52644	6.53e-23	TRUE
GRMZM2G105755	Zm00001d013344	1.21504	2.72e-07	TRUE		GRMZM2G173597	Zm00001d025665	-1.18875	2.12e-12	TRUE
GRMZM2G147862	Zm00001d013306	1.08671	2.67e-05	TRUE		GRMZM2G064311	Zm00001d025649	-1.91026	0.00932143	TRUE
GRMZM2G129865	Zm00001d013263	1.25624	9.7e-06	TRUE		GRMZM2G392224	Zm00001d025518	-2.50433	0.0271197	TRUE
GRMZM2G009837	Zm00001d013232	1.6449	0.000613013	TRUE		GRMZM5G800211	Zm00001d025414	-1.86962	3.22e-05	TRUE
GRMZM2G029270	Zm00001d013115	5.52827	0.0184042	TRUE		AC217051.3_FG006	Zm00001d025346	-2.50925	8.72e-48	TRUE
GRMZM2G027351	Zm00001d013105	1.14607	4.26e-05	TRUE		GRMZM2G359298	Zm00001d025103	-1.17834	1.72e-18	TRUE
GRMZM2G099491	Zm00001d013080	1.76839	5.51e-07	TRUE		GRMZM2G159811	Zm00001d025055	-3.04373	6.93e-48	TRUE
GRMZM2G152796	Zm00001d013071	1.96485	0.00170415	TRUE		GRMZM5G833699	Zm00001d024903	-4.9492	1.43e-08	TRUE
GRMZM2G123063	Zm00001d013063	1.26898	9.06e-13	TRUE		GRMZM2G101926	Zm00001d024722	-1.21772	1.58e-18	TRUE
GRMZM2G054224	Zm00001d013053	1.77446	5.22e-18	TRUE		GRMZM2G078906	Zm00001d024541	-2.35407	0.00751505	TRUE
GRMZM2G350471	Zm00001d013050	3.36348	0.0471758	TRUE		GRMZM2G119783	Zm00001d024386	-2.31533	0.0215812	TRUE
GRMZM2G139805	Zm00001d013045	9.38426	1.18e-29	TRUE		GRMZM2G020054	Zm00001d024324	-1.61534	0.00521232	TRUE
GRMZM5G836683	Zm00001d013035	2.55751	2.21e-47	TRUE		GRMZM2G315767	Zm00001d024317	-1.63049	1.79e-07	TRUE
GRMZM2G018553	Zm00001d013003	1.54004	6.21e-06	TRUE		GRMZM2G455564	Zm00001d024308	-1.11795	0.00355089	TRUE
GRMZM2G381842	Zm00001d012859	1.69918	3.85e-14	TRUE		GRMZM2G092363	Zm00001d024200	-2.35476	0.00724917	TRUE
GRMZM2G036409	Zm00001d012785	1.39869	3.77e-06	TRUE		GRMZM2G014844	Zm00001d024000	-2.18434	0.00444027	TRUE
GRMZM2G153274	Zm00001d012677	1.0165	3.48e-13	TRUE		GRMZM2G088689	Zm00001d023694	-1.34119	1.48e-06	TRUE
GRMZM2G124091	Zm00001d012671	1.11427	1.29e-09	TRUE		GRMZM2G027522	Zm00001d023681	-1.13086	6.65e-06	TRUE
GRMZM2G027794	Zm00001d012666	1.02674	2.7e-06	TRUE		GRMZM2G106622	Zm00001d023664	-1.59954	1.42e-08	TRUE
GRMZM2G139349	Zm00001d012598	1.09138	8e-10	TRUE		AC187891.3_FG006	Zm00001d023456	-1.04919	1.85e-13	TRUE
GRMZM2G036448	Zm00001d012485	2.04965	0.00161484	TRUE		GRMZM2G113228	Zm00001d023430	-1.28298	8.27e-09	TRUE
GRMZM2G365544	Zm00001d012224	2.39379	5.67e-44	TRUE		GRMZM6G534641	Zm00001d023430	-1.5148	0.00491143	TRUE
GRMZM2G316362	Zm00001d012221	2.06784	8.89e-19	TRUE		GRMZM2G050709	Zm00001d023394	-2.94739	0.0131555	TRUE
GRMZM2G170969	Zm00001d012081	1.15438	3.27e-15	TRUE		GRMZM2G031033	Zm00001d023387	-5.78955	1.41e-22	TRUE
GRMZM2G471051	Zm00001d012080	1.4777	0.00707499	TRUE		GRMZM2G125001	Zm00001d023353	-7.37699	2.54e-08	TRUE
GRMZM2G067702	Zm00001d011785	2.05838	3.41e-26	TRUE		GRMZM2G361968	Zm00001d023347	-2.07237	1.06e-14	TRUE
GRMZM2G010987	Zm00001d011649	1.73335	1.73e-07	TRUE		GRMZM5G898755	Zm00001d023344	-2.18384	3.14e-62	TRUE
GRMZM2G311680	Zm00001d011599	5.62862	9e-64	TRUE		GRMZM2G003625	Zm00001d023326	-2.16013	6.21e-06	TRUE
GRMZM2G075058	Zm00001d011531	1.83804	0.0235589	TRUE		GRMZM2G097078	Zm00001d023324	-2.21363	0.000154211	TRUE
GRMZM2G020008	Zm00001d011476	1.11028	0.00193327	TRUE		GRMZM2G443939	Zm00001d023323	-1.87242	1.18e-05	TRUE
GRMZM2G013448	Zm00001d011208	1.27931	1.34e-12	TRUE		AC152495.1_FG017	Zm00001d023320	-1.64754	5.16e-11	TRUE
GRMZM2G018375	Zm00001d011183	5.36593	2.19e-25	TRUE		GRMZM5G879178	Zm00001d023320	-1.52507	0.000142796	TRUE
GRMZM5G819140	Zm00001d011152	8.5948	1.38e-62	TRUE		GRMZM2G147266	Zm00001d023225	-1.33901	3.56e-06	TRUE
GRMZM5G876518	Zm00001d011152	7.06842	4.81e-46	TRUE		GRMZM2G032562	Zm00001d022618	-2.15173	1.63e-06	TRUE
GRMZM2G700665	Zm00001d010987	1.1409	0.00414798	TRUE		GRMZM2G056750	Zm00001d022570	-1.15774	0.0308578	TRUE
GRMZM2G020096	Zm00001d010950	1.09524	1.19e-19	TRUE		GRMZM2G041328	Zm00001d022469	-1.09963	1.4e-20	TRUE
AC225346.3_FG001	Zm00001d010885	2.00613	9.15e-11	TRUE		GRMZM2G472852	Zm00001d022464	-2.30175	2.09e-08	TRUE
GRMZM2G162445	Zm00001d010611	1.06521	4.46e-15	TRUE		GRMZM2G000451	Zm00001d022342	-1.11425	0.0103299	TRUE
GRMZM2G108273	Zm00001d010410	1.09415	7.31e-07	TRUE		GRMZM5G867185	Zm00001d022243	-1.95617	1.58e-32	TRUE
GRMZM2G021069	Zm00001d010406	1.18803	8.41e-15	TRUE		GRMZM2G150758	Zm00001d022241	-1.20451	8.92e-05	TRUE
AC234152.1_FG005	Zm00001d010212	5.65369	0.0107416	TRUE		GRMZM2G056407	Zm00001d022227	-1.15959	1.36e-06	TRUE
GRMZM5G820808	Zm00001d009883	7.73129	1.57e-53	TRUE		GRMZM2G167497	Zm00001d022082	-1.77382	3.47e-05	TRUE
GRMZM5G831887	Zm00001d009883	5.819	3.03e-08	TRUE		GRMZM2G356076	Zm00001d022044	-2.30004	0.0267483	TRUE
GRMZM2G018048	Zm00001d009750	2.91924	0.041106	TRUE		AC185108.3_FG010	Zm00001d022001	-2.3654	0.00224458	TRUE
AC234185.1_FG005	Zm00001d009629	3.01144	1.74e-05	TRUE		GRMZM2G004694	Zm00001d021935	-1.48705	0.00178852	TRUE
GRMZM2G063880	Zm00001d009619	1.14038	0.00127669	TRUE		GRMZM2G104204	Zm00001d021934	-1.12989	6.39e-07	TRUE
GRMZM2G031827	Zm00001d009570	2.09445	1.41e-05	TRUE		GRMZM2G072280	Zm00001d021906	-1.14707	0.00105708	TRUE
GRMZM2G001514	Zm00001d009567	1.33768	0.000612707	TRUE		GRMZM2G374971	Zm00001d021901	-3.17817	1.18e-27	TRUE
GRMZM2G559610	Zm00001d009515	4.08697	0.00153339	TRUE		GRMZM2G384386	Zm00001d021892	-1.14347	0.0208208	TRUE
GRMZM2G327032	Zm00001d009374	1.34501	9.24e-13	TRUE		GRMZM2G057281	Zm00001d021784	-1.87485	5.03e-25	TRUE
GRMZM2G323731	Zm00001d009349	1.93405	0.00010252	TRUE		GRMZM5G848182	Zm00001d021773	-1.7949	2.66e-08	TRUE
GRMZM2G098912	Zm00001d009167	5.76041	0.00777544	TRUE		GRMZM2G058070	Zm00001d021703	-8.12075	0.00154717	TRUE
GRMZM2G305362	Zm00001d009160	1.70729	7.13e-07	TRUE		GRMZM2G027344	Zm00001d021649	-1.00246	0.0126286	TRUE
GRMZM2G009719	Zm00001d009118	1.03126	3.96e-10	TRUE		GRMZM2G049151	Zm00001d021616	-1.63769	1.79e-14	TRUE
GRMZM2G079638	Zm00001d009081	1.37152	0.0122568	TRUE		GRMZM6G724181	Zm00001d021459	-1.02176	0.00236631	TRUE
GRMZM2G111998	Zm00001d009060	1.1709	4.41e-06	TRUE		GRMZM2G019363	Zm00001d021450	-2.58809	8.05e-69	TRUE
GRMZM2G047139	Zm00001d008925	4.53332	2.35e-08	TRUE		AC207722.2_FG009	Zm00001d021435	-1.98778	1.45e-13	TRUE
GRMZM2G009475	Zm00001d008866	1.03726	0.0241587	TRUE		GRMZM2G091919	Zm00001d021286	-3.42716	6.2e-23	TRUE
GRMZM2G026015	Zm00001d008706	1.12238	0.0188317	TRUE		GRMZM2G143718	Zm00001d021278	-1.70256	2.68e-13	TRUE
GRMZM2G143274	Zm00001d008695	1.67037	0.000465965	TRUE		GRMZM2G168261	Zm00001d020976	-1.90148	2.08e-14	TRUE
GRMZM2G113400	Zm00001d008463	11.0064	2.88e-68	TRUE		GRMZM2G177229	Zm00001d020954	-2.58731	1.1e-41	TRUE
GRMZM2G408294	Zm00001d008398	1.47726	4.3e-13	TRUE		GRMZM2G307588	Zm00001d020941	-1.14517	4.25e-13	TRUE
GRMZM2G004006	Zm00001d008394	1.45693	0.0148729	TRUE		GRMZM2G069651	Zm00001d020898	-2.24151	1.45e-16	TRUE
GRMZM2G044337	Zm00001d008389	1.33528	3.2e-07	TRUE		AC225205.3_FG003	Zm00001d020828	-1.46843	1.19e-25	TRUE
GRMZM2G328094	Zm00001d008377	1.18111	1.04e-13	TRUE		GRMZM5G813217	Zm00001d020827	-1.47677	4.42e-16	TRUE
GRMZM2G167492	Zm00001d008308	1.12795	0.00438631	TRUE		GRMZM2G117217	Zm00001d020781	-1.82889	0.00446074	TRUE
GRMZM2G019515	Zm00001d008255	1.09654	8.81e-05	TRUE		GRMZM2G416632	Zm00001d020780	-1.68073	0.0134209	TRUE
GRMZM2G438456	Zm00001d007927	1.29447	0.000599538	TRUE		GRMZM2G065928	Zm00001d020717	-1.96606	2.89e-16	TRUE
GRMZM5G822237	Zm00001d007901	1.83713	0.0281536	TRUE		GRMZM2G389173	Zm00001d020687	-1.28007	4.63e-17	TRUE
GRMZM2G176394	Zm00001d007830	1.3123	0.016378	TRUE		GRMZM2G099049	Zm00001d020607	-2.12458	5.36e-14	TRUE
GRMZM5G843555	Zm00001d007765	2.06775	5.38e-10	TRUE		GRMZM2G142898	Zm00001d020531	-1.73371	1.45e-05	TRUE
AC148152.3_FG005	Zm00001d007718	4.09867	0.000112579	TRUE		GRMZM2G085934	Zm00001d020390	-4.10541	1.38e-07	TRUE
GRMZM2G082302	Zm00001d007709	1.98673	7e-05	TRUE		GRMZM2G091857	Zm00001d020042	-1.32076	0.00216664	TRUE
GRMZM2G154716	Zm00001d007340	3.73203	5.8e-07	TRUE		GRMZM2G591241	Zm00001d019966	-3.72607	0.0072441	TRUE
GRMZM2G057159	Zm00001d007319	1.86561	1.19e-11	TRUE		GRMZM2G087041	Zm00001d019899	-1.1512	0.00785871	TRUE
GRMZM2G127134	Zm00001d007255	1.01574	0.0148402	TRUE		GRMZM2G050550	Zm00001d019712	-1.29369	1.44e-06	TRUE
GRMZM2G123486	Zm00001d007130	1.38546	0.00464949	TRUE		GRMZM2G407223	Zm00001d019704	-3.66249	1.59e-38	TRUE
GRMZM2G117564	Zm00001d006913	1.79024	0.00135821	TRUE		GRMZM2G462062	Zm00001d019664	-1.07371	4.41e-10	TRUE
GRMZM2G164325	Zm00001d006788	1.5285	4.71e-25	TRUE		GRMZM2G137648	Zm00001d019605	-10.6996	7.2e-05	TRUE
GRMZM5G898684	Zm00001d006778	1.44587	0.000124859	TRUE		GRMZM2G016622	Zm00001d019518	-2.42377	0.0361908	TRUE
GRMZM2G032042	Zm00001d006647	10.6439	3.85e-273	TRUE		GRMZM2G154747	Zm00001d019504	-3.80953	8.71e-07	TRUE
GRMZM2G032154	Zm00001d006646	1.59035	0.0472576	TRUE		GRMZM2G170542	Zm00001d019288	-2.46624	0.0437342	TRUE
GRMZM2G042660	Zm00001d006638	3.44808	5.58e-06	TRUE		GRMZM2G173063	Zm00001d019280	-1.11946	0.00226469	TRUE
GRMZM2G087463	Zm00001d006632	4.31919	1.68e-09	TRUE		GRMZM2G158188	Zm00001d019243	-2.04581	3.8e-17	TRUE
GRMZM2G099239	Zm00001d006626	1.46743	0.00953856	TRUE		GRMZM2G078595	Zm00001d019122	-1.22819	0.0024678	TRUE
GRMZM2G099425	Zm00001d006621	1.86751	5.92e-38	TRUE		GRMZM2G316256	Zm00001d019081	-2.43273	0.00184082	TRUE
GRMZM2G099463	Zm00001d006620	1.24576	6.11e-13	TRUE		GRMZM2G001938	Zm00001d019053	-5.52732	8.55e-11	TRUE
GRMZM2G166337	Zm00001d006585	2.86881	5.63e-09	TRUE		GRMZM2G097726	Zm00001d019039	-1.0689	2.31e-17	TRUE
GRMZM2G319634	Zm00001d006541	3.77265	2.75e-06	TRUE		GRMZM2G401308	Zm00001d018981	-1.11932	4.69e-17	TRUE
GRMZM2G475265	Zm00001d006525	8.82345	1.37e-139	TRUE		GRMZM2G030350	Zm00001d018962	-1.07993	0.00284351	TRUE
GRMZM2G046933	Zm00001d006521	1.26371	0.0303531	TRUE		GRMZM2G046776	Zm00001d018925	-6.93153	1.89e-23	TRUE
GRMZM2G169615	Zm00001d006496	1.31072	2.71e-26	TRUE		GRMZM2G035848	Zm00001d018917	-1.16109	0.0259765	TRUE
GRMZM2G311187	Zm00001d006486	7.13802	1.69e-28	TRUE		GRMZM2G320298	Zm00001d018857	-1.86037	1.12e-20	TRUE
GRMZM2G127714	Zm00001d006481	2.83472	0.000108852	TRUE		GRMZM2G129357	Zm00001d018809	-1.87561	5.91e-18	TRUE
GRMZM2G179459	Zm00001d006461	2.27023	1.84e-70	TRUE		GRMZM2G142063	Zm00001d018803	-1.30028	0.00159266	TRUE
GRMZM2G076796	Zm00001d006437	5.93282	8.32e-53	TRUE		GRMZM2G012324	Zm00001d018796	-2.73216	3.5e-07	TRUE
GRMZM2G410644	Zm00001d006387	6.52359	4.32e-29	TRUE		GRMZM2G011858	Zm00001d018794	-4.88794	1.18e-116	TRUE
GRMZM2G105869	Zm00001d006369	1.87145	2.14e-31	TRUE		GRMZM2G093705	Zm00001d018793	-1.7613	0.000402936	TRUE
GRMZM2G085199	Zm00001d006353	3.87231	5.22e-05	TRUE		GRMZM2G011800	Zm00001d018792	-8.71456	6.3e-15	TRUE
GRMZM2G153523	Zm00001d006330	1.77932	0.000296637	TRUE		GRMZM2G008234	Zm00001d018731	-1.10804	4.33e-17	TRUE
GRMZM2G409722	Zm00001d006256	5.18959	9.5e-11	TRUE		GRMZM2G145654	Zm00001d018717	-2.11923	0.000162952	TRUE
GRMZM2G379563	Zm00001d006211	3.42073	2.1e-18	TRUE		GRMZM2G135739	Zm00001d018627	-1.46617	0.0145056	TRUE
GRMZM2G379577	Zm00001d006210	5.14599	5.87e-54	TRUE		GRMZM5G862817	Zm00001d018452	-1.08154	8.49e-17	TRUE
GRMZM2G073882	Zm00001d006205	1.01936	5.3e-07	TRUE		GRMZM2G098167	Zm00001d018298	-4.60239	5.64e-57	TRUE
GRMZM2G178182	Zm00001d006110	1.36016	2.91e-06	TRUE		GRMZM2G098058	Zm00001d018297	-1.76906	1.33e-27	TRUE
GRMZM2G052908	Zm00001d006026	1.63619	9.49e-20	TRUE		GRMZM5G886335	Zm00001d018256	-1.03314	0.0421908	TRUE
AC233861.1_FG001	Zm00001d005986	1.18644	1.28e-06	TRUE		GRMZM2G046885	Zm00001d018142	-1.1279	0.00468699	TRUE
GRMZM2G125482	Zm00001d005823	1.94526	0.0058517	TRUE		GRMZM2G323013	Zm00001d018122	-1.70816	0.0272374	TRUE
GRMZM2G091588	Zm00001d005822	6.74096	0.000512286	TRUE		GRMZM2G055150	Zm00001d018082	-1.83803	0.00644969	TRUE
GRMZM2G317728	Zm00001d005724	5.64925	0.0117876	TRUE		GRMZM2G105644	Zm00001d018034	-2.02125	2.48e-27	TRUE
GRMZM2G110794	Zm00001d005621	4.57051	4.95e-05	TRUE		GRMZM2G335280	Zm00001d017989	-2.10169	0.0496184	TRUE
GRMZM2G354385	Zm00001d005476	8.8336	5.13e-21	TRUE		GRMZM2G076049	Zm00001d017949	-1.10118	3.35e-14	TRUE
GRMZM2G173926	Zm00001d005456	3.20559	0.0134081	TRUE		GRMZM5G847707	Zm00001d017932	-2.34099	6.56e-08	TRUE
GRMZM2G045452	Zm00001d004953	6.68042	0.00055585	TRUE		GRMZM2G011951	Zm00001d017896	-1.45606	0.00480541	TRUE
GRMZM2G165613	Zm00001d004560	1.91243	2.92e-08	TRUE		GRMZM2G034876	Zm00001d017742	-1.18232	2.76e-17	TRUE
GRMZM2G113844	Zm00001d004389	1.3547	7.47e-05	TRUE		GRMZM2G029850	Zm00001d017642	-1.2367	0.0185107	TRUE
GRMZM2G112210	Zm00001d004220	1.42023	6.14e-13	TRUE		GRMZM2G055435	Zm00001d017537	-1.21255	1.13e-15	TRUE
GRMZM2G520811	Zm00001d003999	1.22666	0.0043625	TRUE		GRMZM2G157982	Zm00001d017486	-2.54476	0.0281448	TRUE
GRMZM2G079825	Zm00001d003871	5.24957	0.0458965	TRUE		GRMZM2G135291	Zm00001d017427	-1.698	0.000297413	TRUE
GRMZM2G093826	Zm00001d003861	1.55301	7e-05	TRUE		GRMZM2G463291	Zm00001d017399	-1.6171	0.000459843	TRUE
GRMZM2G409771	Zm00001d003861	1.13448	4.67e-13	TRUE		GRMZM2G073250	Zm00001d017374	-1.32175	0.00975161	TRUE
GRMZM2G075081	Zm00001d003804	1.02609	0.0240204	TRUE		GRMZM2G379835	Zm00001d017290	-1.99466	0.000179805	TRUE
GRMZM2G053111	Zm00001d003614	1.59028	0.0007029	TRUE		GRMZM2G095382	Zm00001d017263	-2.27872	0.0122656	TRUE
GRMZM2G148147	Zm00001d003452	6.42976	0.000506715	TRUE		GRMZM2G014716	Zm00001d017173	-1.06719	0.00524989	TRUE
GRMZM2G165633	Zm00001d003281	1.09068	0.0255829	TRUE		GRMZM2G095299	Zm00001d017147	-2.90704	6.35e-39	TRUE
GRMZM2G032602	Zm00001d003048	1.46771	6.04e-05	TRUE		GRMZM2G024550	Zm00001d017130	-1.04859	4.19e-11	TRUE
GRMZM2G337792	Zm00001d002917	9.08588	6.52e-25	TRUE		GRMZM2G173501	Zm00001d017097	-1.29144	3.79e-06	TRUE
GRMZM2G054795	Zm00001d002829	1.08008	0.000272413	TRUE		GRMZM2G399952	Zm00001d017097	-1.25202	7.65e-10	TRUE
GRMZM2G123373	Zm00001d002796	1.32194	7.03e-06	TRUE		GRMZM2G092743	Zm00001d017070	-1.08759	3.01e-15	TRUE
GRMZM2G346982	Zm00001d002756	5.77262	0.00672399	TRUE		GRMZM2G092780	Zm00001d017069	-1.20384	0.0122032	TRUE
GRMZM2G162276	Zm00001d002721	1.97738	1.38e-30	TRUE		GRMZM2G091160	Zm00001d017061	-9.42609	1.57e-150	TRUE
GRMZM2G322819	Zm00001d002678	3.22938	1.03e-12	TRUE		GRMZM2G095144	Zm00001d017037	-2.00195	4.12e-05	TRUE
GRMZM2G050234	Zm00001d002564	3.00277	1.17e-05	TRUE		GRMZM2G176253	Zm00001d016982	-4.49528	3.85e-50	TRUE
GRMZM2G129399	Zm00001d002558	1.20178	0.0138494	TRUE		GRMZM2G001223	Zm00001d016952	-1.64711	0.00321796	TRUE
GRMZM2G421256	Zm00001d002545	2.8264	7.07e-27	TRUE		GRMZM2G056629	Zm00001d016934	-1.45759	0.00768427	TRUE
GRMZM2G314396	Zm00001d002540	1.87913	6.35e-14	TRUE		GRMZM5G839593	Zm00001d016922	-3.46413	1.54e-06	TRUE
GRMZM2G024517	Zm00001d002521	1.79084	0.0480901	TRUE		GRMZM2G105466	Zm00001d016902	-1.48558	3.86e-13	TRUE
GRMZM2G038714	Zm00001d002477	1.722	0.0153991	TRUE		GRMZM2G049675	Zm00001d016895	-1.41938	0.0414186	TRUE
GRMZM2G045849	Zm00001d002343	4.21954	3.75e-13	TRUE		GRMZM5G839518	Zm00001d016873	-1.45749	1.26e-07	TRUE
GRMZM2G007713	Zm00001d002317	3.03121	0.000906606	TRUE		AC233850.1_FG002	Zm00001d016741	-1.73308	0.00134302	TRUE
GRMZM2G031536	Zm00001d002312	12.8053	9.09e-179	TRUE		GRMZM2G074017	Zm00001d016705	-2.03355	1.01e-34	TRUE
AC188831.3_FG005	Zm00001d002290	1.01576	0.00996214	TRUE		GRMZM2G018820	Zm00001d016588	-1.81667	6.63e-12	TRUE
GRMZM2G148998	Zm00001d002262	1.61509	4.41e-18	TRUE		GRMZM2G143050	Zm00001d016570	-2.0964	8.83e-15	TRUE
GRMZM2G106511	Zm00001d002161	3.80543	3.68e-08	TRUE		GRMZM2G336896	Zm00001d016512	-1.56617	0.00131985	TRUE
GRMZM2G106445	Zm00001d002160	2.35084	2.66e-17	TRUE		GRMZM2G386154	Zm00001d016461	-1.05462	4.62e-11	TRUE
GRMZM2G106413	Zm00001d002159	2.28144	2.34e-07	TRUE		GRMZM2G119623	Zm00001d016332	-1.4454	2.86e-10	TRUE
GRMZM2G106393	Zm00001d002158	2.85499	4.93e-09	TRUE		GRMZM2G154987	Zm00001d016294	-1.41625	0.000109729	TRUE
GRMZM2G372074	Zm00001d002094	1.60603	1.13e-08	TRUE		GRMZM2G039948	Zm00001d016291	-9.43689	4.57e-30	TRUE
GRMZM2G082032	Zm00001d002052	1.83233	2.61e-06	TRUE		GRMZM2G176206	Zm00001d016285	-3.86316	5.5e-09	TRUE
GRMZM2G531230	Zm00001d002052	1.75771	8.78e-07	TRUE		GRMZM2G139412	Zm00001d016280	-4.85988	8.31e-32	TRUE
GRMZM2G032977	Zm00001d002035	1.93255	2.9e-06	TRUE		GRMZM2G121309	Zm00001d016277	-1.40657	4.85e-14	TRUE
GRMZM2G043992	Zm00001d001916	1.1527	4.55e-06	TRUE		GRMZM5G891967	Zm00001d016271	-5.22409	1.08e-16	TRUE
GRMZM2G120938	Zm00001d000107	1.98778	0.00309405	TRUE		GRMZM2G105348	Zm00001d016255	-2.55086	4.17e-20	TRUE
GRMZM2G460684	Zm00001d000104	5.04933	2.65e-07	TRUE		GRMZM2G078294	Zm00001d016238	-3.05096	3.12e-38	TRUE
GRMZM2G363310	Zm00001d000066	1.79386	1.25e-07	TRUE		GRMZM2G041980	Zm00001d016237	-2.15973	1.12e-18	TRUE
AC187879.3_FG001	NA	6.45152	0.000133584	TRUE		GRMZM2G118786	Zm00001d016207	-5.88103	2.14e-22	TRUE
AC191804.4_FG002	NA	1.27124	0.000477431	TRUE		GRMZM2G151916	Zm00001d016188	-9.16695	2.89e-265	TRUE
AC195331.3_FG008	NA	1.1724	1.29e-12	TRUE		GRMZM2G162748	Zm00001d016134	-1.14744	2.41e-06	TRUE
AC195351.3_FG001	NA	1.14568	0.0493398	TRUE		GRMZM2G039443	Zm00001d016080	-7.48614	1.71e-09	TRUE
AC205077.3_FG003	NA	9.5944	3.64e-104	TRUE		GRMZM2G063162	Zm00001d016070	-3.66514	1.63e-56	TRUE
AC207188.3_FG002	NA	1.47115	0.00406424	TRUE		GRMZM2G012200	Zm00001d015997	-1.34234	2.86e-16	TRUE
AC207321.3_FG003	NA	7.27574	2.29e-07	TRUE		GRMZM2G078129	Zm00001d015964	-3.43804	0.00144783	TRUE
AC225354.2_FG004	NA	1.72121	0.0109027	TRUE		GRMZM2G103864	Zm00001d015918	-1.12548	0.000367637	TRUE
GRMZM2G009462	NA	5.3369	5.04e-15	TRUE		GRMZM2G349996	Zm00001d015917	-1.25551	4.85e-05	TRUE
GRMZM2G009732	NA	1.26637	0.000161445	TRUE		GRMZM2G138349	Zm00001d015804	-1.05291	0.000584634	TRUE
GRMZM2G013842	NA	6.45152	0.000133584	TRUE		GRMZM2G008696	Zm00001d015785	-2.44502	0.00734362	TRUE
GRMZM2G017474	NA	2.3316	1.25e-06	TRUE		AC205425.3_FG006	Zm00001d015697	-1.33839	7.3e-05	TRUE
GRMZM2G017730	NA	3.78848	7.04e-10	TRUE		GRMZM2G060561	Zm00001d015520	-1.79045	1.78e-22	TRUE
GRMZM2G029868	NA	6.99489	3.05e-06	TRUE		GRMZM2G360455	Zm00001d015504	-1.12331	7.46e-12	TRUE
GRMZM2G042506	NA	3.70135	0.0126468	TRUE		GRMZM2G449257	Zm00001d015470	-1.51414	0.00405733	TRUE
GRMZM2G043569	NA	5.77715	0.00749153	TRUE		GRMZM2G098904	Zm00001d015421	-1.77369	3.99e-31	TRUE
GRMZM2G050262	NA	6.15019	0.000943317	TRUE		GRMZM2G085926	Zm00001d015399	-1.01798	9.36e-13	TRUE
GRMZM2G051172	NA	6.12157	0.00381879	TRUE		GRMZM2G050080	Zm00001d015354	-1.48932	9.98e-14	TRUE
GRMZM2G052296	NA	4.96064	2.08e-11	TRUE		AC233959.1_FG003	Zm00001d015282	-2.03213	0.0061206	TRUE
GRMZM2G058036	NA	1.28728	0.0448825	TRUE		GRMZM5G880966	Zm00001d015257	-5.45269	0.0176563	TRUE
GRMZM2G058162	NA	6.75808	7.35e-06	TRUE		GRMZM2G010944	Zm00001d015227	-1.52718	2.21e-22	TRUE
GRMZM2G064083	NA	1.05879	0.0281536	TRUE		GRMZM2G010779	Zm00001d015225	-6.3119	0.000276577	TRUE
GRMZM2G064558	NA	10.1	2.53e-43	TRUE		GRMZM2G054833	Zm00001d015197	-2.9807	9.93e-07	TRUE
GRMZM2G069670	NA	5.66733	0.0133088	TRUE		GRMZM5G871910	Zm00001d015181	-1.04149	1.46e-09	TRUE
GRMZM2G071206	NA	2.63108	2.26e-05	TRUE		GRMZM2G444748	Zm00001d015153	-1.01753	0.000754579	TRUE
GRMZM2G072115	NA	2.4095	1.63e-13	TRUE		GRMZM2G053711	Zm00001d015103	-1.4633	0.00536102	TRUE
GRMZM2G076410	NA	2.26358	9.26e-06	TRUE		GRMZM2G477236	Zm00001d015094	-1.49935	1.31e-28	TRUE
GRMZM2G078320	NA	1.01639	0.000685642	TRUE		GRMZM2G141911	Zm00001d015067	-1.71947	2.46e-05	TRUE
GRMZM2G094703	NA	5.24957	0.0458965	TRUE		GRMZM2G164242	Zm00001d015032	-2.37848	0.0185107	TRUE
GRMZM2G100719	NA	2.81239	0.0120594	TRUE		GRMZM2G108474	Zm00001d014957	-3.35841	3.13e-149	TRUE
GRMZM2G106092	NA	3.47512	0.0311216	TRUE		GRMZM2G053707	Zm00001d014949	-2.32276	2.17e-08	TRUE
GRMZM2G107715	NA	1.56326	5.45e-06	TRUE		GRMZM2G089836	Zm00001d014947	-1.13682	1.32e-14	TRUE
GRMZM2G113235	NA	1.31979	0.000851927	TRUE		GRMZM2G091595	Zm00001d014880	-2.98408	8.41e-15	TRUE
GRMZM2G114127	NA	1.49551	4.92e-10	TRUE		GRMZM2G145041	Zm00001d014863	-5.25358	5.65e-37	TRUE
GRMZM2G134604	NA	1.57564	0.00312734	TRUE		GRMZM2G088753	Zm00001d014844	-1.61384	1.33e-39	TRUE
GRMZM2G142748	NA	4.52706	4.47e-05	TRUE		GRMZM5G801190	Zm00001d014834	-5.3145	0.0284234	TRUE
GRMZM2G145788	NA	5.2448	0.0481378	TRUE		GRMZM2G300135	Zm00001d014794	-1.27872	2.53e-12	TRUE
GRMZM2G148499	NA	1.17226	0.000564508	TRUE		GRMZM2G399073	Zm00001d014792	-1.09833	2.5e-18	TRUE
GRMZM2G148675	NA	1.11134	0.00226181	TRUE		GRMZM2G158103	Zm00001d014779	-1.00341	2.1e-09	TRUE
GRMZM2G149875	NA	7.44953	6.85e-09	TRUE		GRMZM2G158136	Zm00001d014775	-1.05777	3.57e-13	TRUE
GRMZM2G155490	NA	1.05874	3.4e-08	TRUE		GRMZM2G126990	Zm00001d014770	-1.06429	0.00977633	TRUE
GRMZM2G169391	NA	5.4449	4.32e-09	TRUE		GRMZM2G478624	Zm00001d014745	-5.81555	0.00571641	TRUE
GRMZM2G169734	NA	1.74984	6.83e-06	TRUE		AC205466.3_FG003	Zm00001d014724	-6.14955	0.000585309	TRUE
GRMZM2G170558	NA	7.27574	2.29e-07	TRUE		GRMZM2G022442	Zm00001d014721	-8.02879	1.52e-08	TRUE
GRMZM2G173668	NA	1.142	0.00265442	TRUE		GRMZM5G854533	Zm00001d014718	-1.31037	3.29e-07	TRUE
GRMZM2G173674	NA	1.51385	3.48e-09	TRUE		GRMZM2G347766	Zm00001d014717	-1.04169	0.000511094	TRUE
GRMZM2G175874	NA	1.23579	0.000518635	TRUE		GRMZM2G178371	Zm00001d014696	-1.05556	6.46e-11	TRUE
GRMZM2G176355	NA	7.24747	2.82e-07	TRUE		GRMZM2G116586	Zm00001d014674	-1.48146	6.75e-15	TRUE
GRMZM2G180232	NA	1.6581	0.00534898	TRUE		GRMZM2G005526	Zm00001d014632	-6.07281	1.44e-74	TRUE
GRMZM2G311313	NA	9.81997	5.84e-35	TRUE		GRMZM2G064562	Zm00001d014610	-5.5375	0.0281862	TRUE
GRMZM2G327208	NA	1.94242	0.0288238	TRUE		GRMZM2G142093	Zm00001d014600	-1.78633	0.000184236	TRUE
GRMZM2G330792	NA	2.57819	5.31e-08	TRUE		GRMZM2G061596	Zm00001d014583	-1.37635	3.32e-05	TRUE
GRMZM2G340619	NA	1.45896	0.00614031	TRUE		GRMZM2G084935	Zm00001d014559	-4.39088	0.000137547	TRUE
GRMZM2G344837	NA	11.7546	2.81e-102	TRUE		GRMZM2G082538	Zm00001d014548	-2.65127	7.45e-10	TRUE
GRMZM2G369371	NA	7.57083	4.59e-286	TRUE		GRMZM2G701535	Zm00001d014543	-5.43603	0.0316691	TRUE
GRMZM2G370846	NA	7.71995	6.51e-11	TRUE		GRMZM2G054805	Zm00001d014542	-11.3059	9.66e-81	TRUE
GRMZM2G372812	NA	7.33124	6.31e-49	TRUE		GRMZM2G477846	Zm00001d014518	-1.77617	0.00194221	TRUE
GRMZM2G376959	NA	7.50229	3.45e-09	TRUE		GRMZM2G477829	Zm00001d014517	-1.58999	6.34e-08	TRUE
GRMZM2G378167	NA	4.49763	3.28e-08	TRUE		GRMZM2G163544	Zm00001d014489	-3.01076	3.93e-37	TRUE
GRMZM2G390560	NA	4.96734	2.27e-11	TRUE		GRMZM2G043147	Zm00001d014486	-3.16107	5.55e-83	TRUE
GRMZM2G394638	NA	1.96473	0.0474735	TRUE		GRMZM5G882378	Zm00001d014462	-2.01024	5.07e-19	TRUE
GRMZM2G399067	NA	2.16556	0.00221057	TRUE		GRMZM2G148807	Zm00001d014456	-1.60342	2.85e-07	TRUE
GRMZM2G402837	NA	7.13793	1.46e-07	TRUE		GRMZM2G126182	Zm00001d014381	-1.59343	0.0226103	TRUE
GRMZM2G407146	NA	1.53832	0.0443905	TRUE		GRMZM2G035405	Zm00001d014377	-1.68168	5.23e-37	TRUE
GRMZM2G410704	NA	3.63394	6.57e-07	TRUE		GRMZM2G056849	Zm00001d014360	-1.12136	1.28e-05	TRUE
GRMZM2G423927	NA	1.0188	0.0132091	TRUE		GRMZM2G013196	Zm00001d014330	-11.7502	5.77e-239	TRUE
GRMZM2G427054	NA	1.72464	1.34e-30	TRUE		GRMZM2G048549	Zm00001d014325	-3.65424	5.23e-50	TRUE
GRMZM2G429057	NA	1.34279	9.54e-17	TRUE		GRMZM2G432926	Zm00001d014285	-1.41417	6.44e-06	TRUE
GRMZM2G431821	NA	1.06888	8.76e-16	TRUE		GRMZM2G096228	Zm00001d014271	-2.09768	0.000514647	TRUE
GRMZM2G435248	NA	1.28133	0.00889033	TRUE		GRMZM2G088243	Zm00001d014261	-3.51248	2.19e-14	TRUE
GRMZM2G439337	NA	1.35575	0.00539334	TRUE		GRMZM2G075077	Zm00001d014180	-1.17277	0.00959396	TRUE
GRMZM2G441827	NA	5.77262	0.00672399	TRUE		AC206898.3_FG006	Zm00001d014133	-9.70739	5.83e-33	TRUE
GRMZM2G444378	NA	8.67492	7.25e-66	TRUE		GRMZM2G089873	Zm00001d014128	-1.96791	5e-21	TRUE
GRMZM2G449056	NA	6.20962	0.00172277	TRUE		GRMZM2G326707	Zm00001d014116	-5.60447	3.72e-24	TRUE
GRMZM2G452453	NA	6.51367	8.8e-05	TRUE		GRMZM2G154954	Zm00001d014100	-7.42522	3.85e-09	TRUE
GRMZM2G474367	NA	1.0383	0.00680693	TRUE		GRMZM2G111537	Zm00001d014089	-4.34565	1.16e-21	TRUE
GRMZM2G506905	NA	2.20259	2.3e-05	TRUE		GRMZM2G123495	Zm00001d014073	-1.45673	2.04e-25	TRUE
GRMZM2G561444	NA	7.00412	1.07e-06	TRUE		GRMZM5G865298	Zm00001d014060	-11.3122	4.82e-75	TRUE
GRMZM2G565441	NA	2.41329	6.74e-07	TRUE		GRMZM2G008972	Zm00001d014043	-2.8491	0.000132308	TRUE
GRMZM2G575809	NA	1.84923	0.0298516	TRUE		GRMZM2G034385	Zm00001d014032	-3.32081	1.97e-15	TRUE
GRMZM2G578659	NA	1.33424	0.0194729	TRUE		GRMZM5G873681	Zm00001d014017	-1.67628	1.24e-05	TRUE
GRMZM2G587543	NA	2.64034	3.38e-07	TRUE		GRMZM2G428356	Zm00001d013982	-1.91405	2.55e-10	TRUE
GRMZM2G702101	NA	9.5776	8.26e-32	TRUE		GRMZM2G305446	Zm00001d013956	-3.93293	1.5e-18	TRUE
GRMZM2G702923	NA	8.926	7.23e-238	TRUE		GRMZM2G073114	Zm00001d013945	-3.21153	3.29e-05	TRUE
GRMZM2G703348	NA	10.2974	1.8e-243	TRUE		GRMZM2G090736	Zm00001d013927	-1.3067	7.87e-22	TRUE
GRMZM5G801939	NA	3.02344	0.0195289	TRUE		GRMZM2G387360	Zm00001d013907	-6.17059	0.00091402	TRUE
GRMZM5G803419	NA	3.64874	2.82e-06	TRUE		GRMZM2G166644	Zm00001d013857	-13.7789	9.99e-121	TRUE
GRMZM5G820374	NA	1.04223	0.0122334	TRUE		GRMZM2G063632	Zm00001d013855	-8.08156	1.04e-13	TRUE
GRMZM5G822028	NA	8.26807	1.95e-55	TRUE		GRMZM2G413544	Zm00001d013836	-2.58894	1.25e-18	TRUE
GRMZM5G822895	NA	2.73162	2.78e-14	TRUE		GRMZM5G819464	Zm00001d013834	-1.50885	0.000100368	TRUE
GRMZM5G827342	NA	6.58749	4.17e-05	TRUE		GRMZM5G823318	Zm00001d013831	-8.54434	1.64e-303	TRUE
GRMZM5G838907	NA	2.06166	0.00305741	TRUE		GRMZM2G132090	Zm00001d013823	-2.58214	2.08e-26	TRUE
GRMZM5G842103	NA	3.69864	3.46e-23	TRUE		GRMZM2G001772	Zm00001d013794	-1.8841	4.34e-12	TRUE
GRMZM5G845906	NA	1.15998	0.00397522	TRUE		GRMZM2G124918	Zm00001d013787	-1.14068	0.000567078	TRUE
GRMZM5G853844	NA	4.33329	1.99e-05	TRUE		GRMZM2G074871	Zm00001d013759	-1.60472	7.3e-22	TRUE
GRMZM5G859315	NA	1.30361	1.27e-07	TRUE		GRMZM2G045192	Zm00001d013755	-1.20492	2.52e-15	TRUE
GRMZM5G866121	NA	5.36358	4.83e-08	TRUE		GRMZM2G152764	Zm00001d013746	-1.29081	3.95e-11	TRUE
GRMZM5G866269	NA	4.98964	1.98e-11	TRUE		GRMZM2G161491	Zm00001d013738	-9.96246	3.39e-182	TRUE
GRMZM5G868966	NA	1.1535	0.000481771	TRUE		GRMZM2G059549	Zm00001d013735	-8.82197	2.73e-66	TRUE
GRMZM5G868972	NA	1.3523	0.00745155	TRUE		GRMZM2G078204	Zm00001d013729	-4.64517	9.46e-99	TRUE
GRMZM5G872150	NA	2.82537	0.0435324	TRUE		GRMZM2G061292	Zm00001d013724	-1.84346	3.71e-24	TRUE
GRMZM5G881077	NA	1.35305	0.0382888	TRUE		GRMZM2G128454	Zm00001d013706	-1.6381	3.35e-11	TRUE
GRMZM5G881730	NA	5.85495	0.00762094	TRUE		AC211276.4_FG008	Zm00001d013672	-1.00278	2.36e-07	TRUE
GRMZM5G883686	NA	5.87968	0.0043645	TRUE		GRMZM2G134980	Zm00001d013669	-2.02601	3.06e-64	TRUE
GRMZM5G885289	NA	5.2448	0.0481407	TRUE		GRMZM2G134957	Zm00001d013668	-1.73617	4.63e-14	TRUE
GRMZM6G570512	NA	1.90033	0.0334753	TRUE		GRMZM2G007810	Zm00001d013652	-1.09622	1.16e-12	TRUE
						GRMZM2G112149	Zm00001d013644	-1.00285	2.48e-12	TRUE
						GRMZM5G849149	Zm00001d013624	-1.51557	2.63e-18	TRUE
						GRMZM2G035632	Zm00001d013615	-1.89807	2.75e-35	TRUE
						GRMZM2G066191	Zm00001d013612	-2.09705	0.00112152	TRUE
						GRMZM2G066449	Zm00001d013611	-1.55638	5.15e-12	TRUE
						GRMZM5G822180	Zm00001d013598	-1.99581	2.79e-07	TRUE
						GRMZM2G035821	Zm00001d013571	-3.49413	1.14e-12	TRUE
						GRMZM2G129140	Zm00001d013550	-2.21908	0.00843155	TRUE
						GRMZM2G122251	Zm00001d013529	-1.14759	0.00904317	TRUE
						GRMZM5G861357	Zm00001d013522	-1.37114	0.030318	TRUE
						AC213463.3_FG009	Zm00001d013519	-1.28108	2.06e-09	TRUE
						GRMZM2G412229	Zm00001d013506	-1.02208	1.28e-06	TRUE
						AC206941.2_FG002	Zm00001d013494	-10.3641	0	TRUE
						GRMZM2G102711	Zm00001d013490	-2.62333	6.24e-27	TRUE
						GRMZM2G102616	Zm00001d013487	-1.43069	0.0156295	TRUE
						GRMZM2G177934	Zm00001d013448	-1.34385	0.0214308	TRUE
						GRMZM2G149335	Zm00001d013440	-2.19252	1.89e-54	TRUE
						GRMZM2G145850	Zm00001d013425	-3.45952	2.58e-16	TRUE
						GRMZM2G425236	Zm00001d013409	-2.39108	4.04e-16	TRUE
						GRMZM2G181000	Zm00001d013406	-2.08425	4.59e-08	TRUE
						GRMZM2G104332	Zm00001d013384	-4.79063	1.29e-10	TRUE
						GRMZM2G164470	Zm00001d013364	-1.09072	0.00421208	TRUE
						GRMZM2G093446	Zm00001d013359	-1.05386	0.0255108	TRUE
						GRMZM2G019958	Zm00001d013348	-9.16279	7.23e-26	TRUE
						GRMZM2G100391	Zm00001d013325	-6.48689	0.000103612	TRUE
						GRMZM2G014672	Zm00001d013289	-5.3665	6.9e-10	TRUE
						GRMZM2G077088	Zm00001d013221	-1.04635	6.02e-15	TRUE
						GRMZM2G085646	Zm00001d013146	-4.21786	5.54e-34	TRUE
						GRMZM2G016756	Zm00001d013130	-2.8013	2.26e-14	TRUE
						GRMZM2G028218	Zm00001d013111	-1.55231	3.7e-17	TRUE
						GRMZM2G320506	Zm00001d013109	-1.70154	3.24e-06	TRUE
						GRMZM2G124229	Zm00001d013099	-1.7654	0.00825356	TRUE
						GRMZM2G124175	Zm00001d013098	-1.22554	3.14e-05	TRUE
						AC210013.4_FG018	Zm00001d013033	-1.74746	0.000272413	TRUE
						GRMZM2G108694	Zm00001d012994	-1.63159	0.0318703	TRUE
						GRMZM2G107076	Zm00001d012982	-2.59651	7.24e-10	TRUE
						GRMZM2G110881	Zm00001d012981	-1.24982	2.14e-07	TRUE
						GRMZM2G445169	Zm00001d012957	-1.01943	2.53e-12	TRUE
						GRMZM2G144024	Zm00001d012956	-1.99647	1.96e-07	TRUE
						GRMZM2G100495	Zm00001d012920	-5.31735	1.38e-08	TRUE
						GRMZM2G470499	Zm00001d012743	-3.08809	0.00321796	TRUE
						GRMZM2G082490	Zm00001d012703	-1.50607	9.99e-08	TRUE
						GRMZM2G339435	Zm00001d012684	-1.23534	2.12e-23	TRUE
						GRMZM2G139093	Zm00001d012662	-1.17593	7.18e-15	TRUE
						GRMZM2G039982	Zm00001d012656	-1.33826	1.14e-17	TRUE
						GRMZM2G024476	Zm00001d012641	-1.49895	0.0132081	TRUE
						GRMZM2G434363	Zm00001d012636	-7.16935	1.22e-07	TRUE
						GRMZM2G068973	Zm00001d012527	-1.07346	0.0351284	TRUE
						GRMZM2G029292	Zm00001d012508	-1.86528	3.36e-18	TRUE
						GRMZM2G310431	Zm00001d012420	-4.41218	3.15e-55	TRUE
						GRMZM2G337819	Zm00001d012398	-2.50205	9.08e-28	TRUE
						AC232238.2_FG004	Zm00001d012294	-1.05015	7.62e-08	TRUE
						GRMZM2G418689	Zm00001d012177	-1.12261	7.41e-05	TRUE
						GRMZM2G032706	Zm00001d012041	-1.06199	0.0212948	TRUE
						GRMZM5G825025	Zm00001d011999	-3.17414	1.66e-37	TRUE
						GRMZM2G010176	Zm00001d011944	-1.93072	0.00048671	TRUE
						GRMZM2G002304	Zm00001d011930	-1.86543	0.000897496	TRUE
						GRMZM2G395429	Zm00001d011922	-1.11642	0.00151731	TRUE
						GRMZM2G167220	Zm00001d011890	-2.65041	0.000115799	TRUE
						GRMZM2G038487	Zm00001d011819	-1.70321	1.45e-12	TRUE
						GRMZM5G836174	Zm00001d011734	-1.44486	0.0161057	TRUE
						GRMZM2G042034	Zm00001d011732	-2.8749	0.00526945	TRUE
						GRMZM5G833406	Zm00001d011687	-1.37199	0.000706135	TRUE
						GRMZM2G157043	Zm00001d011663	-1.05191	0.000419969	TRUE
						GRMZM2G173965	Zm00001d011656	-1.56656	0.00606984	TRUE
						GRMZM2G094165	Zm00001d011454	-2.11015	4.76e-06	TRUE
						GRMZM2G149704	Zm00001d011401	-1.37467	7.96e-21	TRUE
						GRMZM2G028393	Zm00001d011080	-5.55324	1.4e-27	TRUE
						GRMZM2G053991	Zm00001d011001	-1.49325	0.0279843	TRUE
						GRMZM2G150474	Zm00001d010870	-5.89258	0.00249803	TRUE
						GRMZM2G093404	Zm00001d010800	-1.58176	4.64e-05	TRUE
						GRMZM2G025459	Zm00001d010662	-2.81492	3.93e-26	TRUE
						GRMZM2G366851	Zm00001d010601	-2.63929	0.00154095	TRUE
						AC197705.4_FG003	Zm00001d010586	-4.10004	1.21e-07	TRUE
						GRMZM5G802801	Zm00001d010529	-3.32115	5.65e-27	TRUE
						GRMZM5G820460	Zm00001d010493	-1.14847	4.62e-11	TRUE
						GRMZM2G029756	Zm00001d010463	-1.20866	0.0167452	TRUE
						GRMZM2G387227	Zm00001d010404	-1.74767	2.29e-05	TRUE
						GRMZM2G170766	Zm00001d010366	-1.02087	0.00848161	TRUE
						GRMZM2G164090	Zm00001d010193	-1.11992	0.0441674	TRUE
						GRMZM2G062974	Zm00001d009936	-1.42685	0.000595359	TRUE
						GRMZM2G306851	Zm00001d009907	-1.85147	0.00498076	TRUE
						GRMZM5G896728	Zm00001d009891	-1.76148	0.0140286	TRUE
						GRMZM2G073884	Zm00001d009814	-1.72136	6.15e-06	TRUE
						GRMZM2G316740	Zm00001d009750	-1.78071	0.000262505	TRUE
						GRMZM2G397616	Zm00001d009668	-1.13287	1.28e-08	TRUE
						GRMZM2G102933	Zm00001d009594	-1.79133	1.03e-36	TRUE
						GRMZM2G153977	Zm00001d009594	-1.52889	1.18e-29	TRUE
						GRMZM2G119316	Zm00001d009556	-1.58142	3.14e-07	TRUE
						GRMZM2G573324	Zm00001d009532	-1.04324	7.15e-08	TRUE
						GRMZM2G399333	Zm00001d009530	-1.70998	3.81e-09	TRUE
						GRMZM2G022101	Zm00001d009484	-1.00368	0.00168702	TRUE
						GRMZM2G389510	Zm00001d009432	-2.28145	0.000798388	TRUE
						GRMZM2G056524	Zm00001d009362	-6.84826	3.73e-63	TRUE
						GRMZM2G051522	Zm00001d009087	-1.2202	1.66e-08	TRUE
						GRMZM2G051659	Zm00001d009034	-4.73101	2.53e-28	TRUE
						GRMZM5G884914	Zm00001d009034	-1.62635	7.44e-22	TRUE
						GRMZM2G001421	Zm00001d008957	-1.54121	4.16e-17	TRUE
						GRMZM2G096525	Zm00001d008956	-2.34775	5.12e-05	TRUE
						GRMZM2G390896	Zm00001d008901	-1.83601	0.0125424	TRUE
						GRMZM2G325612	Zm00001d008862	-6.67584	1.89e-05	TRUE
						GRMZM2G140223	Zm00001d008844	-1.85561	0.000383493	TRUE
						GRMZM2G441906	Zm00001d008843	-1.06291	0.000364489	TRUE
						GRMZM2G046290	Zm00001d008842	-1.85482	1.68e-06	TRUE
						GRMZM2G034157	Zm00001d008841	-8.13097	1.21e-30	TRUE
						GRMZM2G038821	Zm00001d008651	-1.56698	1.88e-15	TRUE
						GRMZM2G146163	Zm00001d008392	-1.70717	2.22e-12	TRUE
						GRMZM2G020148	Zm00001d008305	-1.12056	3.23e-06	TRUE
						GRMZM2G304091	Zm00001d008222	-2.08534	2.24e-09	TRUE
						GRMZM2G099984	Zm00001d008200	-6.6665	2.11e-05	TRUE
						GRMZM2G016677	Zm00001d007857	-1.64412	0.0401135	TRUE
						GRMZM2G414496	Zm00001d007807	-1.07178	3.47e-14	TRUE
						GRMZM2G001401	Zm00001d007644	-4.42621	4.36e-08	TRUE
						GRMZM2G001388	Zm00001d007642	-5.87019	0.00538926	TRUE
						GRMZM2G041549	Zm00001d007609	-1.06866	0.00975284	TRUE
						GRMZM2G015285	Zm00001d007581	-2.32283	3.43e-08	TRUE
						GRMZM2G172297	Zm00001d007382	-1.31153	9.63e-08	TRUE
						GRMZM2G432653	Zm00001d007284	-6.42591	0.000152822	TRUE
						GRMZM2G140667	Zm00001d007234	-1.81843	5.04e-37	TRUE
						GRMZM2G101409	Zm00001d007199	-1.76969	0.00643571	TRUE
						GRMZM2G359116	Zm00001d007168	-1.46058	0.0113466	TRUE
						GRMZM2G327686	Zm00001d007072	-1.29539	2.03e-05	TRUE
						AC233952.1_FG008	Zm00001d006768	-1.63397	0.000685428	TRUE
						GRMZM2G105302	Zm00001d006713	-1.09115	7.11e-06	TRUE
						GRMZM2G062156	Zm00001d006688	-2.22179	0.0181752	TRUE
						GRMZM2G062244	Zm00001d006687	-1.46629	6.75e-07	TRUE
						AC194970.5_FG001	Zm00001d006678	-1.24698	1.35e-17	TRUE
						GRMZM2G038519	Zm00001d006663	-2.27003	5.8e-16	TRUE
						GRMZM5G847219	Zm00001d006654	-5.89258	0.00249877	TRUE
						GRMZM2G087479	Zm00001d006631	-3.26161	4.2e-07	TRUE
						GRMZM2G045732	Zm00001d006568	-2.43246	1.12e-30	TRUE
						GRMZM2G063238	Zm00001d006563	-1.44216	6.4e-14	TRUE
						GRMZM2G365282	Zm00001d006531	-3.73788	5.5e-21	TRUE
						GRMZM2G125850	Zm00001d006511	-1.08375	1.73e-13	TRUE
						GRMZM2G169539	Zm00001d006494	-2.32862	8.8e-60	TRUE
						GRMZM2G002879	Zm00001d006470	-3.21556	4.35e-77	TRUE
						GRMZM2G064759	Zm00001d006464	-1.83667	6.96e-21	TRUE
						GRMZM2G158191	Zm00001d006417	-3.77448	9.35e-07	TRUE
						GRMZM2G388018	Zm00001d006417	-3.37975	2.32e-10	TRUE
						GRMZM2G173162	Zm00001d006382	-1.20752	0.00224992	TRUE
						GRMZM5G890599	Zm00001d006375	-5.33059	0.0307625	TRUE
						GRMZM2G114322	Zm00001d006360	-1.46119	1.1e-23	TRUE
						GRMZM2G081571	Zm00001d006342	-1.2144	1.2e-16	TRUE
						GRMZM2G056606	Zm00001d006336	-4.34774	6.61e-37	TRUE
						GRMZM2G343360	Zm00001d006277	-5.95767	0.00381879	TRUE
						GRMZM2G042765	Zm00001d006276	-5.68926	0.00657227	TRUE
						GRMZM2G042741	Zm00001d006275	-5.53194	3.14e-15	TRUE
						AC205673.3_FG006	Zm00001d006274	-7.6369	1.57e-10	TRUE
						GRMZM2G042712	Zm00001d006274	-6.94106	8.33e-27	TRUE
						GRMZM2G078114	Zm00001d006262	-2.93377	6.06e-05	TRUE
						GRMZM5G892094	Zm00001d006236	-8.78061	2.42e-21	TRUE
						GRMZM2G433854	Zm00001d006230	-1.24417	0.000611902	TRUE
						GRMZM2G103881	Zm00001d006211	-2.1995	0.0316152	TRUE
						GRMZM2G422644	Zm00001d006198	-1.31297	4.6e-15	TRUE
						GRMZM5G808017	Zm00001d006133	-1.09189	0.000118562	TRUE
						GRMZM2G318220	Zm00001d006078	-1.38418	0.0236823	TRUE
						GRMZM2G126018	Zm00001d006028	-1.25629	1.71e-09	TRUE
						GRMZM2G417597	Zm00001d006022	-2.86816	0.0054823	TRUE
						GRMZM2G001977	Zm00001d005905	-1.33855	7.93e-13	TRUE
						GRMZM2G366130	Zm00001d005875	-1.07262	0.0236713	TRUE
						GRMZM2G005954	Zm00001d005813	-1.50116	6.11e-09	TRUE
						GRMZM2G082487	Zm00001d005609	-1.44898	2.57e-06	TRUE
						GRMZM2G402417	Zm00001d005472	-1.36175	0.0409504	TRUE
						GRMZM2G174083	Zm00001d005366	-2.00005	0.0010646	TRUE
						GRMZM2G065227	Zm00001d005284	-2.11469	0.00158321	TRUE
						GRMZM2G400005	Zm00001d005246	-3.41287	3.17e-20	TRUE
						GRMZM2G009626	Zm00001d005173	-1.42254	3.67e-12	TRUE
						GRMZM2G164440	Zm00001d005146	-2.18178	2.39e-44	TRUE
						GRMZM2G133624	Zm00001d004930	-1.02408	1.35e-13	TRUE
						GRMZM2G404551	Zm00001d004652	-5.89258	0.00249877	TRUE
						GRMZM2G019819	Zm00001d004357	-1.26908	5.94e-08	TRUE
						GRMZM2G154685	Zm00001d004243	-5.24749	1.22e-31	TRUE
						GRMZM2G060942	Zm00001d004083	-1.76362	6.62e-06	TRUE
						GRMZM5G829946	Zm00001d003924	-1.89161	1.06e-06	TRUE
						GRMZM5G836308	Zm00001d003912	-2.29371	0.0457512	TRUE
						GRMZM2G399641	Zm00001d003897	-1.02632	0.00360641	TRUE
						GRMZM2G357660	Zm00001d003648	-1.25719	1.61e-19	TRUE
						GRMZM2G089619	Zm00001d003645	-1.06809	6.55e-16	TRUE
						AC177831.3_FG004	Zm00001d003635	-1.08578	0.00483798	TRUE
						GRMZM2G323844	Zm00001d003616	-1.07629	0.00498309	TRUE
						GRMZM2G115395	Zm00001d003607	-1.21136	8.31e-05	TRUE
						GRMZM2G331701	Zm00001d003554	-8.31116	1.84e-07	TRUE
						GRMZM2G126062	Zm00001d003524	-4.32075	1.22e-07	TRUE
						GRMZM2G044322	Zm00001d003451	-2.36252	6.77e-13	TRUE
						GRMZM2G065073	Zm00001d003446	-1.13508	1.59e-10	TRUE
						GRMZM2G447785	Zm00001d003306	-2.43493	5.54e-13	TRUE
						AC208221.3_FG002	Zm00001d003304	-3.07998	2.93e-14	TRUE
						GRMZM2G163494	Zm00001d003287	-4.39855	0.000215482	TRUE
						GRMZM2G102183	Zm00001d003247	-1.1204	3.03e-05	TRUE
						GRMZM2G051984	Zm00001d003212	-2.70678	0.00205313	TRUE
						GRMZM2G366150	Zm00001d003112	-1.74816	2.69e-24	TRUE
						GRMZM2G147241	Zm00001d003057	-2.43718	5.3e-07	TRUE
						GRMZM2G145075	Zm00001d003021	-3.22567	0.0477737	TRUE
						GRMZM2G024196	Zm00001d002974	-5.33059	0.0307625	TRUE
						GRMZM2G138190	Zm00001d002951	-1.01408	0.00240698	TRUE
						GRMZM2G070863	Zm00001d002823	-2.6811	1.96e-54	TRUE
						GRMZM2G021530	Zm00001d002788	-2.00639	0.00272912	TRUE
						GRMZM2G088601	Zm00001d002680	-1.29172	1e-10	TRUE
						GRMZM2G164318	Zm00001d002589	-1.29041	1.05e-06	TRUE
						GRMZM2G153378	Zm00001d002584	-3.68332	5.65e-16	TRUE
						GRMZM2G426067	Zm00001d002579	-1.96461	0.000398645	TRUE
						GRMZM2G322817	Zm00001d002520	-1.0024	5.82e-05	TRUE
						GRMZM2G031981	Zm00001d002501	-1.09057	3.01e-11	TRUE
						GRMZM2G031904	Zm00001d002500	-1.51963	5.07e-29	TRUE
						GRMZM2G140328	Zm00001d002396	-1.08108	3.77e-17	TRUE
						GRMZM2G068967	Zm00001d002364	-1.19703	0.0393604	TRUE
						GRMZM2G005040	Zm00001d002333	-1.30712	3.25e-15	TRUE
						GRMZM2G005155	Zm00001d002332	-1.2905	3.87e-05	TRUE
						GRMZM2G007157	Zm00001d002319	-1.37802	1.05e-22	TRUE
						GRMZM2G007256	Zm00001d002318	-6.60727	3.82e-05	TRUE
						GRMZM2G337532	Zm00001d002313	-1.13661	3.09e-18	TRUE
						GRMZM2G080054	Zm00001d002288	-1.45313	6.19e-10	TRUE
						GRMZM2G443445	Zm00001d002250	-1.76473	3.07e-11	TRUE
						GRMZM2G121070	Zm00001d002191	-1.1227	0.00190256	TRUE
						GRMZM2G036262	Zm00001d002132	-2.24966	0.00028581	TRUE
						GRMZM2G004352	Zm00001d002130	-1.17092	0.0208613	TRUE
						GRMZM2G055752	Zm00001d002069	-1.15671	7.31e-08	TRUE
						GRMZM2G067463	Zm00001d002011	-4.78521	1.63e-06	TRUE
						AC210003.2_FG015	Zm00001d002001	-1.64154	0.000563678	TRUE
						GRMZM2G064949	Zm00001d001902	-1.36655	0.0219196	TRUE
						GRMZM2G436199	Zm00001d001843	-1.1208	0.002261	TRUE
						GRMZM2G084327	Zm00001d001826	-1.97847	1.04e-08	TRUE
						GRMZM2G084958	Zm00001d001820	-1.21891	2.15e-07	TRUE
						GRMZM2G373106	Zm00001d000406	-3.55636	0.000421355	TRUE
						GRMZM2G055859	Zm00001d000270	-4.92132	0.0359405	TRUE
						GRMZM2G088312	Zm00001d000229	-2.9687	0.0182382	TRUE
						GRMZM2G141491	Zm00001d000071	-1.35333	0.0433056	TRUE
						GRMZM2G141526	Zm00001d000070	-1.70713	2.06e-10	TRUE
						AC155352.2_FG010	NA	-2.90855	1.71e-11	TRUE
						AC183412.5_FG005	NA	-2.63002	3.39e-09	TRUE
						AC190587.3_FG005	NA	-2.5988	0.000245906	TRUE
						AC195954.3_FG001	NA	-6.38606	0.000847647	TRUE
						AC195999.3_FG005	NA	-4.01614	3.24e-07	TRUE
						AC199384.3_FG002	NA	-3.21898	0.0472832	TRUE
						AC204662.3_FG005	NA	-1.11916	0.026528	TRUE
						AC205513.3_FG003	NA	-1.46467	0.0013985	TRUE
						AC206201.3_FG009	NA	-1.09999	0.0013935	TRUE
						AC206259.3_FG002	NA	-6.08489	0.00126348	TRUE
						GRMZM2G000706	NA	-5.16161	0.0475362	TRUE
						GRMZM2G000707	NA	-5.68926	0.00657257	TRUE
						GRMZM2G002240	NA	-12.5216	8.09e-146	TRUE
						GRMZM2G011968	NA	-6.97381	9.79e-07	TRUE
						GRMZM2G022979	NA	-6.07705	0.00103794	TRUE
						GRMZM2G023982	NA	-1.39704	4.6e-12	TRUE
						GRMZM2G024345	NA	-7.38689	7.02e-09	TRUE
						GRMZM2G032654	NA	-1.08657	0.00499571	TRUE
						GRMZM2G037345	NA	-6.96986	9.51e-07	TRUE
						GRMZM2G043758	NA	-8.10367	8.45e-14	TRUE
						GRMZM2G045955	NA	-4.73362	7.41e-60	TRUE
						GRMZM2G046359	NA	-1.46914	4.36e-15	TRUE
						GRMZM2G047763	NA	-6.83464	4.43e-06	TRUE
						GRMZM2G049779	NA	-3.36357	0.00134662	TRUE
						GRMZM2G053914	NA	-1.04926	0.0329988	TRUE
						GRMZM2G054415	NA	-2.53796	8.99e-28	TRUE
						GRMZM2G061613	NA	-2.81681	7.8e-10	TRUE
						GRMZM2G077389	NA	-3.89001	1.97e-29	TRUE
						GRMZM2G079417	NA	-4.24939	2.17e-76	TRUE
						GRMZM2G083408	NA	-1.31955	5.61e-09	TRUE
						GRMZM2G087893	NA	-4.61039	3.66e-75	TRUE
						GRMZM2G088613	NA	-1.52025	0.0157438	TRUE
						GRMZM2G090616	NA	-2.00141	5.36e-08	TRUE
						GRMZM2G091176	NA	-4.71414	2.55e-37	TRUE
						GRMZM2G091285	NA	-1.46083	0.00230041	TRUE
						GRMZM2G092973	NA	-6.6653	2.79e-38	TRUE
						GRMZM2G097789	NA	-5.55446	0.021314	TRUE
						GRMZM2G112402	NA	-2.51084	0.00349227	TRUE
						GRMZM2G116990	NA	-3.40148	3.2e-07	TRUE
						GRMZM2G118074	NA	-1.65132	9.49e-05	TRUE
						GRMZM2G124739	NA	-1.87609	0.0278597	TRUE
						GRMZM2G125747	NA	-1.8897	0.000428423	TRUE
						GRMZM2G138802	NA	-2.58756	7.45e-10	TRUE
						GRMZM2G144915	NA	-1.78193	1.29e-05	TRUE
						GRMZM2G159739	NA	-5.69612	0.00695461	TRUE
						GRMZM2G159768	NA	-2.83293	0.0325638	TRUE
						GRMZM2G163683	NA	-2.80986	0.00556339	TRUE
						GRMZM2G165308	NA	-9.24068	2.06e-21	TRUE
						GRMZM2G174087	NA	-2.20134	0.00946136	TRUE
						GRMZM2G177404	NA	-1.39081	0.00780218	TRUE
						GRMZM2G177901	NA	-3.38608	4.93e-09	TRUE
						GRMZM2G179918	NA	-9.20254	5.98e-25	TRUE
						GRMZM2G180060	NA	-1.73388	0.00319576	TRUE
						GRMZM2G300424	NA	-1.00925	0.0240068	TRUE
						GRMZM2G303865	NA	-7.59012	1.17e-48	TRUE
						GRMZM2G306070	NA	-5.46026	0.018507	TRUE
						GRMZM2G319955	NA	-1.89024	2.44e-06	TRUE
						GRMZM2G324991	NA	-2.7674	7.11e-09	TRUE
						GRMZM2G325623	NA	-8.91978	8.11e-21	TRUE
						GRMZM2G336680	NA	-5.06991	0.0239996	TRUE
						GRMZM2G338539	NA	-1.40809	0.00459222	TRUE
						GRMZM2G343974	NA	-3.29556	1.71e-70	TRUE
						GRMZM2G359320	NA	-2.55323	7.7e-10	TRUE
						GRMZM2G373272	NA	-1.26655	0.000613013	TRUE
						GRMZM2G403669	NA	-2.47439	0.00228574	TRUE
						GRMZM2G412423	NA	-7.02	6.33e-07	TRUE
						GRMZM2G414660	NA	-7.36946	0.00822943	TRUE
						GRMZM2G421946	NA	-2.01916	0.00474101	TRUE
						GRMZM2G423025	NA	-7.38205	2.94e-08	TRUE
						GRMZM2G433601	NA	-5.57923	0.0109338	TRUE
						GRMZM2G455413	NA	-7.60422	0.00438192	TRUE
						GRMZM2G458084	NA	-2.40217	0.0475224	TRUE
						GRMZM2G462647	NA	-3.17026	2.06e-06	TRUE
						GRMZM2G466498	NA	-2.58671	0.0372254	TRUE
						GRMZM2G468593	NA	-2.05423	0.0228984	TRUE
						GRMZM2G468648	NA	-3.06002	0.00013823	TRUE
						GRMZM2G480256	NA	-9.01563	1.89e-24	TRUE
						GRMZM2G507478	NA	-5.32171	0.0284234	TRUE
						GRMZM2G517075	NA	-6.29615	0.0486688	TRUE
						GRMZM2G523606	NA	-1.75843	2.5e-05	TRUE
						GRMZM2G523904	NA	-8.13085	0.00383866	TRUE
						GRMZM2G554653	NA	-2.01578	0.000125194	TRUE
						GRMZM2G583474	NA	-1.1712	0.0179156	TRUE
						GRMZM2G700192	NA	-5.3145	0.0284234	TRUE
						GRMZM2G700446	NA	-1.75491	0.0048366	TRUE
						GRMZM2G700951	NA	-1.53864	6.13e-05	TRUE
						GRMZM2G700969	NA	-1.59406	0.00532161	TRUE
						GRMZM2G701295	NA	-3.44653	0.0228036	TRUE
						GRMZM2G701511	NA	-7.04169	1.78e-06	TRUE
						GRMZM2G701746	NA	-1.39176	1.45e-06	TRUE
						GRMZM2G702522	NA	-6.99146	5.23e-22	TRUE
						GRMZM2G703457	NA	-6.22406	0.000583071	TRUE
						GRMZM2G704020	NA	-1.05424	0.00745633	TRUE
						GRMZM2G704222	NA	-1.93127	0.0378956	TRUE
						GRMZM5G804181	NA	-1.95437	2.71e-21	TRUE
						GRMZM5G805426	NA	-7.56435	1.04e-07	TRUE
						GRMZM5G808939	NA	-7.33907	0.0118617	TRUE
						GRMZM5G812371	NA	-1.29611	3.66e-08	TRUE
						GRMZM5G813903	NA	-1.18772	8.51e-10	TRUE
						GRMZM5G816453	NA	-6.1022	0.0317433	TRUE
						GRMZM5G818111	NA	-7.80286	0.00630949	TRUE
						GRMZM5G818347	NA	-3.15415	4.5e-25	TRUE
						GRMZM5G819258	NA	-6.9868	0.019766	TRUE
						GRMZM5G819538	NA	-11.7074	1.69e-81	TRUE
						GRMZM5G824938	NA	-1.28814	1.97e-15	TRUE
						GRMZM5G828661	NA	-1.03626	0.0409827	TRUE
						GRMZM5G831025	NA	-1.03264	0.00618745	TRUE
						GRMZM5G832381	NA	-3.3897	2.48e-21	TRUE
						GRMZM5G834833	NA	-1.01958	1.18e-11	TRUE
						GRMZM5G834952	NA	-1.25955	0.000541302	TRUE
						GRMZM5G835721	NA	-6.87519	1.59e-71	TRUE
						GRMZM5G836322	NA	-1.23431	0.00838164	TRUE
						GRMZM5G836406	NA	-2.46503	0.000124554	TRUE
						GRMZM5G848124	NA	-6.3772	3.44e-19	TRUE
						GRMZM5G855304	NA	-2.30419	4.56e-14	TRUE
						GRMZM5G856012	NA	-5.74247	4.88e-20	TRUE
						GRMZM5G856777	NA	-3.22165	0.0282716	TRUE
						GRMZM5G864412	NA	-2.78232	0.00766997	TRUE
						GRMZM5G873249	NA	-1.25823	1.2e-05	TRUE
						GRMZM5G881846	NA	-7.50738	4.89e-09	TRUE
						GRMZM5G894340	NA	-10.6179	7.62e-53	TRUE
						GRMZM5G894420	NA	-1.46729	2.17e-06	TRUE
						GRMZM5G894515	NA	-6.88341	0.0224619	TRUE
						GRMZM6G441368	NA	-1.15728	0.0313047	TRUE
						GRMZM6G475484	NA	-1.13573	4.74e-09	TRUE
						GRMZM6G684317	NA	-2.56912	0.0169069	TRUE
						GRMZM6G734131	NA	-1.89889	1.89e-39	TRUE
