# Supplementary material for: Candidate loci for the kernel row number in maize revealed by a combination of transcriptome analysis and regional association mapping
Source: BMC Plant Biol. 2019 May 16;19:201. doi: 10.1186/s12870-019-1811-1 (PMC6521486; doi:10.1186/s12870-019-1811-1)
Supplement: Supplementary file 14 — Table S7. List of the DEGs among IL_A, IL_B and N531. (XLSX 17 kb) [file 12870_2019_1811_MOESM14_ESM.xlsx]

## Sheet: Table S7
Table S7 List of the DEGs among IL_A, IL_B and N531
	Gene ID (v3)	Gene ID (v4)	Chr	Start	End	N531		NIL_A		NIL_B		Gene annotiation
						repl_1	repl_2	repl_1	repl_2	repl_1	repl_2
Up	GRMZM2G165919	Zm00001d028931	1	51531588	51533796	0.983943	1.56084	0.697351	0.413517	0.0646354	0.187476	galactinol synthase1
	GRMZM2G007969	Zm00001d031806	1	199936745	199937443	18.8118	22.9418	7.71847	5.62053	0.368764	0.611202
	GRMZM2G129399	Zm00001d002558	2	14904217	14905020	10.6719	10.0585	2.98529	4.38446	1.27427	1.88573	Copper ion binding protein
	GRMZM2G075081	Zm00001d003804	2	58373992	58376007	6.14597	6.45754	1.93223	2.28674	0.923892	1.1043	ZCN4
	GRMZM2G099239	Zm00001d006626	2	206621343	206622796	6.28039	5.13297	2.74773	1.27066	0.643129	0.759485	Remorin family protein
	GRMZM2G117564	Zm00001d006913	2	213142636	213145421	3.99945	2.89552	1.33223	1.549	0.471628	0.319783	trehalose-6-phosphate phosphatase3
	GRMZM2G127134	Zm00001d007255	2	219785666	219794161	5.24337	5.2495	1.65377	2.0602	0.9124	0.874941	Protein NRT1/ PTR FAMILY 4.4
	GRMZM2G057159	Zm00001d007319	2	222036149	222040746	9.06531	9.03051	3.21451	3.44023	0.865239	0.911887	Subtilisin-like serine endopeptidase family protein
	GRMZM2G169654	Zm00001d043782	3	206678255	206680041	11.8202	7.70455	2.92577	2.84993	0.745266	0.717231	DNA-binding protein RAV1
	GRMZM2G079559	Zm00001d049157	4	17180598	17181618	2.35179	0.914428	0.542347	0.472944	0.139635	0	octicosapeptide/Phox/Bem1p (PB1) domain-containing protein
	GRMZM2G441144	Zm00001d052123	4	177376776	177378440	2.80038	2.35917	0.845753	1.6052	0.422693	0.429905	Thioredoxin-like 5
	GRMZM2G028046	Zm00001d053006	4	204443542	204445620	8.36283	8.36011	3.66252	2.97731	0.958951	1.87748	C2H2-like zinc finger protein
	GRMZM2G079348	Zm00001d054044	4	240651914	240655881	12.8661	12.0928	3.79004	2.91106	1.3183	1.49415	Catalase isozyme 3
	GRMZM2G076943	Zm00001d035400	6	14559246	14562309	1.6991	0.813642	0.452782	0.436403	0.0368132	0.0915232
	GRMZM2G423927	NA	1	301092022	301095672	1.78365	2.10947	0.868359	0.98308	0.541278	0.336425
	GRMZM5G872150	NA	2	71238870	71241179	1.08926	1.01211	0.25612	0.335017	0	0.0819706
	GRMZM2G106092	NA	2	116106679	116108304	1.46336	0.616403	0.205242	0.208808	0	0.0328437
	GRMZM2G107715	NA	5	96622015	96623548	12.1913	12.3109	2.82817	3.16187	0.840176	1.14884
	GRMZM2G148675	NA	5	121141724	121143079	18.9327	21.3183	3.36349	5.04346	1.86925	1.92978
	GRMZM2G051172	NA	5	179641013	179642277	1.48497	1.25101	0.131907	0.536793	0	0
	GRMZM2G390560	NA	5	179841156	179882840	7.16404	4.87469	1.56032	1.28061	0.0708927	0
	AC195351.3_FG001	NA	6	73810293	73811198	12.5786	11.9942	1.4734	2.78384	1.0432	0.825225
	GRMZM2G100719	NA	6	93423506	93424080	4.93672	2.66049	1.25751	0.674825	0.224144	0
	GRMZM2G058036	NA	8	90627434	90628224	6.80785	6.33547	2.39078	1.47165	0.597435	0.9452
	GRMZM2G439337	NA	9	60107051	60108701	13.6788	11.8858	1.2465	1.67455	0.702572	0.388156
	GRMZM2G058162	NA	9	106571597	106586004	4.25239	3.13461	1.22762	1.07053	0	0
Down	GRMZM2G428391	Zm00001d028630	1	41105576	41108339	0.14974	0.126148	0.997581	0.212648	3.95536	1.1281	Heat shock cognate 70 kDa protein 2
	GRMZM2G016281	Zm00001d029304	1	64609447	64611434	0.131893	0.33334	0.52721	2.2221	6.3118	6.32747
	GRMZM2G107499	Zm00001d029378	1	67412620	67419212	7.17337	8.83414	20.3805	18.8965	76.5108	56.4628	Protein LNK1
	GRMZM2G024668	Zm00001d031332	1	184272689	184277348	23.8831	20.4796	127.198	65.7477	281.678	160.102	Heat shock protein 90-2
	GRMZM5G844703	Zm00001d032292	1	217503175	217504727	0.495222	0.257682	2.48411	4.2309	9.1738	7.63976
	GRMZM2G308687	Zm00001d034356	1	285410265	285411865	9.15193	10.9061	22.7208	23.3881	51.1453	42.3962	glutathione transferase5
	GRMZM2G134917	Zm00001d034368	1	285992073	285995271	10.5351	10.3971	25.7141	17.6301	73.4487	48.0664	chaperone DNA J homolog1
	GRMZM2G084958	Zm00001d001820	2	1463875	1465462	1.32066	1.37864	4.55218	4.003	10.755	8.55783	protochlorophyllide reductase1
	GRMZM2G400005	Zm00001d005246	2	161644755	161646159	0.0357706	0.0904046	1.42984	1.08062	17.1181	8.83199	BAG family molecular chaperone regulator 6
	GRMZM2G126018	Zm00001d006028	2	190489085	190493109	6.33855	7.07146	11.0605	17.5338	31.6339	35.0144	Squamosa promoter-binding-like protein 15
	GRMZM2G433854	Zm00001d006230	2	196784032	196786476	2.13263	2.09607	6.31455	2.98269	10.0798	11.2163	Chaperone protein dnaJ 3
	GRMZM2G125850	Zm00001d006511	2	204288581	204291752	8.41976	8.25052	29.3652	23.7538	52.5991	56.7675	Glucose-6-phosphate/phosphate translocator 2 chloroplastic
	GRMZM2G063238	Zm00001d006563	2	205088514	205092227	3.26541	2.93681	8.46658	6.49442	21.1929	18.2153	Chaperone protein dnaJ 3
	GRMZM2G015285	Zm00001d007581	2	228792133	228793917	0.58125	0.233707	2.71063	1.41211	13.6768	6.28678	harpin binding protein1
	GRMZM2G028218	Zm00001d013111	5	4684604	4688560	7.41003	7.11822	27.3859	18.6221	71.5326	59.4091	DnaJ protein
	GRMZM2G016756	Zm00001d013130	5	5102185	5106027	0.111318	0.0937797	0.321364	0.366468	2.02394	2.70579	Transcription factor PIF4
	AC205425.3_FG006	Zm00001d015697	5	106130464	106130718	0.163703	0	13.0872	12.9342	39.76	24.0841
	GRMZM5G847707	Zm00001d017932	5	204792595	204792753	3.93814	0.995304	13.293	9.45657	76.7353	34.9308	Agamous-like MADS-box protein AGL16
	GRMZM2G158188	Zm00001d019243	7	22593563	22596366	1.72887	2.62167	7.95778	12.6371	49.9163	33.0959
	GRMZM5G802801	Zm00001d010529	8	116145133	116148059	4.41122	3.18534	10.1776	6.5011	108.916	53.1351	Probable mediator of RNA polymerase II transcription subunit 37c
	GRMZM2G310431	Zm00001d012420	8	168506539	168509902	13.3433	11.6498	33.1655	25.0126	797.167	408.381	Heat shock 70 kDa protein
	GRMZM2G093195	Zm00001d045563	9	26725936	26729883	6.50789	4.61819	12.1345	14.2376	28.1781	27.1019	dwarf plant3
	GRMZM2G018988	Zm00001d045678	9	32531261	32533637	0.172944	0.027318	1.20977	1.28102	26.6977	14.0493	BAG family molecular chaperone regulator 6
	GRMZM2G129196	Zm00001d045787	9	38631813	38637168	0.141326	0.267885	1.43583	1.45735	7.16319	5.1076
	GRMZM2G017982	Zm00001d046377	9	83098091	83100890	0.0833219	0.105292	4.49628	4.84063	19.7226	15.8293	Serine/threonine-protein phosphatase
	GRMZM2G301485	Zm00001d026094	10	137124859	137126235	0.224777	0.162311	1.83976	0.3731	7.96431	2.99883	Heat stress transcription factor B-2b
	GRMZM2G554653	NA	6	121253444	121259483	0	0	0.731851	1.34731	5.46434	2.81073
