# Supplementary material for: Candidate loci for the kernel row number in maize revealed by a combination of transcriptome analysis and regional association mapping
Source: BMC Plant Biol. 2019 May 16;19:201. doi: 10.1186/s12870-019-1811-1 (PMC6521486; doi:10.1186/s12870-019-1811-1)
Supplement: Supplementary file 15 — Table S8. List of the DEGs located in the common introgression fragments between N531 vs IL_A and N531 vs IL_B. (XLSX 21 kb) [file 12870_2019_1811_MOESM15_ESM.xlsx]

## Sheet: Table S8
Table S8 List of the DEGs located in the common introgression fragments between N531 vs IL_A and N531 vs IL_B
	Gene ID (v3)	Gene ID (v4)	Chr	Start	End	N531		NIL_A		NIL_B		Gene annotation
						repl_1	repl_2	repl_1	repl_2	repl_1	repl_2
Up	GRMZM2G428555	Zm00001d032194	1	213582734	213586180	12.948	10.6811	26.1127	33.7475	25.0304	22.5012
	GRMZM2G166687	Zm00001d032217	1	214354391	214355375	0.16952	0.428435	2.03284	1.87118	1.22123	1.46386	Teosinte branched1 protein
	GRMZM2G322129	Zm00001d015361	5	84097805	84102156	6.46778	6.27724	28.0371	24.9181	20.3322	17.8712
	GRMZM2G007372	Zm00001d015377	5	84876427	84879655	3.47569	2.68534	13.7972	13.7474	9.65603	12.0262
	GRMZM2G303241	Zm00001d015382	5	85272730	85273350	2.5544	2.37847	12.5393	15.5428	16.6033	18.1453
	GRMZM2G180218	Zm00001d015400	5	86185409	86186691	3.62468	2.67191	5.71501	7.65099	8.82845	8.50133
	GRMZM2G126827	Zm00001d015410	5	86820671	86824256	0.313278	0.26392	2.5045	1.001	1.04783	7.01363	SBP transcription factor
	GRMZM2G560482	Zm00001d015425	5	87340337	87344640	0	0.0356909	49.035	45.5496	83.4513	56.5473
	GRMZM2G148052	Zm00001d015578	5	96567989	96569945	0	0	0.148085	0.25827	0.297387	0.511858
	GRMZM2G134439	Zm00001d015605	5	98309006	98312767	6.52188	7.16771	15.7097	13.8474	16.0038	11.2515	Putative metallo-beta-lactamase homeodomain-containing protein
	GRMZM2G139650	Zm00001d015657	5	101209448	101218901	6.45938	5.38616	25.9954	25.2216	22.7919	27.1516	Phytoene dehydrogenase-like
	AC205425.3_FG006	Zm00001d015697	5	106130464	106130718	0.163703	0	13.0872	12.9342	39.76	24.0841
	GRMZM2G014577	Zm00001d015703	5	106664305	106699748	13.5382	13.3909	40.9823	38.3181	34.6815	29.7297
	GRMZM2G052011	Zm00001d015744	5	112788193	112790662	0.054003	0.034121	0.395749	0.941198	1.05596	0.587235	Ring canal kelch
	GRMZM2G180903	Zm00001d015817	5	120777241	120780965	0.897727	1.0588	1.63473	2.26	2.95645	2.22037
	GRMZM2G148277	Zm00001d016091	5	140802519	140804312	0	0	0.961116	1.05441	0.718411	1.13118
	GRMZM2G020329	Zm00001d016143	5	143205190	143205897	0.353765	0.298029	3.61377	5.20654	3.39804	5.05375
	GRMZM5G888945	Zm00001d016145	5	143428110	143440147	0	0	13.3053	13.4097	10.9508	12.6703
	GRMZM5G812168	Zm00001d011094	10	1791759	1792570	0	0	1.91796	1.91145	3.17446	2.17035
	GRMZM2G180244	Zm00001d023265	10	2052395	2058076	0.0235977	0	5.9268	6.37477	8.48777	7.50189
	GRMZM2G180254	Zm00001d023267	10	2127268	2133476	0	0	3.87159	3.33249	6.07099	3.525
	AC152495.1_FG012	Zm00001d023318	10	3385712	3388278	5.03022	4.67798	13.1726	13.7893	10.1968	12.2854
	AC206519.2_FG002	NA	5	83061703	83062365	0	0.0795642	1.76174	2.99944	3.0455	2.57756
	GRMZM2G063903	NA	5	88538381	88541651	0	0	11.9095	12.1819	10.1436	11.0022
	GRMZM2G340762	NA	5	93889156	93894517	0	0	1.38218	1.70405	1.36209	0.915232
	AC183413.3_FG006	NA	5	112078491	112084663	0	0	8.86386	10.2417	8.67207	5.9574
	AC235539.1_FG001	NA	5	141983575	141984252	0	0	0.246109	0.858461	0.8871	1.02397
	GRMZM2G180258	NA	10	2140197	2144013	0	0	1.68548	1.95972	1.62731	1.28115
Down	GRMZM2G153184	Zm00001d032197	1	213699824	213701540	48.0212	38.8175	0.925161	0.839042	2.45818	2.4872	Chlorophyll a-b binding protein 4
	GRMZM2G107276	Zm00001d032213	1	214199438	214201742	2.4859	3.79334	0.874932	0.49048	0.724062	0.84006
	GRMZM5G897067	Zm00001d015310	5	81896162	81897912	59.0978	56.8944	0.319659	0.433616	0.630972	0.545633
	GRMZM2G134244	Zm00001d015387	5	85529034	85530370	0.437113	0.512913	0	0	0	0
	GRMZM2G146614	Zm00001d015434	5	87758520	87759788	31.4809	25.6897	2.06003	2.06396	1.82813	1.89375	B-box zinc finger family protein
	AC212467.3_FG001	Zm00001d015437	5	87963084	87963389	1.22777	2.06867	0	0	0	0
	GRMZM2G431703	Zm00001d015473	5	89889210	89897098	30.9035	34.7438	15.7843	15.3888	12.2674	14.9041	Protein transport protein SEC61 gamma subunit
	GRMZM2G364988	Zm00001d015497	5	91471976	91476555	112.645	106.084	16.1596	15.3813	17.1064	12.3293
	GRMZM2G360455	Zm00001d015504	5	91835196	91851583	89.7665	98.77	9.06461	10.3458	21.7508	19.4225	Protein phosphatase 2C isoform gamma
	GRMZM2G060485	Zm00001d015521	5	93274325	93277370	52.7759	53.3478	19.5316	21.072	14.4455	17.4626
	GRMZM2G069095	Zm00001d015569	5	95940968	95948316	64.0739	65.5291	14.3094	18.215	26.6694	27.4781	Vacuolar H+-translocating inorganic pyrophosphatase
	GRMZM2G397402	Zm00001d015589	5	97537378	97539290	15.8159	16.7762	3.12906	3.1463	2.66348	3.86273
	GRMZM2G135228	Zm00001d004886	5	103750694	103752458	0.928415	0.521428	0.137448	0.119859	0	0
	GRMZM2G170577	Zm00001d015700	5	106271170	106272565	2.05464	0.9499	0.200315	0.407589	0.103148	0.320551
	GRMZM5G877198	Zm00001d015718	5	109174794	109175513	2.60902	1.61184	0	0	0	0
	GRMZM2G008647	Zm00001d015747	5	113096154	113102351	22.6398	22.3376	0.588818	1.46141	2.0291	1.60907
	GRMZM2G305096	Zm00001d015748	5	113098448	113101043	3.07061	3.04333	0	0	0	0
	GRMZM5G892723	Zm00001d010845	5	114415567	114416985	5.23642	4.16358	0.509562	0.58108	0.908266	0.451618
	GRMZM2G396169	Zm00001d015773	5	115428157	115439461	1.37481	1.00027	0.0555097	0.0484063	0	0.106594
	GRMZM2G470666	Zm00001d015789	5	116937650	116973724	1.70439	1.59852	0.585481	0.773574	0.767405	0.749527
	AC185427.5_FG004	Zm00001d016064	5	139148819	139149298	1.73935	2.52766	0	0	0	0
	GRMZM2G300841	Zm00001d016077	5	139871370	139877949	34.1024	35.8681	12.2601	10.359	11.2351	9.74304	Sec20 family protein
	GRMZM2G039443	Zm00001d016080	5	140019863	140023683	13.6639	15.0352	0	0	0.804401	0.703656
	GRMZM2G107380	Zm00001d016083	5	140301354	140303331	7.79227	4.22009	0	0	0	0
	GRMZM2G147266	Zm00001d023225	10	1279030	1283646	6.57362	6.8596	0.667639	0.873305	1.95221	1.86204	Ferritin-like protein isoform 1; Ferritin-like protein isoform 2; Ferritin-like protein isoform 3
	GRMZM2G180155	Zm00001d023263	10	2039154	2041723	4.89129	4.45431	0.0263855	0	0	0.0253339
	GRMZM2G180166	Zm00001d023262	10	2044291	2046783	12.5297	12.5416	2.7251	3.22687	2.74738	2.67157
	GRMZM2G127379	Zm00001d023294	10	2682268	2684357	38.2029	18.1475	1.30042	0.680404	1.4923	0.499434	Putative NAC domain transcription factor superfamily protein
	GRMZM5G819919	Zm00001d023303	10	2845697	2849082	1.50237	1.42387	0.268095	0.280545	0.317514	0.411855
	GRMZM2G004412	Zm00001d023304	10	2987324	2996389	22.3237	23.8582	0.666915	0.883989	1.00963	0.69156
	GRMZM2G356817	Zm00001d023311	10	3163435	3169260	0.216464	0.0631246	0.0443723	0	0	0
	GRMZM2G058595	Zm00001d023314	10	3193616	3195834	3.51225	3.1662	0.924031	0.831778	0.920921	1.14478	Putative phototropic-resoponsive NPH3 family protein
	AC152495.1_FG002	Zm00001d023317	10	3283523	3287419	0.289221	0.338408	0.0713635	0.0248925	0.0661447	0.082223	Resistance to Puccinia sorghi1
	AC152495.1_FG010	Zm00001d023318	10	3372154	3376038	1.52579	1.19488	0.0715839	0.149816	0.0884653	0.137462	Rust resistance-like protein RP1
	GRMZM5G879178	Zm00001d023320	10	3445065	3449748	2.73093	3.28667	0.210403	0.259028	0.726532	0.594168	Disease resistance analog PIC20
	GRMZM2G069382	Zm00001d023317	10	3571990	3590706	0.0895992	0.203803	0.0119383	0	0.0184421	0.04585
	GRMZM2G083258	Zm00001d023321	10	3649253	3650329	0.542637	0.293878	0	0.0450353	0.0398895	0
	GRMZM2G443939	Zm00001d023323	10	3700999	3705985	17.6946	17.0457	0.290556	0.235276	0.865632	1.01627
	GRMZM2G349565	Zm00001d023325	10	3767328	3769922	0.215519	0.356143	0.0883569	0.0192625	0.102369	0.0212088
	GRMZM2G061742	Zm00001d023329	10	3907357	3911655	7.38949	7.64455	0.0129381	0	0	0.0248448	Rust resistance protein Rp1-dp3
	AC226545.2_FG003	NA	5	82947447	82950485	2.63744	2.75823	0	0	0.031199	0
	GRMZM5G873359	NA	5	87143758	87144115	2.56529	1.76819	0	0	0	0
	GRMZM2G127478	NA	5	87959788	87960967	1.91033	3.62105	0.282817	0.411043	0.254853	0.271545
	GRMZM2G107715	NA	5	96622015	96623548	12.1913	12.3109	2.82817	3.16187	0.840176	1.14884
	GRMZM2G000775	NA	5	106523957	106524904	2.86221	2.28143	0.528045	0.818617	0.770397	0.450665
	GRMZM2G072417	NA	5	108675916	108678112	1.24017	1.25374	0	0	0	0
	GRMZM2G072407	NA	5	108684994	108686787	0.744603	0.529275	0	0	0	0
	GRMZM2G373023	NA	5	108695253	108696863	6.2448	5.82849	0.172628	0.331182	0.133336	0.066299
	GRMZM5G874612	NA	5	112562176	112562472	39.9171	40.4958	0.936375	1.6331	3.03765	2.87697
	GRMZM2G449941	NA	5	114408210	114409765	5.04365	5.01746	0.428951	0.498746	0.662637	0.411855
	AC185256.3_FG002	NA	5	114521081	114522111	2.15767	1.61369	0	0	0	0.168999
	GRMZM2G032640	NA	5	119408493	119410318	8.66434	7.39555	0.822431	1.67344	1.01168	0.906637
	GRMZM2G701781	NA	5	121134868	121135326	1.36419	1.03434	0.121178	0.317013	0.0935969	0.116348
	GRMZM2G148675	NA	5	121141724	121143079	18.9327	21.3183	3.36349	5.04346	1.86925	1.92978
	AC194613.2_FG002	NA	5	122298475	122298951	3.23803	3.98121	1.86568	0.711785	0.990715	0.783704
	GRMZM2G133870	NA	5	140674845	140676846	0.522212	0.536172	0	0	0	0
	GRMZM2G133862	NA	5	140697155	140698431	8.36847	5.7419	0	0	0	0
	GRMZM2G127883	NA	5	141761435	141763524	11.3031	11.2806	0.342281	0.3731	0.594844	0.575118
	AC195914.2_FG003	NA	5	142039702	142041027	0.503702	0.477385	0	0	0	0
	GRMZM2G419455	NA	5	142047353	142049608	1.13667	0.933648	0	0.0330177	0.0584901	0.145415
	GRMZM5G862857	NA	10	3192610	3193424	0.92196	0.970879	0.136493	0.059513	0.158139	0.131052
