# Supplementary material for: Candidate loci for the kernel row number in maize revealed by a combination of transcriptome analysis and regional association mapping
Source: BMC Plant Biol. 2019 May 16;19:201. doi: 10.1186/s12870-019-1811-1 (PMC6521486; doi:10.1186/s12870-019-1811-1)
Supplement: Supplementary file 16 — Table S9. Genes that may be involved in maize inflorescence development. (XLSX 15 kb) [file 12870_2019_1811_MOESM16_ESM.xlsx]

## Sheet: Table S9
Table S9 The genes may be involved in the maize inflorescence development
Gene ID (v3)	Gene ID (v4)	Series	q1	q2	ln_fc	qval	Significance
GRMZM2G166687	Zm00001d032217	ear_dev	tip	mid	-1.39864	5.82938e-12	yes
		tassel_2-5mm	wt	kn1	-0.609345	9.62328e-07	yes
GRMZM2G322129	Zm00001d015361	ear_1mm	control	treatment	-2.65571	6.36159e-11	yes
		ear_2-5mm	wt	kn1	0.355307	1.67205e-07	yes
		mut_series	ra3_1mm	ra3_2mm	-1.08417	0.0165283	yes
		mut_series_1mm	wt	ra3	0.956523	0.0112161	yes
		mut_series_1mm	wt	tas	1.17342	0.0262881	yes
		tassel_2-5mm	wt	kn1	-0.362042	4.54021e-08	yes
GRMZM2G303241	Zm00001d015382	mut_series	wt_1mm	wt_2mm	-2.0088	1.18538e-06	yes
		mut_series	ra3_1mm	ra3_2mm	-2.04982	4.74774e-06	yes
		mut_series	ra1_1mm	ra1_2mm	-2.06262	8.94768e-05	yes
		mut_series_1mm	wt	ra1	-1.68747	7.99838e-06	yes
		mut_series_2mm	wt	tas	1.63544	0.0178199	yes
		mut_series_2mm	wt	ra1	-1.75472	0.00150824	yes
GRMZM2G134439	Zm00001d015605	ear_dev	tip	mid	0.978892	0.00288674	yes
GRMZM2G139650	Zm00001d015657	mut_series	ra1_1mm	ra1_2mm	1.34828	0.0320425	yes
		mut_series_1mm	wt	ra3	1.11281	0.0221099	yes
GRMZM2G014577	Zm00001d015703	mut_series	ra1_1mm	ra1_2mm	1.40157	0.0298728	yes
GRMZM2G180244	Zm00001d023265	ear_1mm	control	treatment	1.49784	6.19476e-05	yes
		mut_series	ra1_1mm	ra1_2mm	1.49132	0.0174999	yes
		mut_series_1mm	wt	ra2	1.00486	0.0357993	yes
		mut_series	ra1_1mm	ra1_2mm	4.28879	0.00132331	yes
		mut_series_2mm	wt	ra1	2.46683	0.0483246	yes
GRMZM2G153184	Zm00001d032197	ear_1mm	control	treatment	2.47476	0.0232662	yes
		ear_2-5mm	wt	kn1	0.696359	0.0250091	yes
		ear_dev	mid	base	0.789682	1.50686e-07	yes
		ear_dev	tip	mid	0.494679	0.043883	yes
		fea2_fea3_ear_tip_series	wt	fea2_fea3_double	1.99933	0.00415852	yes
		fea2_fea3_ear_tip_series	wt	fea2	1.94556	0.000480011	yes
GRMZM2G146614	Zm00001d015434	ear_dev	tip	mid	1.28376	2.27579e-11	yes
		mut_series	ra3_1mm	ra3_2mm	-1.49455	5.39469e-05	yes
		mut_series	ra1_1mm	ra1_2mm	-2.4784	1.14138e-12	yes
		mut_series_1mm	wt	ra3	1.18242	0.000766489	yes
		mut_series_2mm	wt	ra2	-2.14336	2.16516e-08	yes
		mut_series_2mm	wt	ra1	-2.57308	4.40628e-11	yes
		tassel_2-5mm	wt	kn1	-0.718456	0.000251572	yes
GRMZM2G431703	Zm00001d015473	ear_1mm	control	treatment	-1.32386	0.0462626	yes
		ear_2mm	wt	fea4	-0.434828	0.0398623	yes
		ear_dev	tip	mid	0.356928	0.0184875	yes
		mut_series_1mm	wt	ra3	1.09886	0.00728896	yes
GRMZM2G364988	Zm00001d015497	ear_2-5mm	wt	kn1	0.252135	0.00519633	yes
GRMZM2G360455	Zm00001d015504	mut_series	ra1_1mm	ra1_2mm	1.00958	0.00337289	yes
		mut_series_2mm	wt	ra1	0.881025	0.0176015	yes
GRMZM2G060485	Zm00001d015521	ear_2-5mm	wt	kn1	0.212981	0.00242046	yes
		ear_dev	tip	mid	-0.43142	0.0106605	yes
GRMZM2G069095	Zm00001d015569	ear_1mm	control	treatment	1.07065	0.0141822	yes
		fea2_fea3_ear_tip_series	wt	fea2	-0.966243	0.00438756	yes
		fea2_fea3_ear_tip_series	wt	fea3	-0.695722	0.000120627	yes
		mut_series	ra1_1mm	ra1_2mm	0.983646	0.0290942	yes
GRMZM2G397402	Zm00001d015589	ear_dev	tip	mid	0.774266	0.00230956	yes
		mut_series_1mm	wt	tas	1.35968	0.006751	yes
GRMZM2G300841	Zm00001d016077	ear_dev	tip	mid	-0.583654	1.8e-07	yes
		mut_series	ra1_1mm	ra1_2mm	1.39189	0.00207012	yes
		mut_series_1mm	wt	ra3	0.775215	0.0048083	yes
		mut_series_1mm	wt	ra2	0.774305	0.0233313	yes
		mut_series_2mm	wt	ra1	1.0157	0.0485396	yes
GRMZM2G039443	Zm00001d016080	ear_1mm	control	treatment	1.83526	0.0138071	yes
		mut_series	ra1_1mm	ra1_2mm	0.820133	0.0065282	yes
GRMZM2G107380	Zm00001d016083	ear_dev	tip	mid	-1.26655	7.25067e-07	yes
		fea2_fea3_ear_tip_series	wt	fea2_fea3_double	2.44074	4.74732e-05	yes
		fea2_fea3_ear_tip_series	wt	fea3	2.67493	1.64979e-12	yes
		tassel_dev	1-2mm	3-4mm	3.90569	5.45807e-05	yes
GRMZM2G147266	Zm00001d023225	ear_2-5mm	wt	kn1	-0.485776	1.06704e-05	yes
		mut_series	ra1_1mm	ra1_2mm	0.874799	0.0349917	yes
GRMZM2G180155	Zm00001d023263	mut_series	ra1_1mm	ra1_2mm	1.34403	0.0447889	yes
		mut_series_1mm	wt	ra3	1.21822	0.0236682	yes
GRMZM2G180166	Zm00001d023262	ear_2-5mm	wt	kn1	0.274923	0.0234204	yes
GRMZM2G127379	Zm00001d023294	ear_dev	mid	base	-0.738825	0.00031699	yes
		ear_dev	tip	mid	-2.75219	0	yes
		mut_series	ra3_1mm	ra3_2mm	1.13595	0.00194771	yes
		mut_series_2mm	wt	ra3	1.52113	0.000346593	yes
		mut_series_2mm	wt	tas	1.28291	0.0466832	yes
		tassel_2-5mm	wt	kn1	-1.14385	0	yes
GRMZM5G819919	Zm00001d023303	ear_dev	mid	base	0.425595	0.0147868	yes
		mut_series	ra1_1mm	ra1_2mm	1.57198	0.0113736	yes
GRMZM2G004412	Zm00001d023304	ear_dev	tip	mid	0.606366	0.00610626	yes
		mut_series	ra1_1mm	ra1_2mm	1.23128	0.0305747	yes
		mut_series_2mm	wt	ra1	1.36449	0.0316446	yes
GRMZM2G356817	Zm00001d023311	ear_2-5mm	wt	kn1	0.431296	9.21641e-14	yes
		ear_dev	mid	base	0.595623	1.72e-07	yes
		ear_dev	tip	mid	0.926934	2.3687e-08	yes
		mut_series_1mm	wt	ra2	1.29276	0.0259642	yes
		mut_series_2mm	wt	ra1	1.63458	0.00602886	yes
		tassel_dev	3-4mm	5-7mm	1.6854	0.0173777	yes
GRMZM2G058595	Zm00001d023314	ear_dev	tip	mid	1.53514	0.000285919	yes
		mut_series	ra1_1mm	ra1_2mm	-2.47045	1.17406e-06	yes
		mut_series_2mm	wt	ra2	-1.51906	0.00171794	yes
		mut_series_2mm	wt	ra1	-3.27601	1.68079e-11	yes
AC152495.1_FG010	Zm00001d023318	ear_2-5mm	wt	kn1	0.380561	0.0128257	yes
		ear_dev	mid	base	0.465631	0.0313989	yes
		ear_dev	tip	mid	-0.553107	0.0164527	yes
		mut_series	ra1_1mm	ra1_2mm	1.17142	0.0444707	yes
GRMZM5G879178	Zm00001d023320	ear_1mm	control	treatment	1.25606	0.00677835	yes
		mut_series_2mm	wt	ra1	1.44169	0.0306647	yes
GRMZM2G443939	Zm00001d023323	mut_series	ra1_1mm	ra1_2mm	1.11303	0.0291125	yes
		mut_series_1mm	wt	ra2	1.06934	0.0499556	yes
GRMZM2G180258	NA	ear_dev	tip	mid	-1.48582	0.0393695	yes
