# Supplementary material for: Candidate loci for the kernel row number in maize revealed by a combination of transcriptome analysis and regional association mapping
Source: BMC Plant Biol. 2019 May 16;19:201. doi: 10.1186/s12870-019-1811-1 (PMC6521486; doi:10.1186/s12870-019-1811-1)
Supplement: Supplementary file 17 — Table S10. Summary of SNPs associated with KRN. (XLSX 13 kb) [file 12870_2019_1811_MOESM17_ESM.xlsx]

## Sheet: Table S10
Table S10 Summary of SNPs associated with KRN
SNP	Chromosome	Pos (Mb)	LOD	R2	allele	Frequency	Gene ID	DEGs
SNP1	5	7.45083	2.61798	0.02552	A/G	0.34/0.66	GRMZM2G087435	Yes
SNP2	5	7.78307	2.52288	0.02354	A/C	0.91/0.09	GRMZM2G077356	No
SNP3	5	8.62621	2.66555	0.02516	A/T	0.36/0.64	GRMZM2G105822	No
SNP4	5	9.25704	2.59688	0.02438	C/T	0.27/0.73	GRMZM2G005365	No
SNP5	5	9.25753	3.035	0.02943	C/T	0.24/0.76
SNP6	5	10.4264	2.57349	0.02412	A/G	0.13/0.87	GRMZM2G158359	No
SNP7	5	13.7403	3.91916	0.03992	A/G	0.75/0.25	GRMZM2G430685	No
SNP8	5	22.1211	2.65758	0.02507	A/C	0.45/0.55	GRMZM2G414159	No
SNP9	5	22.1211	2.63078	0.02476	A/G	0.45/0.55
SNP10	5	22.1213	2.73993	0.02603	A/C	0.55/0.45
SNP11	5	22.1215	2.62342	0.02469	C/T	0.45/0.55
SNP12	5	22.1215	2.62342	0.02469	C/T	0.45/0.55
SNP13	5	23.7883	2.74958	0.02614	A/G	0.87/0.13	GRMZM2G075032	No
SNP14	5	34.6047	3.02849	0.02935	C/T	0.18/0.82	GRMZM2G134903	No
SNP15	5	34.6086	2.80967	0.02682	A/G	0.80/0.20
SNP16	5	34.6325	2.55129	0.02387	C/T	0.69/0.31	GRMZM2G120579	No
SNP17	5	34.6328	2.72125	0.0258	G/T	0.85/0.15
SNP18	5	34.8066	2.53462	0.02368	C/G	0.87/0.13	GRMZM2G138583	No
SNP19	5	34.8074	2.82974	0.02704	A/G	0.85/0.15
SNP20	5	39.8447	2.87943	0.02763	C/T	0.83/0.17	GRMZM2G048549	No
SNP21	5	39.8448	2.69465	0.02551	C/T	0.71/0.29
SNP22	5	39.8448	3.01175	0.02916	C/T	0.16/0.84
SNP23	5	39.8448	3.01175	0.02916	C/T	0.16/0.84
SNP24	5	39.8454	2.97881	0.02875	A/G	0.84/0.16
SNP25	5	39.9065	2.54212	0.02395	G/T	0.75/0.25	GRMZM2G012926	No
SNP26	5	39.9075	2.63264	0.02478	C/T	0.27/0.73
SNP27	5	64.1445	3.19652	0.03131	A/G	0.62/0.38	GRMZM2G145088	No
SNP28	5	64.1445	3.19652	0.03131	A/G	0.62/0.38
SNP29	5	64.1446	3.19652	0.03131	A/G	0.38/0.62
SNP30	5	64.1447	3.19652	0.03131	A/T	0.62/0.38
SNP31	5	64.1447	3.19652	0.03131	A/C	0.62/0.38
SNP32	5	76.7155	3.03153	0.02938	C/G	0.91/0.09	GRMZM2G042278	No
SNP33	5	76.7156	3.37902	0.03344	A/G	0.09/0.91
SNP34	5	76.7156	3.03153	0.02938	A/G	0.09/0.91
SNP35	5	76.7156	3.03153	0.02938	C/G	0.09/0.91
SNP36	5	76.7156	3.03153	0.02938	A/G	0.91/0.09
SNP37	5	76.7158	2.63827	0.02486	A/G	0.91/0.09
SNP38	5	77.7604	3.18375	0.03121	G/T	0.53/0.47	GRMZM2G010731	No
SNP39	5	78.4153	2.51428	0.02345	C/T	0.58/0.42	GRMZM2G102912	No
SNP40	5	78.4156	2.51428	0.02345	A/T	0.42/0.58
SNP41	5	78.4161	2.73755	0.02599	A/C	0.41/0.59	GRMZM2G102845	No
SNP42	5	78.4185	2.73755	0.02599	A/C	0.41/0.59
SNP43	5	78.4189	2.73755	0.02599	A/G	0.41/0.59
SNP44	5	78.4195	2.73755	0.02599	A/G	0.59/0.41
SNP45	5	78.4204	2.51004	0.0234	C/T	0.40/0.60
SNP46	5	81.1944	2.8041	0.02677	G/T	0.47/0.53	GRMZM5G887054	No
SNP47	5	81.4919	2.51713	0.0235	C/T	0.43/0.57	GRMZM2G389313	No
SNP48	5	81.8971	2.62342	0.02468	C/T	0.39/0.61	GRMZM5G897067	Yes
SNP49	5	84.8775	2.9431	0.02837	A/G	0.75/0.25	GRMZM2G007372	Yes
SNP50	5	103.791	2.70774	0.02564	A/G	0.79/0.21	GRMZM2G135228	Yes
SNP51	5	137.897	2.53018	0.02363	A/G	0.08/0.92	AC192451.3_FG001	No
SNP52	5	138.394	2.71897	0.02598	A/G	0.93/0.07	AC206641.3_FG003	No
SNP53	5	139.398	2.61798	0.02463	A/T	0.95/0.05	GRMZM2G364601	No
SNP54	5	143.711	3.28488	0.03234	C/G	0.13/087	GRMZM5G877496	No
SNP55	5	143.711	3.28488	0.03234	A/T	0.13/0.87
SNP56	5	143.711	3.28488	0.03234	C/T	0.13/0.87
SNP57	5	143.712	2.51004	0.02339	A/G	0.46/0.54
