# Supplementary material for: Candidate loci for the kernel row number in maize revealed by a combination of transcriptome analysis and regional association mapping
Source: BMC Plant Biol. 2019 May 16;19:201. doi: 10.1186/s12870-019-1811-1 (PMC6521486; doi:10.1186/s12870-019-1811-1)
Supplement: Supplementary file 18 — Table S11. Primers used in qRT-PCR. (XLSX 9 kb) [file 12870_2019_1811_MOESM18_ESM.xlsx]

## Sheet: Table S11
Table S11 Primers used in qRT-PCR
Primer name	Sequence (5'-3')
Zm00001d032217F	CGCGATGTCTTGGGACGGGTAC
Zm00001d032217R	CGTGCGGATCTTGCTGTGGC
Zm00001d015361F	TGGGACTGGACTAGCTCTGGATTT
Zm00001d015361R	CCTTCTTCGCTGCTTTGGGAT
Zm00001d015657F	CACAGGAATACAGCAACTACG
Zm00001d015657R	AATGTGATAGGCCGATTTTA
Zm00001d015703F	AGAGTGTCAAGGCGAAGCAG
Zm00001d015703R	TTCTCGTATAAGGGACATGAGTG
Zm00001d032197F	GCGGTGGCAGGACATCAAG
Zm00001d032197R	CCGGTGACGTTGTGCTGGAT
Zm00001d015521F	CGAAAGTTTGTGGCTGCTGT
Zm00001d015521R	TTGTTTGGCTGTGAATGGTT
Zm00001d015569F	GAGGGACTCAACGACCACA
Zm00001d015569R	CCAAGAAAGCCGGAAACTA
Zm00001d016077F	AGCCTGAGGAATGCTAACT
Zm00001d016077R	AGAGCGGTGTCCTTGATAT
